# Supplementary material for: Preferential differential gene expression within the WC1.1+ γδ T cell compartment in cattle naturally infected with Mycobacterium bovis
Source: Front Immunol. 2023 Oct 24;14:1265038. doi: 10.3389/fimmu.2023.1265038 (PMC10628470; doi:10.3389/fimmu.2023.1265038)
Supplement: Supplementary Table 1 — Single intradermal comparative tuberculin test (SICTT), IFN-γ release assay results, bTB classification and sampling information (Contained in Excel file – Supplementary Information File 1 ). [file DataSheet_1.xlsx]

## Sheet: Content
Preferential differential gene expression in the WC1.1+ γδ T cell compartment in cattle naturally infected with Mycobacterium bovis.
Sajad A. Bhat, Mahmoud Elnaggar, Thomas Hall, Gillian P. McHugo, Cian Reid, David E. MacHugh and Kieran G. Meade*
* Corresponding author: Kieran Meade
Corresponding author email address:				kieran.meade@ucd.ie
RNA-seq statistics and results
Worksheet 1		SICTT, IFNG reading and bTB classification for each individual animal

## Sheet: SICTT, IFNG and bTB status
			Animal ID (bTB infected)	IFNG Assay Readings			Differential
SICTT (date)	Result	Blood sampling date		Nil	Avian	Bovine	PPDb-PPDa	Disease classification
2019-10-04	Positive	2019-11-20	R1	41	2815	3884	1069	Infected
2019-10-04	Positive	2019-12-12	R3	27	1894	3754	1860	Infected
2019-10-04	Positive	2019-12-12	R4	51	682	2221	1539	Infected
2018-08-04	Positive	2020-01-30	R7	35	808	2370	1562	Infected
2019-10-04	Positive	2020-01-30	R8	34	570	2528	1958	Infected
2018-07-26	Positive	2020-02-06	R9	50	931	1788	857	Infected
			Animal ID (controls)	IFNG Assay Readings
				Nil	Avian	Bovine
2019-08-30	Negative	2019-11-22	C1	66	122	102	-20	Non-Infected
2019-08-30	Negative	2019-12-10	C3	27	103	100	-3	Non-Infected
2019-08-30	Negative	2019-12-10	C4	15	98	62	-36	Non-Infected
2019-08-30	Negative	2020-01-16	C5	26	620	355	-265	Non-Infected
2019-08-30	Negative	2020-01-16	C6	22	1167	786	-381	Non-Infected
2019-08-30	Negative	2020-01-28	C9	50	426	495	69	Non-Infected
			Control herd had been consecutively SICTT- for >5 years
