# Supplementary material for: Preferential differential gene expression within the WC1.1+ γδ T cell compartment in cattle naturally infected with Mycobacterium bovis
Source: Front Immunol. 2023 Oct 24;14:1265038. doi: 10.3389/fimmu.2023.1265038 (PMC10628470; doi:10.3389/fimmu.2023.1265038)
Supplement: Supplementary Table 2 — Filtering and mapping statistics for 48 RNA-seq libraries from M. bovis-infected and non-infected control animals (Contained in Excel file – Supplementary Information File 2 ). [file DataSheet_2.xlsx]

## Sheet: Content
Preferential differential gene expression in the WC1.1+ γδ T cell compartment in cattle naturally infected with Mycobacterium bovis.
Sajad A. Bhat, Mahmoud Elnaggar, Thomas Hall, Gillian P. McHugo, Cian Reid, David E. MacHugh and Kieran G. Meade*
* Corresponding author: Kieran Meade
Corresponding author email address:				kieran.meade@ucd.ie
RNA-seq statistics and results
Worksheet 1		RNA-seq quality statistics
Worksheet 2		RNA-seq mapping statistics
Worksheet 3		RNA-seq raw counts
Worksheet 4		RNA-seq normalised counts

## Sheet: 1) RNA-seq quality stats
Condition/Group	Animal ID	Sample ID	RIN values	Raw reads	Raw data (G)	Effective (%)	Error (%)	Q20 (%)	Q30 (%)	GC (%)
bTB- (Controls)	372213523120960	C1_A25_γδ-	7.9	126758726	19013808900	97.94	0.03	97.83	94.05	51.47
		C1_A26_γδ+ WC1.1+	9	105664220	15849633000	98.06	0.02	98.08	94.57	51.02
		C1_A27_γδ+ WC1.2+	9.4	103916170	15587425500	98.51	0.02	97.99	94.43	52.12
		C1_A28_γδ+ WC1-	8.6	109873926	16481088900	98.35	0.02	98.19	94.76	50.62
	IE281619681375	C3_A33_γδ-	8.7	154820190	23223028500	97.76	0.02	97.96	94.49	51.89
		C3_A34_γδ+ WC1.1+	8.5	151628610	22744291500	98.4	0.03	97.81	93.98	50.85
		C3_A35_γδ+ WC1.2+	8.9	150250574	22537586100	97.93	0.03	97.92	94.2	50.72
		C3_A36_γδ+ WC1-	9.5	158774272	23816140800	98.82	0.02	97.96	94.26	50.63
	IE281619641421	C4_A37_γδ-	8.3	101445678	15216851700	98.48	0.02	97.96	94.4	51.35
		C4_A38_γδ+ WC1.1+	8.8	112488116	16873217400	98.33	0.02	98.12	94.61	50.96
		C4_A39_γδ+ WC1.2+	9.1	103399248	15509887200	98.38	0.02	97.98	94.38	51.18
		C4_A40_γδ+ WC1-	9	102443542	15366531300	98.11	0.02	97.96	94.28	51
	372222888352128	C5_A41_γδ-	8.6	106979166	16046874900	98.54	0.02	98.07	94.57	50.93
		C5_A42_γδ+ WC1.1+	9.5	104006940	15601041000	98.35	0.02	97.95	94.33	51.56
		C5_A43_γδ+ WC1.2+	9.7	103244696	15486704400	98.1	0.02	98.07	94.58	50.91
		C5_A44_γδ+ WC1-	9.4	104617372	15692605800	97.81	0.02	97.98	94.29	50.75
	IE281619661365	C7_B25_γδ-	8.5	182705168	27405775200	98.53	0.02	98.11	94.82	50.75
		C7_B26_γδ+ WC1.1+	8.8	173292502	25993875300	98.65	0.02	98.29	95.11	50.93
		C7_B27_γδ+ WC1.2+	8.5	177372410	26605861500	98.82	0.02	98.25	95.04	50.25
		C7_B28_γδ+ WC1-	8.2	188359128	28253869200	98.29	0.02	98.28	95.12	50.73
	IE281619651389	C9_B33_γδ-	7.7	176448260	26467239000	98.57	0.02	98.13	94.88	49.91
		C9_B34_γδ+ WC1.1+	8.3	195081836	29262275400	98.36	0.02	98.3	95.16	49.76
		C9_B35_γδ+ WC1.2+	9	182755172	27413275800	98.91	0.02	98.24	94.96	49.91
		C9_B36_γδ+ WC1-	7.7	164425776	24663866400	98.86	0.02	98.26	95.06	49.03
bTB+ (Reactors)	372219164132104	R2_A5_γδ-	8.7	102703782	15405567300	98.09	0.02	97.95	94.32	51.13
		R2_A6_γδ+ WC1.1+	9.3	103302546	15495381900	96.87	0.03	97.86	94.19	51.34
		R2_A7_γδ+ WC1.2+	9.2	103526146	15528921900	98.21	0.03	97.89	94.2	51.3
		R2_A8_γδ+ WC1-	9.4	109871996	16480799400	98.39	0.03	97.6	93.58	51.44
	372219164142063	R3_A9_γδ-	8.8	117326518	17598977700	97.82	0.03	97.85	94.2	51.69
		R3_A10_γδ+ WC1.1+	9.3	112255550	16838332500	98.07	0.02	98.09	94.58	51.08
		R3_A11_γδ+ WC1.2+	9.9	104252122	15637818300	97.97	0.03	97.88	94.13	51.49
		R3_A12_γδ+ WC1-	8.9	127002920	19050438000	97.93	0.02	98.05	94.51	50.9
	372217271784905	R4_A13_γδ-	8.2	110399250	16559887500	98.11	0.03	97.81	93.95	51.23
		R4_A14_γδ+ WC1.1+	8.7	100336948	15050542200	98.22	0.02	97.99	94.35	51.15
		R4_A15_γδ+ WC1.2+	8.9	99792418	14968862700	97.73	0.02	98.03	94.47	51.27
		R4_A16_γδ+ WC1-	9	103906640	15585996000	98.19	0.03	97.94	94.25	51.2
	372219164142113	R7_B1_γδ-	7.3	146731824	22009773600	98.38	0.03	97.87	94.13	51.38
		R7_B2_γδ+ WC1.1+	8	170474306	25571145900	98.48	0.02	97.98	94.26	50.79
		R7_B3_γδ+ WC1.2+	7.2	131733924	19760088600	98.3	0.03	97.91	94.17	50.14
		R7_B4_γδ+ WC1-	8.5	144659216	21698882400	98.75	0.02	97.96	94.25	50.1
	372225169950788	R10_B13_γδ-	7.3	174175430	26126314500	98.5	0.03	97.76	93.82	49.7
		R10_B14_γδ+ WC1.1+	8.5	174142366	26121354900	98.05	0.02	98.26	94.97	50.09
		R10_B15_γδ+ WC1.2+	8.3	169703728	25455559200	98.51	0.02	98.23	94.98	50.76
		R10_B16_γδ+ WC1-	8.3	215323920	32298588000	98.07	0.02	98.2	94.96	50.62
	372219164142121	R11_B17_γδ-	7.9	221558290	33233743500	98.28	0.02	98.29	95.1	49.92
		R11_B18_γδ+ WC1.1+	8.2	116187490	17428123500	99.34	0.02	98.34	94.99	50.72
		R11_B19_γδ+ WC1.2+	4.8	173059040	25958856000	98.95	0.02	98.32	95.15	49.8
		R11_B20_γδ+ WC1-	9.4	173885830	26082874500	98.78	0.02	98.29	95.15	50.29
		Standard deviation	0.84211	3.57863e+07	5.36795e+09	0.406125	0.00449093	0.175287	0.405428	0.63411
		Mean value	8.575	1.3848e+08	2.07721e+10	98.3094	0.0227083	98.0425	94.5206	50.8075
		Total	411.6	6647063898	997059584700	4718.85	1.09	4706.04	4536.99	2438.76

## Sheet: 2) RNA-seq mapping stats
Condition/Group	Animal ID	Sample ID	RIN values	Number of input reads	Number of uniquely mapped reads	Uniquely mapped reads %	Number of reads mapped to multiple loci	% of reads mapped to multiple loci	Number of reads unmapped	% of reads unmapped
bTB- (Controls)	372213523120960	C1_A25_γδ-	7.9	63379363	59006311	0.931	1938872	0.0306	2373811	0.0375
		C1_A26_γδ+ WC1.1+	9	52832110	49258272	0.9324	1768294	0.0335	1798052	0.034
		C1_A27_γδ+ WC1.2+	9.4	51958085	47902071	0.9219	2065379	0.0398	1978606	0.0381
		C1_A28_γδ+ WC1-	8.6	54936963	51610396	0.9394	1708866	0.0311	1600180	0.0291
	IE281619681375	C3_A33_γδ-	8.7	77410095	70294550	0.9081	3647200	0.0471	3406470	0.044
		C3_A34_γδ+ WC1.1+	8.5	75814305	70498619	0.9299	2611556	0.0344	2696100	0.0356
		C3_A35_γδ+ WC1.2+	8.9	75125287	69550666	0.9258	2668848	0.0355	2896707	0.0386
		C3_A36_γδ+ WC1-	9.5	79387136	74278951	0.9357	2566893	0.0323	2529702	0.0319
	IE281619641421	C4_A37_γδ-	8.3	50722839	47159152	0.9297	1793448	0.0354	1724483	0.034
		C4_A38_γδ+ WC1.1+	8.8	56244058	52475371	0.933	1937942	0.0345	1822188	0.0324
		C4_A39_γδ+ WC1.2+	9.1	51699624	48064384	0.9297	1828553	0.0354	1798436	0.0348
		C4_A40_γδ+ WC1-	9	51221771	48066963	0.9384	1505466	0.0294	1631253	0.0318
	372222888352128	C5_A41_γδ-	8.6	53489583	50057816	0.9358	1666070	0.0311	1723156	0.0322
		C5_A42_γδ+ WC1.1+	9.5	52003470	48348386	0.9297	1656047	0.0318	1979166	0.0381
		C5_A43_γδ+ WC1.2+	9.7	51622348	47964566	0.9291	1638182	0.0317	1998290	0.0387
		C5_A44_γδ+ WC1-	9.4	52308686	48462353	0.9265	1663604	0.0318	2166359	0.0414
	IE281619661365	C7_B25_γδ-	8.5	91352584	84487846	0.9249	3410584	0.0373	3389897	0.0371
		C7_B26_γδ+ WC1.1+	8.8	86646251	80791262	0.9324	3145695	0.0363	2701252	0.0312
		C7_B27_γδ+ WC1.2+	8.5	88686205	82568286	0.931	3322189	0.0375	2786942	0.0314
		C7_B28_γδ+ WC1-	8.2	94179564	86720427	0.9208	3274050	0.0348	4171115	0.0443
	IE281619651389	C9_B33_γδ-	7.7	88224130	81620210	0.9251	3062658	0.0347	3513863	0.0398
		C9_B34_γδ+ WC1.1+	8.3	97540918	88128291	0.9035	3314560	0.034	6088180	0.0624
		C9_B35_γδ+ WC1.2+	9	91377586	85434143	0.935	3334573	0.0365	2599445	0.0284
		C9_B36_γδ+ WC1-	7.7	82212888	76590323	0.9316	3131185	0.0381	2476458	0.0301
bTB+ (Reactors)	372219164132104	R2_A5_γδ-	8.7	51351891	47935757	0.9335	1551989	0.0302	1822488	0.0355
		R2_A6_γδ+ WC1.1+	9.3	51651273	47570175	0.921	1393644	0.027	2662980	0.0516
		R2_A7_γδ+ WC1.2+	9.2	51763073	48444034	0.9359	1391344	0.0269	1897358	0.0367
		R2_A8_γδ+ WC1-	9.4	54935998	51360351	0.9349	1429820	0.026	2110682	0.0384
	372219164142063	R3_A9_γδ-	8.8	58663259	54656270	0.9317	1743267	0.0297	2209559	0.0377
		R3_A10_γδ+ WC1.1+	9.3	52351929	48828644	0.9327	1720902	0.0307	2035189	0.0363
		R3_A11_γδ+ WC1.2+	9.9	52126061	48467021	0.9298	1640934	0.0315	2000461	0.0384
		R3_A12_γδ+ WC1-	8.9	63501460	59143267	0.9314	1946168	0.0306	2397618	0.0378
	372217271784905	R4_A13_γδ-	8.2	55199625	51192641	0.9274	1694696	0.0307	2284443	0.0414
		R4_A14_γδ+ WC1.1+	8.7	50168474	46282767	0.9225	1603749	0.032	2270399	0.0453
		R4_A15_γδ+ WC1.2+	8.9	49896209	45758708	0.9171	1646776	0.033	2478527	0.0497
		R4_A16_γδ+ WC1-	9	51953320	48622228	0.9359	1355731	0.0261	1949688	0.0375
	372219164142113	R7_B1_γδ-	7.3	73365912	60970261	0.831	2394753	0.0326	9973404	0.1359
		R7_B2_γδ+ WC1.1+	8	85237153	78667142	0.9229	3149568	0.037	3415550	0.0401
		R7_B3_γδ+ WC1.2+	7.2	65866962	60771638	0.9226	2468156	0.0375	2620230	0.0398
		R7_B4_γδ+ WC1-	8.5	72329608	66964455	0.9258	2465488	0.0341	2892173	0.04
	372225169950788	R10_B13_γδ-	7.3	87087715	81057800	0.9308	1743267	0.0367	2806040	0.0322
		R10_B14_γδ+ WC1.1+	8.5	87071183	81288030	0.9336	3050737	0.035	2727156	0.0313
		R10_B15_γδ+ WC1.2+	8.3	84851864	79414632	0.9359	2889197	0.034	2539786	0.0299
		R10_B16_γδ+ WC1-	8.3	107661960	100061983	0.9294	3872252	0.036	3714057	0.0345
	372219164142121	R11_B17_γδ-	7.9	110779145	104122199	0.9399	3601177	0.0325	2974915	0.0269
		R11_B18_γδ+ WC1.1+	8.2	58093745	50892449	0.876	1736379	0.0299	5458214	0.094
		R11_B19_γδ+ WC1.2+	4.8	86529520	81463149	0.9414	2892931	0.0334	2168785	0.0251
		R11_B20_γδ+ WC1-	9.4	86942915	81593995	0.9385	2614904	0.0301	2721236	0.0313
		Standard deviation	0.84211	1.79602e+07	1.67175e+07	0.0176523	749887	0.00380708	1.38658e+06	0.0176322
		Mean value	0.84211	1.79602e+07	1.67175e+07	0.0176523	749887	0.00380708	1.38658e+06	0.0176322
		Total	0.84211	1.79602e+07	1.67175e+07	0.0176523	749887	0.00380708	1.38658e+06	0.0176322

## Sheet: 3) RNA-seq raw counts
NCBI Gene ID	C1_A25_γδ-	C1_A26_γδ+ WC1.1+	C1_A27_γδ+ WC1.2+	C1_A28_γδ+ WC1-	C3_A33_γδ-	C3_A34_γδ+ WC1.1+	C3_A35_γδ+ WC1.2+	C3_A36_γδ+ WC1-	C4_A37_γδ-	C4_A38_γδ+ WC1.1+	C4_A39_γδ+ WC1.2+	C4_A40_γδ+ WC1-	C5_A41_γδ-	C5_A42_γδ+ WC1.1+	C5_A43_γδ+ WC1.2+	C5_A44_γδ+ WC1-	C7_B25_γδ-	C7_B26_γδ+ WC1.1+	C7_B27_γδ+ WC1.2+	C7_B28_γδ+ WC1-	C9_B33_γδ-	C9_B34_γδ+ WC1.1+	C9_B35_γδ+ WC1.2+	C9_B36_γδ+ WC1-	R2_A5_γδ-	R2_A6_γδ+ WC1.1+	R2_A7_γδ+ WC1.2+	R2_A8_γδ+ WC1-	R3_A9_γδ-	R3_A10_γδ+ WC1.1+	R3_A11_γδ+ WC1.2+	R3_A12_γδ+ WC1-	R4_A13_γδ-	R4_A14_γδ+ WC1.1+	R4_A15_γδ+ WC1.2+	R4_A16_γδ+ WC1-	R7_B1_γδ-	R7_B2_γδ+ WC1.1+	R7_B3_γδ+ WC1.2+	R7_B4_γδ+ WC1-	R10_B13_γδ-	R10_B14_γδ+ WC1.1+	R10_B15_γδ+ WC1.2+	R10_B16_γδ+ WC1-	R11_B17_γδ-	R11_B18_γδ+ WC1.1+	R11_B19_γδ+ WC1.2+	R11_B20_γδ+ WC1-
112447072	0	0	0	0	0	0	0	0	0	0	0	0	0	0	0	0	0	0	0	0	0	0	0	0	0	0	0	0	0	0	0	0	0	0	0	0	0	0	0	0	0	0	0	0	0	0	0	0
101903639	0	0	0	0	0	0	0	0	0	0	0	0	0	0	0	0	0	0	0	0	0	0	0	0	0	0	0	0	0	0	0	0	0	0	0	0	0	0	0	0	0	0	5	0	0	0	0	0
618219	0	0	0	0	0	0	0	0	0	0	0	0	0	0	0	0	0	0	0	0	0	0	0	0	0	0	0	0	0	0	0	0	0	0	0	0	0	0	0	0	0	0	0	0	0	0	0	0
112447074	0	0	0	0	0	0	0	0	0	0	0	0	0	0	0	0	0	0	0	0	0	0	0	0	0	0	0	0	0	0	0	0	0	0	0	0	0	0	0	0	0	0	0	0	0	0	0	0
112447010	0	0	0	0	4	4	1	9	2	20	0	0	0	0	0	0	10	10	7	0	12	1	0	15	4	6	4	16	23	4	0	6	0	1	1	7	21	42	7	17	15	0	6	7	12	8	1	6
100138661	0	0	0	0	0	0	0	0	0	0	0	0	0	0	0	0	0	0	0	0	0	0	0	0	0	0	0	0	0	0	0	0	0	0	0	0	0	0	0	0	0	0	0	0	0	0	0	0
107131365	0	0	0	0	0	0	0	0	0	0	0	0	0	0	0	0	0	0	0	0	0	0	0	0	0	0	0	0	0	0	0	0	0	0	0	0	0	0	0	0	0	0	0	0	0	0	0	0
618212	2	0	0	0	11	6	1	44	2	11	2	0	4	6	0	4	17	11	10	62	63	6	4	22	12	1	2	36	27	3	6	6	5	2	0	7	22	17	4	1	16	0	3	4	27	5	0	6
507243	0	0	0	0	0	0	17	0	0	0	0	0	0	0	0	0	0	0	0	0	0	0	2	0	0	0	0	0	0	0	0	0	6	0	0	0	0	0	0	0	0	0	0	0	0	0	0	0
539640	918	661	693	679	894	1347	1243	982	745	688	637	592	789	1007	1101	715	802	1159	939	984	832	1102	1050	710	972	1229	1181	1079	1004	881	1050	1333	745	612	632	742	713	1180	940	679	649	1038	986	806	1281	641	1095	969
112448383	0	0	0	0	0	0	0	0	0	0	0	0	0	0	0	0	0	0	0	0	0	0	0	0	0	0	0	0	0	0	0	0	0	0	0	0	0	0	0	0	0	0	0	0	0	0	0	0
528014	0	0	0	0	0	0	0	0	0	0	0	0	0	0	0	0	0	0	0	0	0	0	0	0	0	0	0	0	0	0	0	0	0	0	0	0	0	0	0	0	0	0	0	0	0	0	0	0
101903444	0	0	0	0	0	0	0	0	0	0	0	0	0	0	0	0	0	0	0	0	0	0	0	0	0	0	0	0	0	0	0	0	0	0	0	0	0	0	0	0	0	0	0	0	0	0	0	0
768067	11	0	0	18	30	18	1	0	0	18	3	7	0	30	0	26	21	9	0	34	20	0	36	17	10	2	5	30	0	0	9	0	27	17	0	7	0	6	4	0	4	13	4	14	22	0	21	19
615202	1044	1221	1078	1096	1169	1336	1630	1406	1062	1208	1077	1007	1048	810	699	1113	2304	2190	2168	1686	1546	1361	1461	1103	647	442	489	649	894	475	609	926	1106	815	1130	850	1194	1906	1439	2105	1444	1589	1590	1614	2863	1337	2182	1899
768025	0	0	0	0	0	1	0	0	0	0	0	0	0	0	0	0	0	0	0	0	0	0	0	0	0	0	0	0	0	0	0	0	0	0	0	0	0	0	0	0	0	0	0	0	0	0	0	0
112446832	0	0	0	0	0	0	0	0	0	0	0	0	0	0	0	0	0	0	0	0	0	0	0	0	0	0	4	0	0	0	0	0	0	0	0	0	0	0	0	0	0	0	0	0	0	0	0	0
112447088	0	0	0	0	0	0	0	0	0	0	0	0	0	0	6	0	0	0	0	0	6	0	0	0	0	0	7	0	0	0	0	0	0	0	0	0	0	0	0	0	0	0	0	0	0	0	0	0
107132170	0	0	0	0	0	0	9	0	0	15	9	0	0	7	7	13	0	0	0	0	4	0	0	4	0	13	6	0	5	0	0	0	8	0	0	0	11	19	0	3	0	4	11	0	7	0	6	0
615431	1385	2039	1506	2037	1756	3177	3494	2581	1251	2150	2056	1661	1186	1879	2034	1953	2564	3165	3207	3348	2082	4543	4301	1773	1174	2483	2445	2257	1584	1303	1767	2970	1436	2015	1834	1647	1767	4148	3026	2559	2417	2891	2556	3039	3052	3037	3600	3204
282362	402	452	380	419	332	914	758	576	272	559	371	466	224	623	765	411	322	616	494	542	348	1472	931	201	323	1298	1271	874	525	352	722	1458	420	734	458	529	296	903	818	393	320	463	496	426	427	1005	745	731
112448353	0	0	0	0	0	0	0	0	0	0	0	0	0	0	0	0	0	0	0	0	0	0	0	0	0	0	0	0	0	0	0	0	0	0	0	0	0	0	0	0	0	0	0	0	0	0	0	0
112447090	0	0	0	0	0	0	0	0	0	0	0	0	0	0	0	0	0	0	0	0	11	0	1	0	1	0	0	0	0	0	0	0	5	0	0	0	0	0	0	0	1	0	0	15	1	0	0	0
112447091	0	0	0	0	0	0	0	0	0	0	0	6	0	0	0	0	0	0	15	21	0	0	5	0	0	5	0	0	0	0	0	0	0	0	0	0	0	0	0	0	0	0	4	0	0	0	0	0
281640	7872	6852	5682	9530	10894	10008	10215	12565	7997	7682	6915	6745	7563	5256	4482	7693	21275	14105	14984	14086	14681	12614	15721	16918	5232	3531	3534	4328	5782	6382	5427	6187	7594	5481	5966	4939	11674	12126	10819	14293	20192	17022	14672	20761	24257	8361	15136	15933
510879	330	37	56	1	291	25	6	68	183	31	6	38	183	17	31	21	103	18	13	0	38	1	13	1	196	84	130	124	383	0	48	14	117	43	16	22	140	3	17	19	119	8	7	21	322	0	27	0
112448438	0	0	0	0	0	0	0	0	0	0	0	0	0	0	0	0	0	0	0	0	0	0	0	0	0	0	0	0	0	0	0	0	0	0	0	0	0	0	0	0	0	0	0	0	0	0	0	0
506426	2368	2015	2260	2521	2708	3831	3688	3799	2097	2450	2330	1908	2138	2223	2281	2444	4169	4338	4733	4143	4280	5529	5078	5382	1905	1796	1670	2512	1797	1968	1760	2590	2110	1941	2198	1826	2227	3693	3014	4081	5062	5059	4343	6087	4938	2069	4680	4055
112447103	1495	1158	1233	1462	1768	2245	2357	2136	1361	1250	1270	1095	1341	1209	1353	1616	2436	2315	2907	2614	2807	3173	3009	3385	1310	1057	983	1116	991	1055	935	1638	1265	1115	1237	1064	1512	2208	1899	2417	3366	3167	2582	3592	3283	1483	2732	2361
522248	375	170	119	336	484	210	259	385	266	141	162	335	372	254	211	300	405	310	293	523	330	347	248	332	233	190	223	269	366	318	241	219	322	175	209	330	215	243	191	259	379	215	264	547	350	119	197	753
516462	13230	2643	5047	4438	11421	3389	3296	4603	6615	3200	2763	7414	9353	7232	8236	3973	6118	2399	2303	2401	8789	4528	4032	6413	12104	15254	16901	15629	15336	7295	9884	7859	9428	6045	4069	12227	6981	2150	4222	1934	8195	2861	3369	6134	13433	1345	2924	2170
281183	3113	2571	2574	2395	3240	4083	3468	3977	2163	2092	1940	2842	2464	2810	2976	2869	3418	2874	2933	3091	3127	4104	3320	2589	3382	3240	3121	4676	3336	3637	4267	4839	2976	3001	2533	3349	2302	2526	2211	2998	2880	2564	2550	3528	4538	3535	4309	4659
104970777	11	5	13	2	41	0	12	4	16	0	13	0	5	35	9	19	21	28	28	21	13	35	26	10	20	3	12	9	20	26	24	0	13	0	8	10	14	7	11	0	15	14	20	6	56	0	75	0
784171	546	182	179	156	387	377	209	304	347	172	198	238	350	249	288	129	305	275	257	250	449	324	284	317	382	350	374	543	418	98	258	238	400	182	287	407	242	239	283	364	525	449	343	555	623	0	281	190
615627	5065	6197	5164	5163	5769	10098	10112	9193	3849	6573	5698	4176	4150	6514	5774	5160	10489	11749	13258	10020	7151	10639	14185	8601	4167	4713	5137	3673	4236	4231	5555	5421	4207	4954	5350	3443	5786	9782	8094	7189	9705	13092	11017	13353	10682	7408	14372	10420
112448317	11	0	5	0	0	0	0	0	0	0	0	0	0	0	3	0	0	0	0	0	10	0	0	0	15	0	0	0	0	0	0	0	0	0	0	0	0	5	0	0	0	0	0	0	9	0	0	0
514889	9996	2507	1877	1380	11324	3196	3323	2105	7142	2498	2131	1377	6420	3111	3018	1368	6586	3153	3225	2253	6104	4480	3109	407	6745	2649	2328	2125	9372	1160	2696	3780	5896	2452	1887	1148	9978	3002	2286	1203	6169	2287	2539	1279	12071	2595	3184	2019
112447120	256	13	0	12	299	20	0	0	133	0	0	19	218	10	4	9	230	0	1	0	325	0	0	8	200	0	7	0	158	35	15	0	159	0	12	6	343	5	12	0	179	0	0	15	553	119	15	15
282257	3645	3176	3337	2556	2309	3714	2913	2652	3183	3160	2865	4325	2640	4097	5202	2828	1755	2399	2552	1775	1670	4201	2501	789	3546	7035	7858	6929	4669	3417	5134	5591	2750	3526	2844	4024	1180	2341	1796	1543	1092	2170	2980	2406	2157	1659	2879	3120
104970778	11	0	0	0	24	0	0	0	6	0	2	0	6	0	0	0	2	0	0	0	3	0	3	0	4	11	14	0	26	0	0	0	13	4	0	0	0	0	0	0	8	12	27	36	21	0	0	0
767864	4843	1815	1823	1955	4468	2373	2344	2617	2992	1468	1350	2149	3852	2188	2402	2196	3796	2140	2853	2529	3599	2180	2437	1756	2978	2142	2295	2365	4448	1849	1578	1910	2839	1855	1715	2386	3181	2108	1843	1640	3319	2100	2137	2558	4656	1738	1897	2861
282258	4324	1562	1526	2175	4487	2674	2213	2383	3151	1688	1269	2566	3785	2640	2446	2162	3866	1981	2099	3056	4181	2152	1956	1718	3014	2272	2484	2936	4201	1749	1638	1994	3205	1361	1371	3013	2623	2046	1735	1911	2845	1696	1654	2528	4900	1043	2173	2916
112447121	450	182	178	320	492	306	294	382	314	321	135	292	521	316	326	259	403	228	256	340	340	380	208	122	324	213	322	370	414	145	214	223	362	129	216	383	249	228	174	211	321	198	186	215	439	173	204	389
526226	0	0	0	0	0	0	0	0	0	0	0	0	0	0	0	0	0	0	0	0	0	0	0	0	0	0	0	0	0	0	0	0	0	0	0	0	0	0	0	0	0	0	0	0	0	0	0	0
539307	0	0	0	0	0	0	0	0	0	0	0	0	0	0	0	0	1	0	0	0	0	0	0	0	11	0	0	0	0	0	0	0	0	0	0	0	0	0	0	0	0	0	0	0	0	0	0	0
100848368	91	0	6	0	71	0	0	0	22	0	0	0	13	0	0	0	28	0	0	0	28	0	0	0	33	0	0	0	85	0	0	0	17	0	0	0	132	0	0	0	23	0	0	0	72	0	0	0
539695	3	0	0	0	0	0	0	0	0	0	0	0	0	0	0	0	0	0	0	0	0	0	0	0	0	0	0	0	0	0	0	0	0	0	0	0	0	0	0	0	0	0	0	0	0	0	0	0
112447133	0	0	0	0	0	0	0	0	0	0	0	0	0	0	0	0	0	0	0	0	0	0	0	0	0	0	0	0	0	0	0	0	0	0	0	0	0	0	0	0	0	0	0	0	0	0	0	0
515053	0	0	0	0	0	3	0	0	5	0	0	0	0	0	0	0	0	0	0	0	0	0	0	0	0	0	0	0	0	0	0	0	0	0	1	0	0	0	0	0	0	0	0	0	0	0	0	0
514918	1634	712	595	570	1289	880	906	757	605	578	459	986	1146	894	1145	687	738	584	784	665	1120	917	793	620	1256	1397	2086	1706	1530	760	651	864	1284	709	482	1139	594	671	825	524	901	724	718	848	1287	683	754	647
282087	1895	576	859	1048	1601	1282	921	1411	844	616	535	1400	1670	1112	1597	1393	987	626	765	1030	1086	575	646	762	1111	1777	2015	2381	2182	1378	1148	1120	1511	886	702	2867	1090	687	620	505	451	403	520	709	1323	704	466	772
112447136	145	15	81	97	87	90	48	98	39	93	22	61	102	91	120	110	41	37	74	54	63	0	61	13	77	183	142	252	122	72	133	138	109	44	77	222	34	46	21	20	15	10	49	27	38	0	39	39
535482	2600	1214	1149	1597	3053	1848	1873	2472	2143	1451	1414	1953	2185	1503	1673	1835	2742	2076	1944	2585	3088	3230	2192	2040	1905	1266	1383	1673	2559	1605	1138	1574	2358	1245	1378	2068	2635	2057	1652	2433	3292	2268	2367	3128	4186	635	2142	3014
112447137	2	0	0	0	0	0	0	0	0	0	0	0	0	0	0	0	0	0	0	0	0	0	0	0	0	0	0	0	0	0	9	0	0	0	0	0	0	0	0	0	0	0	0	0	0	0	0	0
516536	471	34	20	65	397	30	2	19	210	67	46	42	172	71	69	24	124	40	36	24	195	89	62	13	229	48	76	142	388	54	137	87	212	58	81	72	296	39	84	0	239	134	113	52	528	0	57	44
104970779	111	16	3	33	64	9	0	8	27	22	16	5	22	19	19	0	23	8	16	0	37	0	24	0	36	14	20	0	108	30	43	0	46	23	22	32	16	14	14	0	76	35	39	9	19	0	0	0
530483	1577	583	772	607	1447	533	458	711	877	522	448	1193	1178	671	744	538	777	300	191	565	872	601	230	230	1453	1210	1358	1844	1941	1565	1260	921	1341	978	587	1749	675	332	273	316	305	228	287	664	1058	0	213	903
505743	19	0	0	26	29	0	28	8	13	9	0	0	26	0	13	7	20	6	13	0	33	0	6	26	16	21	37	0	26	17	26	0	16	14	0	31	24	19	11	18	44	11	19	67	38	0	20	0
510809	118	84	45	215	300	87	92	391	88	96	60	126	214	98	58	166	412	117	70	190	165	116	101	237	113	68	70	206	114	227	67	99	179	59	62	199	267	110	95	384	209	60	137	301	382	352	178	520
537640	54	0	2	27	31	0	0	10	47	0	2	15	8	0	0	0	15	0	0	31	49	0	0	6	36	18	6	0	57	16	13	0	62	7	21	60	11	4	0	48	57	0	0	13	33	0	0	0
112447138	0	0	0	0	0	0	0	0	0	0	0	0	0	0	0	0	0	0	0	0	0	0	0	0	0	0	0	0	0	0	0	0	0	0	0	0	0	0	0	0	0	0	0	0	0	0	0	0
541016	2782	527	742	812	2224	681	529	707	1593	438	433	1304	2268	1419	1347	1000	650	362	336	387	1240	63	380	383	2384	2220	2515	3172	2867	1162	1281	1428	1705	913	780	2306	843	498	485	154	498	256	454	526	1686	373	401	419
281495	8873	7884	7249	11057	11094	11789	11451	17411	8103	6979	7451	9769	8420	8121	8224	11440	19331	14787	14765	19795	14945	14063	15512	18346	7279	6518	6558	8646	7531	9876	8130	9839	9056	6690	6337	10495	11036	14831	11907	19875	14770	14468	13564	22045	17738	7223	15061	19549
536517	2050	1521	2414	3810	1457	1625	1425	2701	1081	1563	1470	5336	1686	721	1133	3271	1118	1017	1246	1902	1637	1730	929	1205	1401	4091	5259	5416	2027	2011	2561	2276	2168	3118	1790	9497	1009	621	1057	1951	1084	1104	1486	2016	1752	239	1216	3917
100313114	0	0	0	0	0	0	0	0	0	0	0	0	0	0	0	0	0	0	0	0	0	0	0	0	0	0	0	0	0	0	0	0	0	0	0	0	0	0	0	0	0	0	0	0	0	0	0	0
100526413	0	0	0	0	0	0	0	0	0	0	0	0	0	0	0	0	0	0	0	0	0	0	0	0	0	0	0	0	0	0	0	0	0	0	0	0	0	0	0	0	0	0	0	0	0	0	0	0
781604	0	0	0	0	0	0	0	0	0	0	0	0	0	0	0	0	0	0	0	0	0	0	0	0	0	0	0	0	0	0	0	0	0	0	0	0	0	0	0	0	0	0	0	0	0	0	0	0
100296254	0	0	0	0	0	0	0	0	0	0	0	0	0	0	0	0	0	0	0	0	0	0	0	0	0	0	0	0	0	0	0	0	0	0	0	0	0	0	0	0	0	0	0	0	0	0	0	0
101906373	0	0	0	0	0	0	0	0	0	0	0	0	0	0	0	0	0	0	0	0	0	0	0	0	0	0	0	0	0	0	0	0	0	0	0	0	0	0	0	0	0	0	0	0	0	0	0	0
112446888	0	0	0	0	0	0	0	0	0	0	0	0	0	0	0	0	0	0	0	0	0	0	0	0	0	0	0	0	0	0	0	0	0	0	0	0	0	0	0	0	0	0	0	0	0	0	0	0
112446904	0	0	0	0	0	0	0	0	0	0	0	0	0	0	0	0	0	0	0	0	0	0	0	0	0	0	0	0	0	0	0	0	0	0	0	0	0	0	0	0	0	0	0	0	0	0	0	0
112446920	0	0	0	0	0	0	0	0	0	0	0	0	0	0	0	0	0	0	0	0	0	0	0	0	0	0	0	0	0	0	0	0	0	0	0	0	0	0	0	0	0	0	0	0	0	0	0	0
112446936	0	0	0	0	0	0	0	0	0	0	0	0	0	0	0	0	0	0	0	0	0	0	0	0	0	0	0	0	0	0	0	0	0	0	0	0	0	0	0	0	0	0	0	0	0	0	0	0
101907866	0	0	0	0	0	0	0	0	0	0	0	0	0	0	0	0	0	0	0	0	0	0	0	0	0	0	0	0	0	0	0	0	0	0	0	0	0	0	0	0	0	0	0	0	0	0	0	0
112446952	0	0	0	0	0	0	0	0	0	0	0	0	0	0	0	0	0	0	0	0	0	0	0	0	0	0	0	0	0	0	0	0	0	0	0	0	0	0	0	0	0	0	0	0	0	0	0	0
101907950	0	0	0	0	0	0	0	0	0	0	0	0	0	0	0	0	0	0	0	0	0	0	0	0	0	0	0	0	0	0	0	0	0	0	0	0	0	0	0	0	0	0	0	0	0	0	0	0
112446968	0	0	0	0	0	0	0	0	0	0	0	0	0	0	0	0	0	0	0	0	0	0	0	0	0	0	0	0	0	0	0	0	0	0	0	0	0	0	0	0	0	0	0	0	0	0	0	0
112446980	0	0	0	0	0	0	0	0	0	0	0	0	0	0	0	0	0	0	0	0	0	0	0	0	0	0	0	0	0	0	0	0	0	0	0	0	0	0	0	0	0	0	0	0	0	0	0	0
785105	0	0	0	0	0	0	0	0	0	0	0	0	0	0	0	0	0	0	0	0	0	0	0	0	0	0	0	0	0	0	0	0	0	0	0	0	0	0	0	0	0	0	0	0	0	0	0	0
112446981	0	0	0	0	0	0	0	0	0	0	0	0	0	0	0	0	0	0	0	0	0	0	0	0	0	0	0	0	0	0	0	0	0	0	0	0	0	0	0	0	0	0	0	0	0	0	0	0
112446982	0	0	0	0	0	0	0	0	0	0	0	0	0	0	0	0	0	0	0	0	0	0	0	0	0	0	0	0	0	0	0	0	0	0	0	0	0	0	0	0	0	0	0	0	0	0	0	0
112446983	0	0	0	0	0	0	0	0	0	0	0	0	0	0	0	0	0	0	0	0	0	0	0	0	0	0	0	0	0	0	0	0	0	0	0	0	0	0	0	0	0	0	0	0	0	0	0	0
112446984	0	0	0	0	0	0	0	0	0	0	0	0	0	0	0	0	0	0	0	0	0	0	0	0	0	0	0	0	0	0	0	0	0	0	0	0	0	0	0	0	0	0	0	0	0	0	0	0
112446985	0	0	0	0	0	0	0	0	0	0	0	0	0	0	0	0	0	0	0	0	0	0	0	0	0	0	0	0	0	0	0	0	0	0	0	0	0	0	0	0	0	0	0	0	0	0	0	0
618359	0	0	0	0	0	0	0	0	0	0	0	0	0	0	0	0	0	0	0	0	0	0	0	0	0	0	0	0	0	0	0	0	0	0	0	0	0	0	0	0	0	0	0	0	0	0	0	0
614544	0	0	0	0	0	0	0	0	0	0	0	0	0	0	0	0	0	0	0	0	0	0	0	0	0	0	0	0	0	0	0	0	0	0	0	0	1	0	0	0	0	0	0	0	0	0	0	0
112446986	0	0	0	0	0	0	0	0	0	0	0	0	0	0	0	0	0	0	0	0	0	0	0	0	0	0	0	0	0	0	0	0	0	0	0	0	0	0	0	0	0	0	0	0	0	0	0	0
783607	0	0	0	0	0	0	0	0	0	0	0	0	0	0	0	0	0	0	0	0	0	0	0	0	0	0	0	0	0	0	0	0	0	0	0	0	0	0	0	0	0	0	0	0	0	0	0	0
785121	0	0	0	0	0	0	0	0	0	0	0	0	0	0	0	0	0	0	0	0	0	0	0	0	0	0	0	0	0	0	0	0	0	0	0	0	0	0	0	0	0	0	0	0	0	0	0	0
785155	0	0	0	0	0	0	0	0	0	0	0	0	0	0	0	0	0	0	0	0	0	0	0	0	0	0	0	0	0	0	0	0	0	0	0	0	0	0	0	0	0	0	0	0	0	0	0	0
785221	0	0	0	0	0	0	0	0	0	0	0	0	0	0	0	0	0	0	0	0	0	0	0	0	0	0	0	0	0	0	0	0	0	0	0	0	0	0	0	0	0	0	0	0	0	0	0	0
112447012	0	0	0	0	0	0	0	14	0	0	0	0	0	0	0	0	0	0	0	0	0	0	0	0	0	0	0	0	0	0	0	0	0	0	0	0	0	0	0	0	0	0	0	0	0	0	0	0
100141020	0	0	0	0	0	0	0	0	0	0	0	0	0	0	0	0	0	0	0	0	0	0	0	0	0	0	0	0	0	0	0	0	0	0	0	0	0	0	0	0	0	0	0	0	0	0	0	0
528816	0	0	0	0	0	0	0	0	0	0	0	0	0	0	0	0	0	0	0	0	0	0	0	0	0	0	0	0	0	0	0	0	0	0	0	0	0	0	0	0	0	0	0	0	0	0	0	0
100138320	0	0	0	0	0	0	0	0	0	0	0	0	0	0	0	0	0	0	0	0	0	0	0	0	0	0	0	0	0	0	0	0	0	0	0	0	0	0	0	0	0	0	0	0	0	0	0	0
538761	0	0	0	0	0	0	0	0	0	0	0	0	0	0	0	0	0	0	0	0	0	0	0	0	0	0	0	0	0	0	0	0	0	0	0	0	0	0	0	0	0	0	0	0	0	0	0	0
512703	0	0	0	0	0	0	0	0	0	0	0	0	0	0	0	0	0	0	0	0	0	0	0	0	0	0	0	0	0	0	0	0	0	0	0	0	0	0	0	0	0	0	0	0	0	0	0	0
533760	1	0	2	0	1	0	10	0	2	1	2	1	4	1	0	0	2	0	19	0	2	0	0	0	0	0	1	1	12	8	0	0	2	0	0	7	1	4	0	0	1	0	5	5	2	0	0	13
112448281	0	0	0	0	0	0	0	0	0	0	0	0	0	0	0	0	0	0	0	0	0	0	0	0	0	0	0	0	0	0	0	0	0	0	0	0	0	0	0	0	0	0	0	0	0	0	0	0
531350	1202	550	699	440	1078	756	678	827	714	474	541	561	703	870	932	502	670	623	734	505	753	851	917	770	648	1200	1392	1046	1171	661	783	940	793	528	648	778	688	693	863	404	1144	887	866	746	1495	282	799	690
104970784	13	0	5	0	22	0	0	0	13	0	0	0	9	1	0	0	12	0	0	0	0	0	0	0	13	0	0	0	18	0	0	0	9	0	0	0	0	0	0	0	9	0	1	0	16	0	0	0
112447173	4	0	0	0	7	0	0	0	0	0	0	0	0	0	0	0	12	0	0	0	0	0	0	0	0	0	0	0	0	0	0	0	0	0	0	0	0	0	0	0	0	0	0	0	0	0	0	0
540879	0	0	0	0	0	0	0	0	0	0	0	0	1	1	0	0	4	0	0	0	0	0	0	0	0	0	5	0	2	0	0	0	0	0	0	0	0	0	0	0	1	0	3	0	0	0	0	0
100851369	24	7	11	9	41	44	37	31	4	0	15	8	17	11	0	28	44	10	6	33	59	0	14	48	16	7	12	0	10	19	9	0	42	4	0	0	62	15	27	27	33	8	52	29	99	0	48	74
281047	7111	4927	4529	6073	9790	8532	8069	9762	6381	4825	4117	5724	6765	5364	5550	6596	10473	7585	8143	10726	8630	8926	7428	6493	5542	4894	4551	5266	5733	5636	5543	6148	5774	4612	4056	6211	7065	7873	5999	10888	7371	7402	6481	9235	13377	5700	8262	12388
519992	2144	887	1065	1109	2779	1375	1170	1426	1550	870	810	1368	2467	1425	1617	1214	1836	1180	1083	1014	2013	1563	1420	1011	2307	1877	2287	2306	2158	1384	1335	1286	1864	1258	1097	1956	1182	1104	1349	948	1716	1109	1474	1737	2981	833	1129	1139
505006	1095	427	360	773	1048	596	615	1014	893	631	593	682	1023	448	634	977	1495	901	866	1347	1644	1062	981	1193	874	391	515	349	942	796	592	813	849	348	416	730	1203	836	662	1323	1658	854	733	1647	2067	676	1033	1339
519526	2111	1198	1237	1198	1977	2233	1738	1914	1222	988	1087	1422	1535	1626	2223	1567	1960	1654	2245	1250	1874	1250	2038	1524	1770	2275	2594	2172	1980	1178	1729	1745	1803	1460	1243	1849	1092	1609	1487	1493	1975	1680	1499	2049	3031	1324	2062	1921
615183	29	2	1	21	6	18	0	0	8	0	10	0	18	27	20	23	0	0	0	0	25	68	24	28	13	0	32	0	11	0	20	20	0	0	0	0	16	22	9	0	27	34	6	7	0	0	12	0
615200	237	315	299	353	324	378	462	410	220	256	289	338	237	380	271	287	484	614	579	522	470	552	566	261	270	273	271	309	232	262	252	479	305	286	168	305	238	577	364	405	451	510	412	496	602	73	727	759
112448287	0	0	0	0	0	0	0	0	0	0	0	0	0	0	0	0	0	0	0	0	0	0	0	0	0	0	0	0	0	0	0	0	0	0	0	0	0	0	0	0	0	0	0	0	0	0	0	0
104970788	0	0	0	0	0	0	0	0	0	0	0	0	0	0	0	0	0	0	0	0	0	0	0	0	0	0	0	0	0	0	0	0	0	0	0	0	0	0	0	0	0	0	0	0	0	0	0	0
112447279	0	0	0	0	11	0	0	0	0	0	4	0	0	0	0	0	11	0	0	0	15	0	0	39	0	2	0	0	0	1	0	0	0	4	0	0	0	0	0	0	3	3	2	0	0	0	0	0
526789	0	0	0	0	11	0	0	0	0	0	4	0	0	0	0	0	11	0	0	0	15	0	0	39	0	2	0	0	0	1	0	0	0	4	0	0	0	0	0	0	3	3	2	0	0	0	0	0
112448320	0	0	0	0	0	0	0	0	0	0	0	0	0	0	0	0	0	0	0	0	0	0	0	0	0	0	0	0	0	0	0	0	0	0	0	0	0	0	0	0	0	0	0	0	0	0	0	0
104970790	0	0	0	0	0	0	0	0	0	0	0	0	0	0	0	0	0	0	0	0	0	0	0	0	0	0	0	0	0	0	0	0	0	0	0	0	0	0	0	0	0	0	0	0	0	0	0	0
286805	0	0	0	0	0	0	0	0	0	0	0	0	0	0	0	0	0	0	0	0	0	0	0	0	0	0	0	0	0	0	0	0	0	0	0	0	0	1	0	0	0	0	0	0	0	0	0	0
512171	0	0	0	0	0	0	0	0	0	0	0	0	0	0	0	0	0	0	0	0	0	0	0	0	0	0	0	0	0	0	0	0	0	0	0	0	0	0	0	0	0	0	0	0	0	0	0	0
768230	0	0	0	0	0	0	0	0	0	0	0	0	0	0	0	0	0	0	11	0	0	0	0	5	0	0	0	0	0	0	0	0	0	0	0	0	0	1	0	7	0	0	0	1	0	0	0	0
112448359	0	0	0	0	0	0	0	0	0	0	0	0	0	0	0	0	0	0	0	0	0	0	0	0	0	0	0	0	0	0	0	0	0	0	0	0	0	0	0	0	0	0	0	0	0	0	0	0
107132174	0	1	0	0	0	0	0	0	0	0	0	0	0	0	0	0	0	0	23	0	0	0	0	21	0	0	0	0	0	0	0	0	0	0	0	4	0	0	0	0	0	0	0	17	0	0	0	12
280722	868	1931	2611	1856	792	2775	2563	1814	470	1243	1446	2047	575	3244	3928	1341	369	1974	2112	1356	303	1951	1420	353	889	5173	6078	4321	864	1015	3089	3413	542	2296	2139	2646	478	1416	1924	1038	723	1559	1924	1134	1804	1471	1596	1205
112448458	0	0	0	0	0	0	0	0	0	0	0	0	0	0	0	0	0	0	0	0	0	0	0	0	0	0	0	0	0	0	0	0	0	0	0	0	0	0	0	0	0	0	0	0	0	0	0	16
112448277	0	0	0	0	0	0	0	0	0	0	0	0	0	0	0	0	0	0	0	0	0	0	0	0	0	0	0	0	0	0	0	0	0	0	0	0	0	0	0	0	0	0	0	0	0	0	0	0
510204	3933	3177	2848	4020	4272	5237	4508	5752	2942	3032	3196	3621	3519	3548	3266	4127	7081	5011	5273	4456	5614	5447	5715	5731	3735	4269	4173	4534	4076	4260	3899	4271	3230	2819	3053	4216	3400	4179	3973	4394	5169	4835	4415	6444	7395	2878	6353	5417
282690	5088	4424	4018	7083	6613	5300	5458	6893	4353	3873	4285	4763	5054	3325	2984	6437	12019	7046	7770	9029	8707	8760	7490	10805	3818	2547	2336	3476	3854	4666	2773	3422	4106	3056	3315	4025	6332	6805	5427	9399	10476	6954	6771	12322	11409	4179	7795	10055
538846	65	0	8	17	99	0	5	0	85	11	7	10	132	10	7	8	119	7	0	0	8	0	5	0	70	12	24	1	24	0	7	0	76	0	0	9	0	0	0	0	0	6	0	11	57	0	0	0
112448472	0	0	0	0	0	0	0	0	0	0	0	0	0	0	0	0	0	0	0	0	0	0	0	0	0	0	0	0	0	0	0	0	0	0	0	0	0	0	0	0	0	0	0	0	0	0	0	0
515194	1519	1178	1179	1516	2180	1479	1488	2078	1664	1402	1144	1025	1469	1002	1100	1276	3998	2180	2238	2608	3632	2541	2578	2238	1267	804	804	977	1279	876	855	1110	1697	922	894	859	1757	1822	1794	1980	3613	2367	1937	2991	4720	1134	2371	2619
100313006	0	0	0	0	0	0	0	0	0	0	0	0	0	0	0	0	0	0	0	0	0	0	0	0	0	0	0	0	0	0	0	0	0	0	0	0	0	0	0	0	0	0	0	0	0	0	0	0
112448274	0	0	0	0	0	0	0	0	0	0	0	0	0	0	0	0	0	0	0	0	0	0	0	0	0	0	0	0	0	0	0	0	0	0	0	0	0	0	0	0	0	0	0	0	0	0	0	0
112448280	0	0	0	0	0	0	0	0	0	0	0	0	0	0	0	0	0	0	0	0	0	0	0	0	0	0	0	0	0	0	0	0	0	0	0	0	0	0	0	0	0	0	0	0	0	0	0	0
535613	6	717	733	233	0	561	402	93	0	192	202	83	0	0	0	0	0	806	793	417	0	796	407	1	0	323	287	147	0	91	265	225	12	356	400	72	0	119	248	0	0	696	678	292	0	429	718	155
112448473	0	0	0	0	0	0	0	0	0	0	0	0	0	0	0	0	0	0	0	0	0	0	0	0	0	0	0	0	0	0	0	0	0	0	0	0	0	0	0	0	0	0	0	0	0	0	0	0
112448283	0	0	0	0	0	0	0	0	0	0	0	0	0	0	0	0	0	0	0	0	0	0	0	0	0	0	0	0	0	0	0	0	0	0	0	0	0	0	0	0	0	0	0	0	0	0	0	0
282009	1	0	0	0	0	0	0	0	0	0	0	0	10	0	0	0	0	0	0	0	0	0	0	0	0	0	0	0	0	0	0	0	3	0	0	0	0	0	1	0	1	0	0	0	13	0	0	0
613942	0	0	0	0	0	0	0	0	0	0	0	0	0	0	0	0	0	0	0	0	0	0	0	0	0	0	0	0	0	0	0	0	2	0	0	0	0	0	0	0	0	0	0	0	0	0	0	0
540784	5373	7613	6891	5449	6284	14781	12603	10644	3546	7603	7578	6223	4283	9096	11923	7711	6481	9897	10998	9527	6109	15545	15166	5556	4943	9826	10489	8329	5293	5818	8814	11858	4745	8510	9506	6251	4510	8859	7332	7161	5710	10897	10238	7837	8630	7567	14580	10315
112448355	0	0	0	0	0	0	0	0	0	0	0	0	0	0	0	0	0	0	0	0	0	0	0	0	0	0	0	0	0	0	0	0	0	0	0	0	0	0	0	0	0	0	0	0	0	0	0	0
112447286	121	183	104	139	127	242	137	157	55	108	161	162	51	75	80	63	72	180	189	367	102	0	202	210	71	76	114	140	63	61	169	89	99	92	73	117	66	175	157	95	98	144	131	238	99	124	269	65
541054	542	718	544	658	814	1192	1145	1052	476	648	766	667	441	489	546	591	838	847	1203	1347	755	459	1388	1348	498	443	611	514	446	595	506	795	511	459	571	618	654	1046	878	1002	954	1074	958	1362	1057	585	1440	1104
281733	106	28	55	24	63	60	65	62	34	58	52	11	31	60	79	38	31	30	47	63	59	189	90	91	76	24	65	99	44	78	32	22	72	16	62	20	71	87	66	123	76	61	32	68	196	133	35	59
100170920	0	0	0	0	0	0	0	0	0	0	0	0	0	0	0	0	0	0	0	0	0	0	0	0	0	0	0	0	0	0	0	0	0	0	0	0	0	0	0	0	0	0	0	0	0	0	0	0
100170919	0	0	0	0	0	0	0	0	0	0	0	0	0	0	0	0	0	0	0	0	0	0	0	0	0	0	0	0	0	0	0	0	0	0	0	0	0	0	0	0	0	0	0	0	0	0	0	0
790991	0	0	0	0	0	0	0	0	0	0	0	0	0	0	0	0	0	0	0	0	0	0	0	0	0	0	0	0	0	0	0	0	0	0	0	0	0	0	0	0	0	0	0	0	0	0	0	0
112447287	0	0	0	0	0	0	0	0	0	0	0	0	0	0	0	0	0	0	0	0	0	0	0	0	0	0	0	0	0	0	0	0	0	0	0	0	0	0	0	0	0	0	0	0	0	0	0	0
524531	2919	878	1268	829	3090	1875	1543	1614	1731	874	675	1153	2489	1433	1932	1070	1514	892	830	810	2178	981	1107	1318	2664	2102	2441	2980	3003	1418	1331	1311	1754	1132	776	1780	1367	918	971	904	1603	952	990	1482	2155	728	842	1001
107132175	1434	106	132	254	1343	304	321	472	1519	211	171	597	2089	550	537	562	880	98	127	309	1707	243	248	346	1978	653	620	488	1844	294	214	264	839	316	185	937	1071	128	232	141	1507	219	199	272	3569	0	133	156
524960	1360	80	126	254	1232	252	258	344	1456	179	163	546	2008	423	499	542	829	98	127	278	1631	243	241	334	1810	572	569	426	1796	221	198	256	769	257	185	856	1044	114	224	118	1479	212	184	264	3481	0	133	127
104976614	0	3	2	0	0	6	8	9	0	0	0	0	4	0	0	0	0	4	1	0	0	0	0	0	0	0	2	0	0	0	0	0	0	11	0	0	0	0	0	0	0	0	7	0	0	0	0	0
112447289	0	0	0	0	0	0	0	0	0	0	1	0	0	0	14	0	0	6	0	0	0	0	0	0	0	2	7	0	0	0	0	0	0	0	0	0	0	0	1	0	0	0	0	0	0	0	19	0
534171	3872	31799	29354	13470	3875	53889	51064	21000	2371	32255	29105	13832	3279	28970	32943	14090	5439	39318	44257	20398	4625	44571	50388	4930	3071	29493	32201	21960	3804	9883	26667	30976	3574	32589	33569	9589	2684	40067	36869	11645	5205	41865	35348	19258	5795	24803	56778	14495
112447288	2395	17349	16586	7667	2446	29015	27483	11985	1464	17667	16129	7250	1958	15629	18275	8133	3447	21670	24079	11806	3285	26505	28795	3315	1793	15891	17395	11477	2398	5353	14353	17520	2219	18296	18494	5369	1969	23028	22624	6615	3584	25488	21263	11711	3902	13193	31750	7893
505907	1162	1650	1867	1559	1313	2763	2577	2587	932	1683	1454	1869	1127	2110	2500	1696	2080	2932	3329	1998	1098	2761	2822	1043	847	1907	2023	1382	1420	1791	2161	2186	1344	1990	1499	2001	417	2398	1760	1672	1241	2405	2215	2106	1496	1516	3445	2518
518080	378	17	0	0	178	1	0	1	217	0	2	1	245	3	1	1	122	8	21	0	124	0	3	0	178	4	1	0	196	1	0	1	169	0	0	6	412	1	4	1	505	15	3	0	581	0	16	0
539474	36	71	45	39	11	165	229	89	14	28	74	31	17	96	52	43	69	93	98	59	21	239	157	59	22	46	44	0	56	17	32	53	42	46	108	52	69	60	54	75	77	208	142	55	100	120	146	140
617574	7	18	6	2	0	55	50	30	0	0	24	5	0	32	5	8	17	16	18	23	0	0	65	18	0	3	16	0	15	0	0	0	14	10	37	10	15	9	14	37	2	30	18	15	16	0	21	0
534842	2	0	0	0	0	0	0	18	0	0	0	0	0	0	0	0	3	0	0	0	10	0	0	0	0	10	4	0	2	0	0	0	3	0	0	0	0	0	0	18	0	1	0	0	0	0	0	0
112448477	0	0	0	0	0	0	0	0	0	0	0	0	0	0	0	0	0	0	0	0	0	0	0	0	0	0	0	0	0	0	0	0	0	0	0	0	0	0	0	0	0	0	0	0	0	0	0	0
536815	67	93	44	52	148	72	145	73	35	60	25	76	49	48	35	50	64	82	42	129	97	51	76	125	47	57	33	126	95	42	37	185	35	68	39	38	67	73	69	249	94	38	67	77	127	0	136	141
100848584	0	0	0	0	0	0	0	0	0	0	0	0	0	0	0	0	0	0	0	0	0	0	0	0	0	0	0	0	0	0	0	0	0	0	0	0	0	0	0	0	0	0	0	0	0	0	0	0
112448475	0	0	0	0	0	0	0	0	0	0	0	0	0	0	0	0	0	0	0	0	0	0	0	0	0	0	0	0	0	0	0	0	0	0	0	0	0	0	0	0	0	0	0	0	0	0	0	0
112448478	0	0	0	0	0	0	0	0	0	0	0	0	0	0	0	0	0	0	0	0	0	0	0	0	0	0	0	0	0	0	0	0	0	0	0	0	0	0	0	0	0	0	0	0	0	0	0	0
112448479	0	0	0	0	0	0	0	0	0	0	0	0	0	0	0	0	0	0	0	0	0	0	0	0	0	0	0	0	0	0	0	0	0	0	0	0	0	0	0	0	0	0	0	0	0	0	0	0
615745	3706	2740	2193	1897	4189	3836	3301	3210	3479	2306	2179	2093	3731	2485	3151	2137	4282	2788	2432	3162	4747	4494	4330	3067	3794	2779	2760	2721	4509	2615	2692	2749	3115	2716	2081	2051	2989	3196	2335	2505	4179	3278	3064	3651	8304	3288	4753	3790
112448498	0	0	0	0	0	0	0	0	0	0	0	0	0	0	0	0	0	0	0	0	0	0	0	0	0	0	0	0	0	0	0	0	0	0	0	0	0	0	0	0	0	0	0	0	0	0	0	0
112446987	0	0	0	0	0	0	0	0	0	0	0	0	0	0	0	0	0	0	0	0	0	0	0	0	0	0	0	0	0	0	0	0	0	0	0	0	0	0	0	0	0	0	0	0	0	0	0	0
112448288	0	0	0	0	0	0	0	0	0	0	0	0	0	0	0	0	0	0	0	0	0	0	0	0	0	0	0	0	0	0	0	0	0	0	0	0	0	0	0	0	0	0	0	0	0	0	0	0
112446988	0	0	0	0	0	0	0	0	0	0	0	0	0	0	0	0	0	0	0	0	0	0	0	0	0	0	0	0	0	0	0	0	0	0	0	0	0	0	0	0	0	0	0	0	0	0	0	0
517759	61	4	25	12	46	28	28	10	36	27	11	35	36	36	19	7	2	23	47	2	23	2	27	5	13	24	37	1	27	0	18	52	51	27	19	90	14	12	10	9	7	46	16	59	27	0	1	44
781333	0	0	0	0	0	0	0	0	0	0	0	0	1	0	0	0	0	0	0	0	0	0	0	0	0	0	0	0	6	0	0	0	4	0	0	0	0	0	0	0	6	1	0	0	0	0	0	0
101902812	0	0	0	0	0	0	0	0	0	0	0	0	0	0	0	0	0	0	0	0	0	0	0	0	0	0	0	0	0	0	0	0	0	0	0	0	0	0	0	0	0	0	0	0	0	0	0	0
615954	2307	2360	2122	1928	2151	3295	3343	2798	1685	2087	1813	1997	2767	2501	2441	2031	3645	3630	4468	2648	3017	4959	4541	2803	1469	2150	1918	1762	1442	1585	2501	2736	1584	1816	1920	1493	1646	3574	3588	2863	2953	3604	3104	3170	5566	1870	4986	2135
282315	8	0	0	0	0	0	0	0	0	0	0	0	0	0	0	0	0	0	0	0	0	0	0	0	0	0	0	0	0	0	0	0	0	0	0	0	0	0	0	0	0	0	0	0	0	0	0	0
407196	0	0	0	0	0	0	0	0	0	5	1	0	0	0	0	1	0	3	0	0	0	0	0	0	0	0	0	0	0	0	0	0	0	0	0	14	0	0	0	0	4	0	0	5	0	0	0	0
613824	10562	11678	9983	12250	12355	18352	17397	20350	8549	10292	9807	13131	10322	11687	14225	15240	16780	18140	20162	19603	14188	21195	18157	11649	10132	11711	12558	10553	10076	10105	11058	13936	9520	9906	9818	14552	9163	15334	13069	16569	13243	15866	14342	18479	20321	10224	18533	22603
100335242	1490	909	1005	1017	1447	1559	1458	1314	900	813	759	1266	1319	1234	1326	1145	1370	1374	1487	1168	2105	2139	1438	1022	1430	1855	2020	1858	1902	1031	1441	1561	1361	942	730	1641	1150	1050	1170	958	1292	1010	1056	1364	2321	489	1471	1354
104970809	1491	906	988	1008	1428	1541	1413	1297	871	793	742	1262	1357	1222	1324	1127	1360	1329	1472	1128	2121	2190	1438	1042	1432	1850	2027	1858	1905	1016	1364	1590	1386	938	770	1622	1148	1000	1144	958	1294	1020	1076	1372	2335	489	1458	1353
511707	3429	1421	1407	1951	4071	2781	2532	2285	2706	1351	1494	2003	3117	1786	2133	2237	4750	2471	2903	2679	5468	4082	3005	2475	3735	2306	2441	2268	3598	1566	1817	2590	2340	1354	1603	2044	3563	1927	1946	2225	4183	2063	2211	2262	7376	1590	2676	2807
101904492	181	3	19	22	181	17	31	0	94	27	14	38	169	57	44	12	51	6	20	32	204	0	28	55	140	48	69	161	274	46	7	31	166	19	2	112	100	9	43	80	123	41	35	50	396	185	44	49
112447291	7	0	0	11	24	0	0	0	0	0	0	0	3	0	0	0	0	1	11	0	8	0	0	0	0	0	1	0	35	6	0	0	6	0	0	0	1	2	0	0	0	11	12	0	15	0	3	0
537951	0	0	1	1	0	0	0	11	0	0	0	0	2	0	6	3	0	0	0	0	0	0	0	0	0	2	0	0	0	0	8	0	0	0	0	0	0	0	1	0	0	0	0	1	2	0	1	0
282006	2	0	0	0	0	0	0	0	0	0	0	0	0	0	0	0	0	0	0	0	6	0	5	0	0	0	1	0	3	0	0	0	0	0	0	0	0	8	0	0	0	0	0	4	0	0	0	0
512781	361	257	338	214	259	444	279	279	303	214	210	286	286	360	465	230	306	410	347	282	259	544	313	222	391	430	596	224	275	275	327	437	345	288	193	355	160	327	321	135	262	278	408	238	416	325	335	196
514487	0	0	0	0	0	0	0	0	1	0	0	2	0	0	0	0	13	4	0	0	8	0	0	8	12	15	9	0	0	0	9	0	5	0	0	0	0	7	5	0	6	0	0	0	0	0	7	0
533791	673	419	352	422	720	841	767	751	602	636	402	511	407	406	387	351	1626	1233	1407	1238	822	1089	855	649	425	279	340	160	472	400	325	271	553	420	394	551	577	731	654	795	790	978	869	913	1446	366	1063	1038
782966	232	369	351	309	318	773	938	417	234	386	377	344	281	485	527	508	544	623	619	891	475	798	729	424	271	342	237	475	212	222	380	347	244	391	471	357	398	831	479	806	480	557	642	666	781	341	831	845
100336601	5	0	0	0	2	0	6	0	13	0	0	12	2	20	5	1	9	20	18	0	15	1	0	6	0	1	5	8	25	0	0	3	0	0	1	8	3	10	2	0	18	25	12	19	15	0	1	21
112448282	0	0	0	0	0	0	0	0	0	0	0	0	0	0	0	0	0	0	0	0	0	0	0	0	0	0	0	0	0	0	0	0	0	0	0	0	0	0	0	0	0	0	0	0	0	0	0	0
112448361	0	0	0	0	0	0	0	0	0	0	0	0	0	0	0	0	0	0	0	0	0	0	0	0	0	0	0	0	0	0	0	0	0	0	0	0	0	0	0	0	0	0	0	0	0	0	0	0
519014	133	155	127	100	153	172	129	190	84	272	189	135	96	178	224	220	213	237	321	227	316	482	304	190	195	241	212	250	148	157	231	312	143	143	75	158	54	259	182	213	240	185	162	194	352	213	324	306
101905242	4	2	3	1	1	3	3	4	1	0	1	0	2	0	4	16	2	2	18	14	8	1	15	11	0	1	4	2	3	1	0	0	5	0	1	8	3	19	19	16	20	11	11	5	32	1	1	0
516526	124	37	51	30	56	52	70	105	50	35	36	42	54	46	76	24	69	37	76	60	109	0	69	49	47	42	61	0	134	51	34	11	105	28	4	33	72	38	97	83	63	66	42	63	109	0	48	0
540466	641	525	435	498	782	625	495	579	379	414	295	471	449	392	392	378	797	572	779	752	739	665	632	410	434	404	431	358	541	476	339	510	595	337	457	406	552	435	541	539	555	447	426	678	929	504	564	594
520166	1	0	1	0	0	0	0	0	0	0	0	0	0	0	8	0	0	0	0	0	0	0	0	0	0	0	3	0	0	0	0	0	0	0	0	0	0	0	0	0	0	0	0	0	0	0	0	0
783514	0	0	0	0	0	0	0	0	0	0	0	0	0	0	0	0	0	0	0	0	0	0	0	0	0	0	0	0	0	0	0	0	0	0	0	0	0	0	0	0	0	0	0	0	0	0	0	0
101905600	0	0	0	0	0	0	0	6	0	0	0	0	0	0	0	0	0	0	0	0	0	0	0	0	0	0	0	0	0	0	0	0	0	0	0	0	0	0	0	0	0	0	0	0	0	0	0	0
100140741	0	0	0	0	0	0	0	0	0	0	0	0	0	0	0	0	0	0	0	0	0	0	0	0	0	0	0	0	0	0	0	0	0	0	0	0	0	0	0	0	0	0	0	0	0	0	0	0
783578	0	0	0	0	0	0	0	0	0	0	0	0	0	0	0	0	0	0	0	0	0	0	0	0	0	0	0	0	0	0	0	0	0	0	0	0	0	0	0	0	0	0	0	0	0	0	0	0
783655	0	0	0	0	0	0	0	0	0	0	0	0	0	0	0	0	0	0	0	0	0	0	0	0	0	0	0	0	0	0	0	0	0	0	0	0	0	0	0	0	0	0	0	0	0	0	0	0
783690	0	0	0	0	0	0	0	0	0	0	0	0	0	0	0	0	0	0	0	0	0	0	0	0	0	0	0	0	0	0	0	0	0	0	0	0	0	0	0	0	0	0	0	0	0	0	0	0
783734	0	0	0	0	0	0	0	0	0	0	0	0	0	0	0	0	0	0	0	0	0	0	0	0	0	0	0	0	0	0	0	0	0	0	0	0	0	0	0	0	0	0	0	0	0	0	0	0
783777	0	0	0	0	0	0	0	0	0	0	0	0	0	0	0	0	0	0	0	0	0	0	0	0	0	0	0	0	0	0	0	0	0	0	0	0	0	0	0	0	0	0	0	0	0	0	0	0
783812	0	0	0	0	0	0	0	0	0	0	0	0	0	0	0	0	0	0	0	0	0	0	0	0	0	0	0	0	0	0	0	0	0	0	0	0	0	0	0	0	0	0	0	0	0	0	0	0
783843	0	0	0	0	0	0	0	0	0	0	0	0	0	0	0	0	0	0	0	0	0	0	0	0	0	0	0	0	0	0	0	0	0	0	0	0	0	0	0	0	0	0	0	0	0	0	0	0
783884	0	0	0	0	0	0	0	0	0	0	0	0	0	0	0	0	0	0	0	0	0	0	0	0	0	0	0	0	0	0	0	0	0	0	0	0	0	0	0	0	0	0	0	0	0	0	0	0
100139155	0	0	0	0	0	0	0	0	0	0	0	0	0	0	0	0	0	0	0	0	0	0	0	0	0	0	0	0	0	0	0	0	0	0	0	0	0	0	0	0	0	0	0	0	0	0	0	0
783917	0	0	0	0	0	0	0	0	0	0	0	0	0	0	0	0	0	0	0	0	0	0	0	0	0	0	0	0	0	0	0	0	0	0	0	0	0	0	0	0	0	0	0	0	0	0	0	0
783995	0	0	0	0	0	0	0	0	0	0	0	0	0	0	0	0	0	0	0	0	0	0	0	0	0	0	0	0	0	0	0	0	0	0	0	0	0	0	0	0	0	0	0	0	0	0	0	0
789957	0	0	0	0	0	0	0	0	0	0	0	0	0	0	0	0	0	0	0	0	0	0	0	0	0	0	0	0	0	0	0	0	0	0	0	0	0	0	0	0	0	0	0	0	0	0	0	0
100300844	0	0	0	0	0	0	0	0	0	0	0	0	0	0	0	0	0	0	0	0	0	0	0	0	0	0	0	0	0	0	0	0	0	0	0	0	0	0	0	0	0	0	0	0	0	0	0	0
785903	0	0	0	0	0	0	0	0	0	0	0	0	0	0	0	0	0	0	0	0	0	0	0	0	0	0	0	0	0	0	0	0	0	0	0	0	0	0	0	0	0	0	0	0	0	0	0	0
112448299	0	0	0	0	0	0	0	0	0	0	0	0	0	0	0	0	0	0	0	0	0	0	0	0	0	0	0	0	0	0	0	0	0	0	0	0	0	0	0	0	0	0	0	0	0	0	0	0
785875	0	0	0	0	0	0	0	0	0	0	0	0	0	0	0	0	0	0	0	0	0	0	0	0	0	0	0	0	0	0	0	0	0	0	0	0	0	0	0	0	0	0	0	0	0	0	0	0
785848	0	0	0	0	0	0	0	0	0	0	0	0	0	0	0	0	0	0	0	0	0	0	0	0	0	0	0	0	0	0	0	0	0	0	0	0	0	0	0	0	0	0	0	0	0	0	0	0
785806	0	0	0	0	0	0	0	0	0	0	0	0	0	0	0	0	0	0	0	0	0	39	0	0	0	0	0	0	0	0	0	0	0	0	0	0	0	0	0	0	0	0	0	0	0	0	0	0
515537	4639	8148	7597	14450	5470	12490	13197	17447	3955	9650	9502	10678	4264	8620	8719	13768	10128	16057	18736	19077	6952	15757	17413	13199	3933	6604	7074	6723	4460	9815	10058	10860	5058	7292	8036	10919	4560	14436	11386	19474	7538	15314	15122	15950	7419	11547	20484	25060
100848517	1355	756	658	7458	1720	861	856	8710	1391	920	318	5849	2238	562	496	9090	3058	258	325	6237	1871	1788	815	2610	905	442	179	2328	2226	6651	946	833	2258	1863	1145	6272	1135	1112	702	11924	2036	269	212	2919	2096	1205	1504	17332
538740	1294	748	634	7207	1587	835	822	8380	1343	912	310	5665	2110	555	474	8722	2862	253	325	5982	1771	1710	804	2415	857	420	173	2090	2102	6409	896	833	2186	1825	1078	6046	1041	1068	659	11212	1845	258	197	2755	1974	1099	1452	16554
112448337	0	0	0	0	0	0	0	0	0	0	0	0	0	0	0	0	0	0	0	0	0	0	0	0	0	0	0	0	0	0	0	0	0	0	0	0	0	0	0	0	0	0	0	0	0	0	0	0
540283	749	423	569	722	981	775	606	1079	722	415	540	816	976	774	709	701	1123	571	463	780	847	628	638	531	792	676	888	801	1074	944	706	689	850	690	622	1036	537	743	525	624	747	691	742	812	660	195	726	1083
100848540	0	0	0	0	7	19	9	0	7	0	0	0	0	0	0	0	0	4	0	0	0	0	0	6	0	5	0	0	0	0	0	4	44	0	0	1	13	0	0	0	8	2	6	7	16	0	12	1
112448314	0	0	0	0	0	0	0	0	1	0	0	0	0	0	0	0	0	0	0	0	0	0	0	0	0	0	0	0	0	0	0	0	0	0	0	0	0	0	0	0	0	0	0	0	0	0	0	0
444860	3363	2233	1943	2007	2321	3427	2867	2738	1973	1711	1835	1984	3194	2542	2751	2219	3170	3976	4200	3115	3703	3776	3237	2912	2366	3169	3589	3043	3295	2468	2810	2580	2722	1819	1539	2367	1730	4057	3376	2530	3580	3354	2991	3330	3832	1552	3082	2815
524608	1286	482	531	592	898	969	681	813	805	509	477	543	1020	652	771	525	927	1139	1180	750	1409	727	1026	1193	974	926	1067	785	1138	608	813	1000	870	502	427	703	705	1232	1180	808	1146	1138	961	1163	1448	468	717	716
104970815	23	0	7	14	8	7	0	10	14	4	13	10	20	0	4	0	0	14	0	13	8	77	23	0	15	11	61	46	30	24	20	44	50	14	0	19	41	34	6	0	21	4	12	7	8	0	5	0
112447292	0	0	0	0	0	0	0	0	0	0	0	0	0	0	0	0	0	0	0	0	0	0	0	0	0	0	0	0	0	0	0	0	0	0	0	0	0	0	1	0	0	0	0	0	0	0	0	0
538564	0	0	0	0	0	0	0	0	0	0	0	0	7	0	3	0	0	0	0	0	0	0	0	0	0	0	2	0	0	0	0	2	0	0	0	0	0	0	0	0	4	0	0	0	0	0	0	0
616567	383	346	242	335	470	418	378	438	330	382	265	321	446	224	219	427	504	507	315	653	592	605	436	197	320	238	304	722	311	216	376	257	260	305	229	442	445	418	450	454	378	430	408	395	827	219	391	440
504954	33	4	12	22	18	0	9	42	13	6	20	54	36	1	17	66	1	31	1	53	49	0	11	22	32	8	37	63	36	26	34	0	14	6	0	150	0	8	20	0	6	12	10	27	1	0	16	22
531379	2	6	8	0	0	9	0	0	8	0	0	6	12	0	16	26	22	0	17	0	1	0	0	0	0	18	11	0	10	9	16	0	5	14	0	0	0	9	9	6	5	19	3	11	4	0	7	0
518370	2014	1247	1259	1529	2192	2342	1946	2347	1340	1055	1109	1493	1278	1367	1593	1671	2632	1688	1643	2338	2590	2849	2596	2475	1710	1760	1715	1571	2202	1856	1838	2349	1613	1382	1384	1359	1694	1625	1580	1581	3032	1831	1719	2386	3816	1287	2529	2688
520620	1265	1099	1026	1466	1648	1571	2031	2471	1138	1413	1129	1393	884	768	703	1289	3201	2416	3059	3423	1948	2173	2453	3230	834	685	730	731	1113	1305	1182	1307	1221	1032	952	1103	1613	2164	1867	2691	2770	2390	2045	3219	2881	2025	2738	3596
507707	5089	5027	5016	4344	6956	9014	8412	8124	4150	5435	4675	4374	4495	5392	5542	4300	8695	10412	9887	6805	6551	10125	9281	7105	4398	5225	5075	4518	5537	5773	6668	8267	4422	4666	4310	4376	6009	8702	7807	6447	8222	9208	8714	10137	11217	5688	11067	8219
507217	61	163	58	107	603	173	256	190	162	47	86	137	152	46	128	121	473	193	124	170	94	441	238	48	107	116	108	118	180	71	257	321	125	151	75	66	274	260	229	313	125	121	156	117	523	87	165	213
529036	10	8	2	0	6	0	1	7	5	0	1	2	1	0	5	8	1	12	0	31	5	90	0	1	0	12	8	0	7	0	1	2	0	0	0	3	0	1	1	15	0	19	0	0	1	0	0	27
509461	6	16	4	8	6	13	22	25	10	0	17	8	0	0	4	0	0	1	0	0	0	0	0	6	0	0	1	0	5	0	0	0	0	0	0	1	0	0	0	0	0	0	1	1	0	0	0	0
523482	0	6	0	0	0	1	0	0	0	0	0	0	0	0	0	0	0	0	0	0	0	0	0	0	0	1	0	0	0	0	0	0	0	0	0	0	0	0	0	0	0	0	0	2	0	0	0	0
505171	1919	1115	1226	1294	2882	1732	1354	1592	1647	1150	974	1390	1778	1220	1411	1259	1813	1497	1556	1257	1670	1540	1303	1114	1797	1508	1590	1664	1988	1287	1567	1905	1196	1178	1312	1333	1836	1299	1067	1312	1433	1174	1152	1164	2539	1531	1496	1944
538604	18	22	8	0	20	34	0	0	12	7	12	6	12	4	26	17	16	25	0	10	27	0	8	12	10	16	5	90	34	1	13	0	13	0	0	8	26	14	8	3	21	19	13	7	33	0	27	45
517845	491	198	201	140	261	203	218	209	144	234	108	331	309	154	317	192	161	240	298	287	289	257	281	205	185	508	654	605	453	204	214	192	411	176	47	284	78	223	253	252	246	232	200	201	278	310	253	232
507820	1349	1715	1437	1590	1376	2536	2432	2620	910	1847	1537	1745	1520	1852	2160	1828	1881	2191	2484	1686	1977	1950	3191	1620	1290	2284	2270	1359	1376	1423	1782	2593	1314	1366	1757	1858	894	1704	1661	1848	1473	2583	2134	2030	2265	2090	2547	2905
524181	303	298	240	269	237	411	470	497	201	331	296	269	301	231	297	248	425	469	389	364	487	425	496	283	204	376	304	219	251	283	280	340	300	239	317	352	196	295	380	504	301	412	362	435	517	151	359	572
532418	1044	865	891	806	1406	1225	1195	1546	869	865	743	848	750	674	878	1205	1754	1066	1297	1493	1395	1823	1626	1814	1154	945	881	768	1207	866	956	1044	889	741	683	822	884	1067	1086	929	1560	1005	910	1380	2298	1139	1599	1614
615197	8298	5989	5567	6401	8942	9152	9084	8935	5958	6434	5590	6179	6786	5391	6294	6332	13957	12176	14471	12347	12117	11899	13032	11098	6600	5519	6253	6551	6195	5100	5212	5330	7336	5645	5780	6537	7178	8146	8328	8083	12860	11591	10515	13446	15107	6242	10756	10230
538545	3048	1618	1757	1850	2779	1870	1698	2362	2080	1555	1194	2054	2559	1902	2388	1556	2634	1337	1968	2302	3673	3166	2060	2930	3442	3292	3728	4053	3910	2637	3056	3045	2713	1765	1728	2688	1877	1562	1623	1387	3128	2026	1878	2661	4706	1108	2405	1650
282048	44799	60099	52455	64110	59310	80698	88293	88812	41671	75456	65945	49628	38036	42094	34610	51547	122199	121444	117308	123559	99035	111126	121849	128916	34727	32836	28882	34651	36840	56005	45959	59395	48281	50184	56319	40317	67624	119545	85265	97193	121641	140419	123316	153534	129049	71020	107348	102862
540395	930	769	770	916	914	1260	1133	1308	645	687	762	991	785	937	1122	991	873	873	1108	1179	1123	1485	1176	727	960	1333	1461	1788	755	938	1024	1132	705	779	670	1178	420	928	808	968	855	1084	1124	1157	1474	610	1118	1459
532838	1636	3473	3274	2398	1682	7476	6250	4656	917	3972	3438	2672	1397	4177	4653	2885	2021	7386	7251	4781	1668	8022	7292	1594	1287	4777	4904	3762	1400	1985	4718	5830	1488	3680	3288	2366	1330	6171	4832	3626	1952	5563	5175	3701	2646	4165	6227	3399
282713	659	65	52	100	418	71	29	55	241	11	54	81	368	95	125	107	154	64	83	186	272	0	92	145	238	72	136	226	359	96	15	15	478	130	34	156	144	105	57	84	399	109	80	101	340	0	108	217
112448293	0	0	0	0	0	0	0	0	0	0	0	0	0	0	0	0	0	0	0	0	0	0	0	0	0	0	0	0	0	0	0	0	0	0	0	0	0	0	0	0	0	0	0	0	0	0	0	0
112446989	8	0	1	0	0	0	0	2	0	0	0	0	1	0	0	0	0	0	0	0	0	0	0	2	14	0	3	0	4	0	0	0	4	1	0	0	0	8	3	0	0	0	0	4	0	0	0	0
527953	0	0	0	0	3	0	0	0	0	0	0	0	0	0	0	0	0	0	0	0	0	0	0	3	0	0	0	0	0	0	0	0	5	0	0	0	0	0	0	0	9	0	0	0	0	0	0	0
112448394	0	0	0	0	0	0	0	0	0	0	0	0	0	0	0	0	0	0	0	0	0	0	0	0	0	0	0	0	0	0	0	0	0	0	0	0	0	0	0	0	0	0	0	0	0	0	0	0
112448303	0	0	0	0	0	0	0	0	0	0	0	0	0	0	0	0	0	0	0	0	0	0	0	0	0	0	0	0	0	0	0	0	0	0	0	0	0	0	0	0	0	0	0	0	0	0	0	0
281614	1132	71	118	257	1318	39	44	314	738	33	82	281	1073	182	129	184	680	80	88	112	963	171	63	421	1262	244	188	217	1227	386	149	124	533	118	48	358	814	95	94	117	1145	66	83	375	1876	130	72	127
112447293	1604	158	261	487	1432	143	188	760	966	203	143	463	1305	196	192	340	1120	173	130	604	1748	617	270	1345	1388	332	399	786	1957	1600	277	228	1365	146	136	1069	1019	116	248	523	1120	129	222	894	1734	0	119	1223
525906	1989	209	346	664	1744	190	257	1019	1182	265	182	675	1658	287	328	569	1410	195	153	634	1975	710	346	1455	1760	563	665	1538	2559	2287	398	419	1811	312	206	1707	1075	153	285	655	1272	190	255	1048	1877	87	155	1626
112446991	0	0	0	0	0	0	0	0	0	0	0	0	0	0	0	0	0	0	0	0	0	0	0	0	0	0	0	0	0	0	0	0	0	0	0	0	11	0	0	0	0	0	0	0	0	0	0	0
100848469	83	52	65	119	54	112	92	36	61	14	27	103	24	32	53	39	112	184	115	265	139	218	156	150	97	23	66	36	26	29	35	180	53	34	59	102	57	172	93	188	29	56	101	75	45	32	96	110
100313115	0	0	0	0	0	0	0	0	0	0	0	0	0	0	0	0	0	0	0	0	0	0	0	0	0	0	0	0	0	0	0	0	0	0	0	0	0	0	0	0	0	0	0	0	0	0	0	0
100125920	0	0	0	0	0	0	0	0	0	0	0	0	0	0	0	0	0	0	12	0	0	0	0	0	0	0	0	0	0	0	0	0	0	0	0	0	0	0	0	0	0	0	0	0	0	0	0	0
533187	3447	1084	1665	1568	2528	947	1018	1419	1957	1036	969	2213	2809	2157	2847	1560	1526	651	680	879	2108	731	727	1261	3354	4782	5017	4815	3733	1852	2607	1923	2316	1654	1156	4161	1017	693	1154	285	1235	597	880	1282	1980	525	782	672
101910021	7	0	0	0	7	0	0	0	13	0	0	0	28	0	0	0	3	4	0	0	0	0	0	0	23	0	0	0	0	0	0	0	0	0	0	1	0	0	0	0	2	0	0	0	10	0	0	0
112447295	171	0	0	0	99	0	5	0	123	0	0	0	35	0	0	0	63	0	0	0	89	0	7	0	100	0	0	0	59	0	0	0	60	0	19	2	35	0	0	17	93	0	0	0	230	0	3	0
112447294	330	12	3	10	325	0	0	20	228	24	5	48	177	19	20	25	40	23	0	51	71	0	22	14	88	27	45	42	271	30	9	18	83	0	0	31	318	14	17	0	265	14	2	33	218	0	16	20
112447296	31	0	3	0	22	0	0	0	20	17	0	10	13	9	16	0	0	4	0	0	8	0	13	13	16	9	15	42	21	0	0	0	12	0	0	18	10	10	4	0	17	7	0	17	19	0	8	0
282661	22955	16402	14836	19959	24246	32545	29098	38824	18189	16543	15107	17579	18950	17878	20492	20607	34019	20539	24612	30378	24592	36085	29577	26686	21870	16656	17910	16765	20452	24860	19925	22451	21369	16126	15942	18130	17295	22737	17079	25944	28189	20895	18189	33987	37245	19038	29080	43070
112447297	4	0	0	0	7	0	0	0	0	0	0	0	7	0	0	0	0	0	0	0	0	0	0	0	2	0	0	0	0	0	1	0	0	0	0	0	5	0	0	0	9	0	0	0	4	0	0	0
531436	534	511	559	761	623	919	776	1051	456	787	655	664	420	577	603	857	689	741	1029	1167	568	402	1092	897	332	485	475	289	518	707	500	373	507	446	533	970	559	879	952	1350	1071	1209	1076	1363	1093	475	1198	1406
101908484	23	0	0	4	4	1	0	0	10	0	0	0	3	0	0	0	0	0	0	0	0	0	6	4	0	1	1	0	0	1	0	0	0	0	0	1	12	0	2	0	32	0	0	0	0	0	0	0
526674	13	0	0	0	23	17	0	21	7	0	2	11	12	0	0	7	9	8	0	16	20	0	0	17	34	7	15	0	6	0	0	0	12	0	8	0	23	16	3	0	15	0	15	4	29	0	4	2
538580	527	159	202	344	559	288	347	540	295	199	269	373	442	331	417	415	414	292	346	393	521	783	359	431	359	465	440	555	386	494	420	327	354	311	255	455	327	356	294	386	473	301	347	568	660	328	437	683
537349	292	102	93	259	263	141	185	287	126	64	57	167	184	221	181	228	194	43	151	172	224	0	122	183	165	176	190	255	171	163	163	141	163	124	85	329	53	215	84	312	123	104	93	211	196	1	160	179
614942	5001	11227	11268	30027	6025	22213	21557	51081	3250	10854	9162	20756	4227	9469	9726	26535	10433	19815	22127	40788	6482	18918	21475	68027	4482	9613	9403	18572	5499	44037	13045	14885	5894	9899	10132	28892	4418	16535	14415	38177	11021	16826	13778	65062	7194	12597	23290	47184
521713	1	0	2	2	16	7	1	16	0	0	0	0	0	0	7	0	23	13	3	15	0	0	0	0	0	0	2	0	3	5	2	1	0	0	0	5	0	0	0	18	0	0	1	2	0	0	0	0
100297006	0	0	0	0	0	0	0	0	0	0	0	0	0	0	0	0	0	0	0	17	0	0	0	1	0	0	0	0	0	0	0	1	0	0	0	0	0	0	0	1	0	0	0	0	0	0	0	0
613891	0	1	0	0	0	0	0	0	1	0	0	0	0	0	0	0	0	0	0	0	2	0	0	0	0	0	0	0	0	0	0	0	0	0	0	0	0	0	0	0	0	0	0	0	0	0	0	0
783813	0	0	0	0	0	0	0	0	0	0	0	0	11	0	0	0	1	0	0	0	0	0	0	0	0	0	0	0	0	0	0	0	0	0	0	0	0	0	0	0	1	0	0	0	0	0	0	0
112446992	0	0	0	0	0	0	0	0	0	0	0	0	0	0	0	0	0	0	0	0	0	0	0	0	0	0	0	0	0	0	0	0	0	0	0	0	0	0	0	0	0	0	0	0	0	0	0	0
112448372	0	0	0	0	0	0	0	0	0	0	0	0	0	0	0	0	0	0	0	0	0	0	0	0	0	0	0	0	0	0	0	0	0	0	0	0	0	0	0	0	0	0	0	0	0	0	0	0
112446993	0	0	0	0	0	0	0	0	0	0	0	0	0	0	0	0	0	0	0	0	0	0	0	0	0	0	0	0	0	0	0	0	0	0	0	0	0	0	0	0	0	0	0	0	0	0	0	0
112448480	0	0	0	0	0	0	0	0	0	0	0	0	0	0	0	0	0	0	0	0	0	0	0	0	0	0	0	0	0	0	0	0	0	0	0	0	0	0	0	0	0	0	0	0	0	0	0	0
112448254	0	0	0	0	0	0	0	0	0	0	0	0	0	0	0	0	0	0	0	0	0	0	0	0	0	0	0	0	0	0	0	0	0	0	0	0	0	0	0	0	0	0	0	0	0	0	0	0
534360	14	5	4	2	39	9	45	22	14	0	0	0	9	8	15	26	12	2	0	12	0	0	8	3	13	9	0	0	2	12	0	0	13	9	31	3	15	0	14	90	51	10	0	10	17	0	4	14
509578	3829	674	1353	9154	3371	428	344	13399	2013	382	175	7364	2736	455	268	8758	4116	215	204	7497	2491	1583	1116	11731	3244	147	87	7728	3370	13105	679	298	3852	570	423	11200	2708	607	583	11685	5928	200	239	16665	3218	526	490	18015
539880	0	0	0	0	0	0	0	0	0	0	0	0	0	0	0	0	0	0	0	0	0	0	0	0	0	0	0	0	0	0	0	0	0	0	0	5	0	0	0	0	0	0	0	0	0	0	0	0
104970843	0	0	7	0	6	14	14	0	0	0	0	6	10	0	0	1	0	4	0	0	0	0	0	2	0	0	0	0	12	20	0	0	13	0	0	22	0	0	0	0	0	0	8	1	1	0	0	0
536784	109	59	97	91	38	106	54	117	24	80	68	153	93	113	219	116	104	75	52	149	30	140	23	130	88	150	251	214	41	173	127	111	57	110	42	97	13	17	27	31	48	69	49	146	63	47	22	158
509784	9	0	0	3	12	0	0	1	0	0	2	0	0	0	0	1	1	0	0	0	0	57	0	1	0	0	2	0	0	0	0	0	11	0	15	0	21	1	6	0	0	0	0	11	5	0	2	0
112447299	0	0	0	0	0	0	0	0	0	0	0	0	0	0	0	0	0	0	0	0	0	0	0	0	0	0	0	0	0	0	0	0	0	0	0	0	0	0	0	0	0	0	0	0	0	0	0	0
112447298	3	0	0	0	6	0	0	0	0	0	1	0	0	0	0	0	0	0	0	0	0	55	0	0	0	0	2	0	0	0	0	0	6	0	15	0	21	1	6	0	0	0	0	0	5	0	0	0
515563	937	899	983	1096	944	1494	1044	1504	681	939	962	837	842	732	784	1003	1927	1988	1884	2116	1520	1964	1804	1423	610	689	690	794	655	572	716	1086	1095	748	786	890	1035	1341	1182	1917	1795	1667	1409	1706	2436	1369	1999	1780
515562	0	0	0	0	0	0	0	0	0	0	0	0	0	0	0	0	0	0	0	0	5	0	0	0	0	0	0	0	0	0	0	0	0	0	0	0	0	0	0	0	0	0	0	0	0	0	0	0
112447300	0	0	0	0	0	0	0	0	0	0	0	0	0	0	0	0	0	0	0	0	5	0	0	0	0	0	0	0	0	0	0	0	0	0	0	0	0	0	0	0	0	0	0	0	0	0	0	0
522055	0	0	0	0	5	0	0	0	0	0	0	0	0	0	0	0	0	0	0	0	0	0	5	0	0	0	2	0	0	0	0	0	0	0	0	0	0	0	0	0	0	0	0	4	0	0	0	0
613977	9	0	13	142	15	10	0	81	0	0	0	115	40	0	0	56	14	0	0	115	23	0	1	39	25	0	0	48	23	7	0	11	34	0	0	107	21	0	3	177	34	0	0	67	42	0	2	315
784939	302	5	35	824	456	31	10	923	195	14	10	617	694	30	22	879	645	17	25	733	362	0	7	232	383	0	17	421	563	590	51	0	493	13	31	1012	237	25	52	736	342	1	6	388	530	0	16	1371
104968609	3	0	16	0	8	8	0	0	0	2	0	16	13	0	0	8	0	3	0	0	5	111	19	2	1	4	4	0	4	0	0	0	15	8	0	24	25	3	20	0	3	9	15	0	5	116	6	2
534910	753	32	36	1288	470	19	0	972	486	36	13	1164	1073	97	29	1277	1213	23	32	1225	921	149	42	882	633	12	23	531	559	459	10	16	1278	49	50	2364	195	23	25	1239	956	21	14	1043	554	0	40	2014
104970846	20	0	0	3	20	0	0	25	21	0	0	16	50	5	0	23	50	0	0	0	42	0	0	0	50	0	0	0	22	0	0	0	52	0	0	8	12	0	0	0	48	0	0	4	34	0	0	22
531767	3375	24	94	280	4105	36	42	328	3562	54	71	444	4569	104	43	470	3913	12	0	329	4426	0	83	246	4826	60	27	120	5842	218	124	44	2565	35	17	399	3143	7	138	74	4743	32	32	121	12457	110	412	854
508571	6125	2356	2067	2476	7075	4157	4338	4238	3886	2030	1918	2173	4279	2699	2890	2662	7351	5023	5042	5110	6733	6326	5249	3620	3122	1986	2189	1862	4348	2156	2008	2420	4781	2257	2589	2992	7322	4441	3459	4355	6684	3822	3786	4385	9606	2737	4212	4580
534488	2721	3267	3064	3422	3010	5107	4869	4828	2328	3629	3153	3141	2437	3666	4569	4278	4603	5716	6746	5470	3996	6448	6919	4388	2540	3559	3371	4184	2868	3308	3537	3691	2746	3559	3558	3111	2317	4497	4048	3754	4216	4673	4259	4536	4540	4255	6353	5840
515235	59	0	1	0	13	0	0	16	20	9	0	3	19	0	0	0	64	0	0	2	31	0	0	19	24	1	0	0	34	0	0	0	57	0	0	0	6	0	0	0	106	0	7	1	30	0	0	0
112447301	50	0	1	0	13	0	0	0	16	9	0	0	11	0	0	0	52	0	0	0	31	0	0	6	22	0	0	0	30	0	0	0	50	0	0	0	6	0	0	0	102	0	6	1	30	0	0	0
100335828	141	21	88	542	298	66	62	1344	62	28	23	246	214	40	19	432	192	27	18	658	193	276	135	1004	150	21	15	182	277	815	74	49	421	70	63	516	557	177	114	1766	314	10	12	275	278	188	182	578
516008	2108	596	543	898	2735	1089	807	2186	2012	969	636	1078	1986	726	732	1085	2731	843	775	1668	2423	1244	1146	3568	2731	874	806	771	2081	2301	1033	1168	1674	630	437	763	1455	807	769	1338	2060	601	556	893	2223	738	878	1722
522329	855	967	891	804	807	1527	1307	1585	526	887	676	944	827	1023	1141	714	1160	1413	1575	1525	1065	1216	1383	1036	735	1274	1523	1393	804	743	1299	1642	821	824	826	1089	666	1138	1177	1144	1285	1554	1031	1677	1257	892	1322	1370
516064	649	482	525	500	613	897	774	986	374	574	377	568	559	653	555	476	907	863	920	1053	768	838	811	810	483	603	780	755	454	400	586	849	579	442	430	653	524	720	692	664	955	1195	706	1289	916	553	778	842
512018	9	0	2	0	34	0	0	0	0	15	0	9	17	0	2	4	0	0	0	0	21	0	4	0	0	24	16	0	16	0	0	0	9	0	0	14	28	8	0	0	17	0	9	2	0	0	0	23
513653	11	0	0	0	5	2	12	23	5	0	10	0	8	15	12	0	0	0	14	0	15	0	1	10	0	0	23	36	15	17	0	21	15	2	0	0	22	0	17	0	17	0	3	9	0	0	0	0
515350	598	220	234	245	449	288	250	187	292	268	187	414	543	264	345	211	315	277	255	167	400	471	400	191	380	539	638	632	451	194	309	398	434	342	292	517	247	213	254	170	378	204	258	241	532	0	217	136
508259	1116	1404	1839	823	485	1456	1516	1107	531	1375	1099	1225	1271	2446	3139	1008	612	1145	1196	1066	746	1318	1104	353	455	3634	4566	3004	1312	924	2432	2892	1628	1884	1617	1901	491	1147	1220	556	479	1057	1147	532	462	1218	1062	609
112448360	0	0	0	0	0	0	0	0	0	0	0	0	4	0	0	0	0	0	0	0	0	0	0	0	0	0	0	0	0	0	0	0	0	0	0	0	0	0	0	0	0	0	0	0	0	0	0	0
789845	2314	1400	2119	1294	1413	1527	1694	1621	1251	1497	1269	2108	2186	2786	3714	1382	1234	1272	1518	1506	1435	1774	1594	975	1834	5260	6531	4758	2602	1653	3106	3361	2235	2263	1707	3280	824	1261	1328	643	899	1206	1484	1238	1483	947	1329	1121
101908760	153	157	162	299	119	117	220	180	120	203	195	318	187	191	144	199	335	337	364	357	254	312	495	326	153	151	187	207	128	149	72	235	136	88	55	176	27	283	193	279	404	317	274	465	367	105	348	540
112447302	4273	2054	1857	2519	5777	3456	2977	4518	3967	2391	2078	2029	3922	1907	2236	2558	8461	3962	4532	5051	9142	6441	5050	9738	4002	1984	2022	2422	3699	3182	1932	2221	3706	1685	1834	2048	6017	3813	3434	4835	8534	5093	4007	6646	10233	1896	4429	4826
517211	7604	4566	4270	4845	9995	7687	6538	9753	6943	4791	4177	4627	7640	4439	4809	5218	14578	8272	8945	9461	13741	10800	9253	14608	7753	4363	4508	4686	7398	7500	4221	5692	6966	3946	3982	4779	8464	7694	6222	8705	11797	8263	6971	11634	16004	3677	8726	10011
112447303	36	6	22	24	4	0	6	49	12	6	7	35	32	14	0	38	19	7	25	20	29	0	28	20	17	25	27	0	11	8	0	18	4	0	31	33	18	12	19	17	19	21	39	36	62	0	19	0
282147	4780	2788	2943	3693	6210	5131	4511	6173	4108	2712	2708	3224	4262	2961	3518	3406	9338	3792	3984	5765	5309	5789	5307	5817	4613	3430	3140	3079	5780	5012	3853	4095	4453	3120	2732	3657	4607	3988	2913	5116	7059	3977	3552	6945	9012	2499	5663	8505
505581	1419	524	469	765	1462	728	721	1052	1012	414	558	856	966	640	617	966	1715	868	541	711	1064	466	765	1399	1058	591	763	1234	1026	710	391	522	1093	356	366	1205	1076	727	667	753	1717	539	622	1581	1820	274	502	1067
512177	1283	671	774	835	1068	1064	939	1190	1336	905	715	1044	1334	864	1094	1209	924	766	604	972	1176	703	976	452	1274	913	804	1593	1303	1036	807	1157	1299	780	739	1510	664	603	652	826	810	834	780	1067	1845	811	1009	1608
532832	214	51	64	91	132	51	99	54	123	81	57	132	108	102	99	59	89	26	70	69	106	50	38	80	108	134	148	287	93	70	45	93	113	86	84	215	93	84	83	102	159	41	62	165	134	207	83	110
508374	446	578	417	410	501	719	675	551	370	574	375	487	423	576	483	683	861	655	662	939	739	728	749	310	555	489	586	947	451	618	669	742	556	600	467	493	353	754	529	683	541	662	468	748	1049	845	673	1008
537043	0	17	12	0	6	5	13	0	0	0	2	2	0	0	4	7	0	20	0	0	0	0	9	0	0	0	4	0	14	5	0	0	0	8	10	0	0	0	3	0	12	10	0	8	0	0	0	0
112448369	0	0	0	0	0	0	0	0	0	0	0	0	0	0	0	0	0	0	0	0	0	0	0	0	0	0	0	0	0	0	0	0	0	0	0	0	0	0	0	0	0	0	0	0	0	0	0	0
100140801	1659	30	272	1267	1916	77	87	2903	671	24	25	1057	1267	45	45	751	2166	30	27	1133	1329	488	263	4197	1575	14	23	970	1283	2939	60	46	915	85	0	970	912	40	120	1422	1695	38	44	2146	1419	124	120	2042
100313385	38	10	14	0	10	8	12	8	34	12	0	7	30	62	8	28	0	0	17	37	13	0	15	8	60	33	26	0	38	27	13	20	17	0	25	19	0	2	16	16	9	16	3	0	3	0	8	9
508864	12	13	5	1	11	5	0	0	4	0	18	14	7	5	19	24	33	0	0	0	30	0	39	4	12	0	6	0	12	17	17	0	0	3	0	26	16	5	15	0	9	47	10	16	14	0	11	10
112446994	0	0	0	1	0	0	0	0	0	0	0	0	0	0	0	3	0	0	0	0	0	0	0	1	0	0	0	0	0	0	0	0	0	0	0	0	0	0	0	1	0	10	0	0	0	0	0	0
112448417	0	0	0	0	0	0	0	0	0	0	0	0	0	0	0	0	0	0	0	0	0	0	0	0	0	0	0	0	0	0	0	0	0	0	0	0	0	0	0	0	0	0	0	0	0	0	0	0
112446995	0	0	0	0	0	0	0	0	0	0	0	0	0	0	0	0	0	0	0	0	0	0	0	0	0	0	0	0	0	0	0	0	0	0	0	0	0	0	0	0	0	0	0	0	0	0	0	0
281777	0	0	0	0	0	0	0	0	0	0	0	0	0	0	0	0	0	0	0	0	0	0	0	0	0	1	0	0	0	0	0	0	0	0	0	0	0	0	0	2	0	0	0	0	0	0	0	0
100336456	115	92	30	88	331	184	164	162	238	83	48	111	175	94	99	111	177	121	118	134	256	233	149	93	124	109	77	183	165	56	140	107	138	71	44	119	217	152	120	243	176	110	92	113	405	105	79	139
112448483	0	0	0	0	0	0	0	0	0	0	0	0	0	0	0	0	0	0	0	0	0	0	0	0	0	0	0	0	0	0	0	0	0	0	0	0	0	0	0	0	0	0	0	0	0	0	0	0
112448485	0	0	0	0	0	0	0	0	0	0	0	0	0	0	0	0	0	0	0	0	0	0	0	0	0	0	0	0	0	0	0	0	0	0	0	0	0	0	0	0	0	0	0	0	0	0	0	0
112448424	0	0	0	0	0	0	0	0	0	0	0	0	0	0	0	0	0	0	0	0	0	0	0	0	0	0	0	0	0	0	0	0	0	0	0	0	0	0	0	0	0	0	0	0	0	0	0	0
540003	6	0	9	0	0	0	1	1	5	0	0	12	1	0	1	0	0	3	0	1	0	0	0	0	4	0	4	0	0	0	0	0	0	0	0	1	0	2	0	0	0	0	0	1	0	0	0	8
101901963	0	0	0	0	0	0	0	0	0	0	0	0	0	0	0	0	0	0	0	0	0	0	0	0	0	0	0	0	0	0	0	0	0	0	0	0	0	0	0	0	0	0	2	0	0	0	0	0
100139661	0	0	0	0	0	0	0	0	0	8	0	0	5	0	0	0	0	0	0	0	5	0	0	0	0	0	0	0	4	0	0	0	0	0	0	0	0	0	0	28	0	9	0	1	0	0	0	0
282113	19	0	0	13	0	0	0	0	0	13	0	0	13	0	0	0	7	0	0	34	0	0	0	21	11	0	0	0	0	0	0	0	16	0	0	7	0	0	0	0	14	0	0	5	0	0	0	0
511328	911	770	854	651	805	1058	1175	1042	607	972	710	785	547	720	722	748	1011	1383	1569	1206	725	1149	1522	1276	690	807	980	678	735	829	837	1041	605	768	722	551	743	1350	1192	680	898	1186	1058	1455	969	1106	1283	854
101902067	17	6	4	9	20	0	18	43	0	16	10	59	14	57	49	17	15	8	0	25	10	0	10	6	14	42	76	75	3	56	48	0	5	32	59	41	22	16	20	34	3	10	0	26	9	0	11	55
515490	1675	1128	1435	1332	1855	1447	1248	1796	730	944	818	2081	1036	2560	2285	1464	407	713	789	919	538	1174	1106	1261	1341	3460	3370	5853	1591	2413	1829	1984	853	1870	1215	3024	546	769	1068	451	1047	607	704	1640	994	811	597	807
615128	1031	771	676	781	1594	1609	1382	1448	805	703	802	890	1060	927	1020	1027	1351	1247	1519	1855	706	2488	1271	862	784	724	1100	1228	1040	986	937	751	1200	786	584	1019	1130	1293	957	1316	668	1199	1194	1426	1389	1200	1732	2054
511862	380	295	275	306	428	344	230	538	304	177	184	289	306	238	321	298	718	297	317	352	395	640	423	499	673	314	437	382	446	608	390	384	314	288	191	447	313	276	200	341	360	258	340	459	435	120	413	852
507206	350	238	222	435	335	427	267	378	302	236	229	221	237	217	225	346	347	430	278	565	459	725	453	455	190	252	318	102	358	395	330	458	388	236	163	217	328	344	313	483	461	439	445	428	631	85	376	612
407131	2674	1324	1252	869	2365	1673	1780	2271	1489	1356	1294	1053	2077	1168	1069	1051	3148	1820	2332	1856	2110	2197	1797	2410	1604	1202	1284	1165	1981	2563	1158	1262	1858	1077	787	820	1399	1667	1240	1179	2766	1417	1405	2383	2005	1857	1742	1618
112447304	9	10	5	0	0	3	0	0	7	6	0	0	19	13	3	6	39	17	9	0	22	0	10	3	0	27	13	1	23	0	1	16	8	0	0	3	10	6	9	0	6	5	23	12	0	0	0	0
525738	1701	1031	962	802	1732	1509	1485	1664	1406	1042	826	1025	1157	1036	1016	729	2046	1260	1441	1704	1251	1854	1292	1968	1640	1068	1302	1025	1849	1753	1205	1495	1415	883	782	647	1462	1117	857	1169	1708	875	1068	2068	2371	961	1831	1586
515900	156	59	63	23	217	108	63	53	92	37	73	19	60	55	82	26	195	42	71	144	101	0	32	112	124	39	97	41	140	111	71	163	97	46	94	28	56	81	55	60	179	52	75	55	136	0	91	64
104970868	12	0	0	0	0	0	0	0	0	0	0	0	0	0	0	0	0	0	0	0	0	0	0	4	0	0	0	0	0	0	0	0	0	0	0	0	0	0	0	0	0	0	0	0	0	0	0	0
540535	0	0	0	0	0	0	0	0	0	0	0	0	0	0	0	0	0	0	0	0	0	0	0	0	0	0	0	0	0	15	0	0	0	0	0	0	0	0	0	0	0	0	0	0	0	0	0	0
100295800	3348	1498	1485	3117	4983	1851	2232	4659	2906	1590	1279	2388	2580	1410	1238	2714	8808	2859	2884	5651	6744	3306	3129	10353	2691	1069	936	1313	3023	3215	985	1229	2468	1010	1200	1839	4045	2901	2092	5371	7530	2898	2307	8111	7790	1378	2847	6722
100300968	158	9	139	63	120	94	193	94	79	76	44	95	80	29	77	9	119	51	39	86	68	18	80	35	40	89	90	88	144	143	103	125	84	79	72	106	17	108	65	152	88	137	107	102	108	0	75	90
493713	0	0	0	0	0	0	0	0	0	0	0	0	0	0	0	0	9	1	0	0	11	0	0	0	0	0	0	0	0	12	1	0	7	0	0	0	0	3	0	0	0	0	2	0	0	0	0	0
790875	3659	1680	1864	1770	3405	2771	2442	2815	2204	1417	1279	2562	3154	2747	3851	2309	2305	1624	1512	2078	2362	2579	1510	1483	3847	4252	4814	4826	3654	2478	2366	2867	2695	2614	1989	4111	1983	2067	1661	1532	1652	1349	1568	2559	3053	1532	1560	2274
102465796	0	0	0	0	0	0	0	0	0	0	0	0	0	0	0	0	0	0	0	0	0	0	0	0	0	0	0	0	0	0	0	0	0	0	0	0	0	0	0	0	0	0	0	0	0	0	0	0
102465295	0	0	0	0	0	0	0	0	0	0	0	0	0	0	0	0	0	0	0	0	0	0	0	0	0	0	0	0	0	0	0	0	0	0	0	0	0	0	0	0	0	0	0	0	0	0	0	0
112447305	4	11	8	25	12	7	39	0	22	8	4	5	16	18	24	0	3	10	0	61	13	0	22	0	23	9	8	0	0	0	16	0	2	0	0	7	0	0	16	0	0	11	10	9	21	0	0	0
539186	0	14	18	0	0	5	14	0	15	30	2	10	13	21	40	13	0	21	76	0	0	0	40	10	4	56	38	99	16	0	68	55	0	13	14	7	0	10	25	8	8	56	47	0	8	0	21	1
101906506	0	0	0	0	0	0	0	0	0	0	0	0	0	0	0	0	0	0	0	0	0	0	0	0	0	5	4	0	0	0	0	0	0	0	0	0	0	0	0	0	0	0	0	0	0	0	0	0
535725	125	352	379	267	123	500	357	443	137	368	274	604	156	428	681	572	186	461	339	223	114	460	405	70	184	642	674	1107	223	383	716	449	225	269	260	472	13	343	200	244	18	210	214	334	123	223	493	540
534482	109	915	926	1097	75	1439	1370	1148	72	953	798	1162	153	851	1159	1053	98	1037	1154	1336	105	1371	772	280	102	1196	1403	603	220	787	1223	1676	145	1265	1003	1976	4	1003	914	1046	80	915	710	623	170	413	838	1099
112447306	0	0	0	0	0	0	0	0	0	0	0	0	0	0	0	0	0	0	0	0	0	0	0	0	0	1	0	0	0	0	0	0	0	0	0	0	0	0	0	0	0	0	0	0	0	0	0	0
327706	1855	1855	1665	2871	2351	2423	2717	2301	1581	2194	1942	1643	1777	1687	1520	1910	4610	3053	3466	3320	3641	2135	4061	3461	1542	947	1074	1313	1518	1317	1224	1168	1940	1350	1870	1402	1967	2836	2583	2968	4787	3405	3331	4723	5257	2189	4225	3984
507496	5	8	0	0	0	0	0	0	0	0	0	0	2	0	0	0	0	0	0	0	0	0	0	7	0	0	0	0	0	0	0	0	0	0	0	0	7	0	1	0	19	0	0	0	2	0	0	0
505510	1385	938	1049	1347	1703	1852	1533	2403	1297	991	967	834	1351	810	881	949	2747	1713	2057	1753	1809	2051	2232	1873	1295	635	660	632	1327	761	929	1342	1247	735	943	1019	1471	1442	1454	1736	2284	1649	1256	2510	3005	1415	2270	2257
540525	1001	944	1089	1369	1385	1422	1315	1977	872	1079	1005	1325	1104	1049	1115	1501	2015	1259	1509	2242	1665	2618	2204	2238	1379	961	1101	1419	1306	1648	1338	1833	1054	1005	949	1113	1411	1282	1101	1908	1535	1462	1157	2045	2361	2489	2512	2564
112448312	0	0	0	0	0	0	0	0	0	0	0	0	0	0	0	0	0	0	0	0	0	0	0	0	0	0	0	0	0	0	0	0	0	0	0	0	0	0	0	0	0	0	0	0	0	0	0	0
536735	16	0	0	22	33	0	0	12	0	1	2	13	26	15	11	0	18	15	0	0	42	1	30	0	18	6	10	122	7	15	0	0	2	0	0	22	8	15	5	48	14	1	10	8	13	0	9	28
535323	78	31	22	53	152	33	21	81	36	23	18	115	143	37	65	40	118	36	3	25	111	281	27	59	68	72	94	71	51	37	54	81	107	0	28	118	88	53	38	36	92	17	31	55	164	0	41	52
783691	0	1	0	0	0	0	0	0	0	0	0	0	0	0	0	0	0	0	0	0	0	0	0	0	0	0	0	0	0	0	0	0	0	0	0	0	0	0	0	0	0	0	0	0	0	0	0	0
613597	2879	783	850	964	4955	1905	1731	2453	2239	808	782	1457	2785	1504	1524	1448	2416	1225	1309	1821	4301	2448	1645	2445	2658	1517	1545	2161	2673	1632	1273	1377	2466	1137	897	1806	3242	1244	1237	1098	2519	1350	1487	2600	3540	1151	1018	1000
508445	18411	7711	8789	10218	19325	13724	11955	18852	15308	8305	7582	13635	17470	11696	11994	12140	20907	13689	12883	16011	14347	13891	9794	10563	16382	11536	10050	13813	19331	15957	10573	12614	14310	9964	8675	16010	17981	12416	8670	14429	9578	7837	8129	14669	27240	9403	12023	17482
532923	2621	237	468	530	1746	229	225	293	1282	238	294	705	1995	1157	861	403	612	258	363	367	928	255	464	393	1982	2069	2830	2227	2831	591	876	647	1315	623	497	1415	675	242	392	131	930	286	276	332	1392	690	300	193
534598	597	54	90	79	644	94	46	158	346	12	31	77	399	56	52	64	655	158	147	203	557	88	71	121	360	63	72	12	513	76	120	56	324	32	52	53	293	149	108	185	509	78	64	90	879	194	93	61
613523	2146	17	47	33	3492	7	0	67	2812	39	79	72	3321	16	66	93	6851	31	0	175	5370	0	148	103	2414	9	27	107	2442	120	19	59	1799	12	36	11	1067	30	32	24	5889	25	20	100	10463	0	146	372
506921	0	0	0	0	0	0	0	0	3	0	0	0	0	0	0	0	0	0	0	0	0	0	0	0	0	0	0	0	0	0	0	0	0	0	0	0	0	0	0	0	0	0	0	0	0	0	0	1
516421	10	0	0	0	1	8	1	1	6	0	0	0	2	1	0	0	0	0	0	2	9	0	1	0	12	3	0	0	3	0	1	1	0	0	0	0	0	2	0	0	9	0	0	0	60	0	0	13
538495	3011	97	236	663	3619	87	90	1840	1729	57	52	353	1346	22	54	432	1905	104	63	583	1101	151	267	2962	1790	62	15	331	2067	1828	98	33	966	77	108	428	2640	32	44	485	2352	74	64	1816	3171	289	44	539
414345	2856	97	231	620	3526	60	43	1833	1661	57	48	337	1284	22	40	412	1754	66	52	571	945	151	238	2709	1699	22	10	331	1913	1766	98	32	951	66	97	400	2577	29	42	485	2214	26	38	1682	2962	289	41	538
281038	15	5	0	0	28	25	31	0	0	0	4	0	19	0	4	0	52	21	1	30	22	0	5	20	24	34	1	0	2	6	0	0	2	0	11	5	16	0	2	0	47	49	39	38	18	0	0	29
617114	0	0	0	0	0	1	0	0	0	0	0	0	0	0	0	0	0	0	0	0	0	0	0	0	0	0	0	0	0	0	0	0	0	0	0	0	0	0	0	0	0	0	0	0	0	0	0	0
508149	720	425	587	808	957	858	1019	1016	552	718	526	493	624	478	359	558	1517	948	1059	1248	1468	1405	1284	997	544	327	419	436	629	442	502	667	562	533	501	435	908	933	760	992	1438	936	875	1127	1834	1232	1037	1103
617104	2046	1980	1643	2260	2786	2437	2373	2520	2015	2269	2101	1450	1386	1372	1187	1773	4170	3090	3701	3807	4043	4036	3650	4463	1843	1037	1068	1475	1532	1769	1576	1485	1704	1437	1820	1245	2543	3893	2494	3071	4061	3431	2971	4168	4436	1642	2564	2688
100138335	985	599	460	658	790	748	904	824	698	285	301	398	827	400	406	697	1106	704	801	766	1176	861	689	740	673	367	390	251	841	528	385	362	763	551	216	675	695	487	496	839	857	484	521	997	1844	356	997	1095
539679	3286	2554	2597	2626	4091	5075	4606	4540	3002	2835	2410	2776	3126	3075	3583	3152	4931	3552	3993	3379	5300	5192	4739	4340	3924	3975	3511	4214	3924	4282	3718	4514	3352	3268	2968	3313	3497	3722	2855	3079	3995	3464	3194	4203	6343	4314	4749	5266
112448371	0	0	0	0	1	0	0	0	0	0	0	3	0	0	0	0	0	0	0	0	0	0	0	0	0	0	0	0	0	11	0	0	0	0	0	0	0	0	0	0	0	0	0	0	0	0	0	0
112447308	1776	1321	1245	1162	2828	1862	1763	2159	1272	1108	1051	1159	1459	1658	2040	1329	1650	1027	1251	1051	1646	1908	1425	2088	1451	1933	1652	1902	1788	1671	1585	1705	1519	1083	702	1477	1534	1018	1104	1226	1910	1283	993	1945	1988	1165	1285	1458
510532	2584	2250	2237	2097	4095	3566	3083	4049	2007	2021	1894	2309	2409	3293	3886	2720	2503	1992	2252	1988	2154	2589	2519	2597	2411	3901	3369	3422	3100	2874	2811	3204	2332	2280	1491	2629	1972	1956	1625	1836	2389	1885	1773	2844	2673	2047	2441	2322
515051	1731	1392	1504	1740	2594	3481	3258	4451	1432	1638	1444	2536	1778	2373	2981	2635	1897	1833	1915	1224	1307	1725	1985	1427	1852	2656	2787	3713	2111	1989	2233	2457	1658	1397	1461	2280	1055	1612	1322	1624	1124	1396	1495	1810	1816	2229	1861	2348
540789	2552	329	513	735	2896	841	638	888	1410	671	511	1157	1947	843	778	607	1062	523	465	644	1418	412	717	914	2171	1399	1849	2198	2390	1205	666	508	1457	457	462	1478	891	532	513	679	1372	522	588	965	1579	240	513	707
513211	508	223	322	258	466	446	380	599	267	380	263	369	446	259	338	297	372	301	415	204	530	470	440	334	599	550	605	770	672	607	332	455	375	235	337	413	389	399	292	689	505	358	338	524	681	354	336	329
783019	172	100	53	97	197	172	221	143	138	152	117	52	120	70	83	93	186	165	121	120	221	296	123	100	92	106	112	160	192	93	83	138	188	55	72	100	230	136	100	126	209	211	164	196	265	0	156	231
784494	36	0	5	0	43	0	0	0	24	0	5	0	38	0	0	0	12	0	0	0	22	0	0	0	16	0	0	0	51	0	0	0	6	0	0	0	0	0	0	0	13	1	0	0	0	0	0	0
511603	2535	48	64	11	3976	28	37	30	2593	101	51	85	1678	44	50	67	3320	70	33	0	2398	114	182	58	2003	25	19	51	1963	17	76	60	1321	64	135	27	3438	39	131	45	2079	37	49	28	4500	0	95	294
532730	342	341	331	187	374	487	614	423	396	290	334	344	331	368	336	412	606	365	567	498	476	1182	949	606	438	387	322	337	374	353	438	583	429	365	334	326	325	378	378	329	622	547	497	690	583	420	682	628
505740	2	0	0	0	1	19	14	8	11	0	0	7	14	0	4	0	4	6	3	1	0	0	10	0	9	0	4	38	1	0	0	0	6	0	0	18	0	0	3	0	0	10	0	0	0	0	0	0
112447309	0	0	0	0	0	0	0	0	0	0	0	0	0	0	0	0	0	0	0	0	0	0	0	0	0	0	0	0	0	0	0	0	0	0	0	0	0	0	0	0	0	0	0	0	0	0	0	0
613886	835	966	830	752	998	1342	1120	1155	657	703	688	721	569	753	749	698	1159	1099	1685	1041	913	973	1364	785	548	603	703	524	797	676	808	1081	630	602	564	649	829	1280	745	1108	1152	1116	984	1055	1398	664	1109	1288
338037	8	0	8	18	8	41	8	0	5	5	7	8	3	0	0	0	11	10	0	0	4	0	17	3	1	11	0	0	12	0	0	0	3	8	0	35	0	14	0	0	15	0	0	14	0	0	11	0
786080	200	120	149	165	264	220	195	142	112	57	117	347	217	242	255	142	78	186	151	206	163	216	155	95	186	330	464	309	295	161	173	168	164	219	89	345	132	125	206	244	141	208	206	150	211	159	276	237
527583	0	0	0	0	0	0	0	0	0	0	0	0	0	0	0	0	0	0	0	0	0	0	0	0	0	0	0	0	0	0	0	0	0	0	0	0	0	0	0	0	0	0	0	0	0	0	0	0
540675	48	12	28	11	102	47	10	1	49	59	18	44	93	64	38	12	35	26	43	0	29	0	20	29	47	72	77	103	66	8	19	16	53	72	9	18	18	46	37	20	62	14	38	29	86	0	27	54
112447313	0	0	0	0	0	0	0	0	0	0	0	0	0	0	6	0	0	0	0	0	0	0	0	0	0	0	0	0	0	0	0	0	0	0	0	0	0	0	0	0	0	0	0	0	0	0	0	0
101905265	95	100	81	152	249	166	186	117	44	73	75	113	70	59	40	213	219	240	223	341	211	348	177	198	89	88	53	103	96	128	81	165	110	163	123	106	233	185	141	441	164	215	155	161	308	561	176	207
281568	1514	816	728	1148	1950	1635	1503	2083	1036	922	946	936	1076	960	1019	1233	2276	1411	1357	1391	1755	2017	1763	1213	1271	960	857	1185	1422	1246	1083	1169	1114	872	897	1128	1982	1171	924	1831	1690	1171	1301	1425	2620	928	1672	2726
282564	186	9	16	45	238	3	0	8	147	13	1	0	137	39	16	11	78	9	16	60	0	1	23	0	57	56	26	0	99	14	16	47	174	27	24	5	189	11	9	0	184	22	19	0	67	0	0	0
100295610	276	0	0	14	222	0	0	0	254	1	0	0	401	0	2	7	115	0	0	34	196	0	0	0	337	3	0	1	310	0	0	0	42	0	0	0	40	0	2	0	264	0	0	0	400	0	0	0
511689	1859	4446	6706	2590	1552	4694	4975	3599	835	4321	4395	5381	1344	9347	11189	2655	734	2790	2782	1643	634	4615	4048	1732	2173	20549	23232	15006	2326	4769	11721	10514	1714	6793	5126	4446	590	2675	4731	912	1092	2054	3215	1969	637	2793	3548	991
521454	26	1	0	11	15	0	0	1	7	0	13	4	7	1	1	16	10	1	3	31	22	0	0	12	6	21	4	1	0	0	0	2	1	0	0	0	0	0	0	0	1	7	5	0	0	0	0	0
613265	2262	1665	1675	1693	2252	2110	2180	2541	1489	1610	1650	2115	2090	2072	2711	1732	2559	1893	2207	2375	2949	2954	2958	2346	2509	2825	3308	3639	2459	2245	2754	2939	1775	1966	1501	2364	1448	1969	1935	1472	2465	2039	2204	2796	3275	1575	2462	2148
519597	3276	3600	3193	2607	3644	6532	6999	4465	2840	3954	3376	2806	2837	4168	4382	2744	5734	6104	6677	4398	5082	6927	6830	2910	2853	2903	3224	2452	3050	2228	3138	3777	2984	2885	3273	2089	2586	5665	4995	3282	5116	5968	5650	5838	7124	2593	6929	3647
538576	642	361	276	392	525	443	465	417	346	209	320	427	564	488	472	346	569	345	377	287	584	481	524	372	529	632	780	332	842	522	495	693	580	315	107	598	312	326	359	358	354	312	266	393	566	101	375	408
100337404	215	123	113	162	208	157	156	324	127	110	121	218	161	203	170	212	247	205	319	195	274	358	253	222	198	315	259	229	237	183	254	371	222	137	72	240	195	117	148	141	269	183	199	179	309	57	171	154
613455	81806	138614	116834	138256	116261	190037	222529	183837	89421	203717	185306	117343	75812	86756	73436	119158	233872	276236	315436	271445	251012	269013	332246	251618	56535	62093	60185	73995	63952	100044	88395	112591	100269	125046	127564	85753	132304	317138	281600	229342	346860	403158	344851	380552	335800	155607	328935	233022
112448302	0	0	0	0	0	0	0	0	0	0	0	0	0	0	0	0	0	0	0	16	0	0	0	0	0	0	0	0	0	0	0	0	0	0	0	0	0	0	0	0	0	0	0	0	0	0	0	0
506768	81631	138578	116750	138179	116108	189968	222477	183726	89338	203669	185247	117250	75679	86669	73301	119076	233711	276066	315292	271347	250877	269013	332146	251471	56373	61970	59960	73810	63851	99952	88367	112577	100145	124995	127533	85699	132201	317101	281539	229271	346797	403094	344796	380431	335691	155506	328872	232958
786557	1424	889	1071	1071	1416	1362	1148	1615	1083	850	822	1384	1425	1161	1914	1147	1389	1198	1291	1457	1950	1984	1648	1206	1538	1866	2205	2898	2020	1220	1468	1532	1455	1241	1073	1741	1048	1198	1036	933	1299	1061	1041	1199	1854	758	1256	1112
112448322	50	60	58	85	100	58	60	112	14	8	36	38	35	26	94	58	141	162	130	122	230	147	193	150	140	29	84	76	49	105	46	61	95	54	24	57	97	52	71	65	194	82	95	82	183	86	52	117
112448324	172	92	154	159	203	141	193	253	98	63	79	96	183	136	172	181	252	376	289	344	495	323	406	293	233	106	163	91	161	161	121	184	215	167	159	134	178	154	144	205	430	241	177	183	438	82	170	244
407149	1656	2282	1944	2541	1661	3613	3396	3956	1203	1831	1882	2134	1494	2131	2541	2309	3491	3436	4214	3467	2547	3664	3892	1807	1764	2247	2248	2480	1917	2166	2682	2491	1563	2176	2039	2599	930	2954	2441	3068	1698	3208	2560	3066	2717	1831	4421	3689
112447330	7	0	0	0	0	0	0	0	0	0	0	0	0	0	0	0	0	0	0	0	0	91	0	0	0	0	0	28	0	0	0	0	0	0	0	0	8	1	1	0	0	0	0	0	0	0	0	0
508354	1352	217	376	230	941	391	431	383	727	269	207	367	701	314	410	217	519	231	186	200	760	179	298	184	1159	723	767	497	1437	304	474	331	871	311	349	515	479	274	247	241	398	325	247	296	899	0	338	253
112447332	946	138	230	187	722	242	223	240	543	117	117	164	488	145	207	139	360	191	130	128	615	49	199	148	806	325	387	90	958	204	235	265	506	220	225	249	442	160	189	241	339	259	214	194	714	0	218	150
504643	0	0	0	0	0	0	0	0	0	0	0	0	6	0	0	0	0	0	0	0	0	0	0	0	0	0	0	0	0	0	0	0	0	0	0	9	0	0	0	0	0	0	0	0	0	0	0	0
786701	0	0	0	0	0	0	0	0	0	0	0	1	0	0	0	0	0	0	0	0	0	0	6	0	0	0	0	1	0	0	0	0	0	0	0	0	0	0	0	0	0	0	0	0	0	0	0	0
112447334	0	0	1	0	0	0	0	0	0	0	0	0	0	0	0	22	0	0	0	0	0	0	0	0	0	1	0	0	5	1	1	0	0	0	0	0	0	0	0	56	0	8	0	51	0	0	0	52
280710	4989	797	1352	844	3904	1107	1002	1109	2379	763	690	1569	2958	1705	1581	960	778	397	339	199	1087	748	261	154	3742	2740	2825	2355	4632	1332	1597	1477	2720	1421	911	2167	1481	299	442	279	488	266	659	688	2037	276	440	487
101906292	15	3	0	16	25	0	26	12	46	21	2	31	9	0	4	21	5	7	0	0	32	0	3	8	13	8	11	0	52	23	3	27	16	0	29	33	26	0	12	0	19	8	15	6	11	0	0	24
504698	2016	527	675	827	2467	1211	1194	1681	1635	456	557	1108	1701	718	998	1026	2037	1187	1519	1412	1492	824	1250	1525	1209	1088	1122	1651	1729	1103	642	476	1875	625	630	1726	1075	920	975	1362	1952	1338	1207	1758	3657	297	1616	2304
514466	153	67	153	244	246	199	305	223	110	105	121	200	165	107	134	160	340	260	192	322	199	163	185	267	226	137	209	202	234	271	147	389	98	165	70	221	322	253	178	162	159	188	206	190	351	118	205	449
516626	14	0	6	23	2	5	12	0	0	0	0	0	6	0	0	0	0	0	0	0	0	0	0	0	0	6	5	0	0	17	0	0	0	0	0	2	8	6	0	0	0	1	8	0	5	0	0	17
100125779	1630	1236	1021	1114	1669	1676	1493	1415	981	1195	1046	992	1427	1177	1283	1052	1781	1021	1229	1435	1258	1769	1636	998	1856	1366	1369	1545	1855	1272	1521	1767	1419	1284	854	939	1697	1150	905	681	1573	1113	922	1395	2359	1441	1869	1838
504554	541	418	430	620	743	682	696	761	508	785	632	505	468	482	288	524	1263	988	991	768	896	582	1012	935	390	330	357	447	518	426	353	540	363	392	470	355	549	775	833	970	1288	1076	994	1117	1717	631	1324	755
101906348	26	13	0	0	31	0	0	0	14	0	0	0	31	14	8	0	5	0	0	0	23	0	17	2	0	0	16	24	22	17	11	0	30	0	24	22	0	10	5	0	18	8	15	2	30	0	13	0
539940	2174	2297	1990	2385	2546	3573	3584	3535	1742	1963	1964	3058	1928	2315	2916	2660	2548	2729	2905	2430	2814	4401	3441	2392	3011	4000	4357	3951	3167	3044	3757	4353	2022	1923	2155	3158	1877	2620	2219	2718	2022	2278	2434	2622	3509	1797	3766	4089
104970883	5	0	4	12	4	0	0	0	0	0	0	0	0	0	0	0	0	4	0	0	0	0	0	5	0	0	0	0	0	0	0	30	6	0	1	5	4	0	0	0	5	0	0	0	12	0	12	0
613812	1834	518	726	759	1485	833	513	959	1060	890	596	1250	1341	981	1207	704	1229	651	656	588	1648	1340	934	1231	1695	1789	2138	1964	1941	1145	1216	1254	1121	518	545	1255	853	660	837	607	1115	766	841	941	1673	843	676	315
788754	30	0	2	0	11	34	12	0	9	29	8	0	8	1	4	1	6	9	0	31	1	0	0	0	6	0	9	0	6	0	1	0	4	0	24	13	16	15	15	0	3	16	15	3	41	111	16	36
112448425	0	0	0	0	0	0	0	0	0	0	0	0	0	0	0	0	0	0	0	0	0	0	0	0	0	0	0	0	0	0	0	0	0	0	0	0	0	0	0	0	0	0	0	0	0	0	0	0
518441	771	400	597	576	988	831	867	895	532	433	539	508	562	511	509	649	1198	690	978	952	1005	1078	856	938	481	439	470	490	654	628	582	500	694	350	530	359	830	675	557	738	1090	735	683	1041	1443	537	776	955
533064	126	111	172	119	88	191	153	204	73	160	87	209	130	173	184	198	310	313	273	29	77	252	114	68	73	175	225	348	70	211	163	302	186	154	73	199	49	146	123	175	157	141	166	296	72	113	229	265
104970884	0	0	0	0	0	0	0	0	0	0	0	5	3	0	0	0	0	0	0	0	0	0	0	0	0	0	0	1	0	0	0	0	0	0	0	2	0	5	0	0	0	0	0	4	0	0	0	0
510688	5319	6154	5324	8501	4668	9167	8014	10729	3141	5816	4519	10181	3266	6471	6899	9033	3278	5064	4729	10712	3008	7710	5964	3207	4748	10786	10560	10689	6269	9447	11713	15385	4473	6842	6293	10352	4712	6474	4549	8495	2538	4155	4883	5920	5503	6282	5440	11963
112447342	129	124	77	151	132	72	119	172	128	175	128	255	125	112	106	298	211	220	103	225	133	233	166	289	94	160	155	102	94	176	168	154	77	81	66	185	136	282	195	411	144	174	174	362	401	86	100	284
613916	647	631	435	583	784	809	771	886	566	477	388	390	534	426	437	652	1198	845	739	965	868	1086	925	656	477	431	321	449	567	633	386	485	568	453	463	386	317	615	462	673	773	623	484	904	863	0	696	636
100298680	1380	1250	914	1272	1899	2018	1682	2008	1236	1280	1101	991	1106	1106	1174	1350	3079	2078	2143	1961	1840	3301	2574	2190	1219	920	900	1173	1287	1150	1288	1920	1276	1095	1114	868	1414	1833	1455	2182	2785	2002	1579	2424	2881	745	2342	2285
513673	12539	9563	8448	9485	16178	17745	16344	17196	9619	8631	7895	10949	12329	12225	14687	12121	15443	13260	13940	15093	16255	18677	14696	12553	12960	13789	13439	15089	13237	9955	9962	12888	10844	10877	9572	14922	12762	14139	12274	11965	14224	14948	14080	17018	22253	11479	17204	20482
100298192	1008	767	739	800	711	1157	974	1326	599	620	531	1015	936	1037	1098	1029	1067	900	899	618	653	1910	1040	600	874	1402	1457	1700	948	950	1000	1170	938	537	831	1613	354	593	635	650	561	637	688	1056	911	573	941	1424
510872	7411	6771	6354	7606	7609	9352	9551	9917	5923	6465	6635	5900	6112	6028	6032	6906	15684	13599	14546	13348	11920	13541	14489	13982	5989	5129	4646	4914	6513	6422	6403	7749	5861	4827	4852	4604	7844	11648	10299	12091	13124	12163	11004	15082	15362	7729	13267	11091
783161	646	221	252	294	911	327	514	538	504	301	265	330	466	201	214	401	794	711	586	904	945	320	509	535	467	327	164	176	493	318	364	266	469	283	334	407	812	551	451	553	890	627	646	827	1356	218	584	928
104968672	14	0	0	0	0	0	0	0	6	0	0	11	0	0	0	1	8	0	0	0	0	0	0	0	5	0	7	0	0	2	0	0	0	0	0	0	0	0	0	0	1	0	0	0	1	0	0	0
539803	0	0	0	1	0	0	0	5	0	0	0	1	0	1	2	0	0	0	0	0	0	0	0	1	0	0	0	0	0	13	0	0	0	0	0	0	0	13	0	0	0	0	0	9	0	0	0	0
785291	1439	480	502	551	1407	630	609	702	976	494	336	715	1470	443	507	676	1484	569	615	853	1663	1217	602	661	1608	654	593	671	1548	440	437	510	1320	462	327	848	1074	519	483	690	1278	563	565	874	2217	581	640	1087
112448333	0	0	0	0	10	0	0	0	0	0	0	0	0	0	0	0	0	0	0	0	0	0	0	0	0	0	0	0	0	0	0	0	0	0	0	0	0	0	0	0	0	0	0	0	0	0	0	0
112448377	0	0	0	0	0	0	0	0	0	0	0	0	0	0	0	0	0	0	0	0	0	0	0	0	0	0	0	0	0	0	0	0	0	0	0	0	0	0	0	0	0	0	0	0	0	0	0	0
101904360	0	0	0	0	0	0	0	0	0	0	0	0	0	0	0	0	0	0	0	0	0	0	0	0	0	0	0	0	0	0	0	0	0	0	0	0	0	0	0	0	0	0	0	0	0	0	0	0
534090	210	98	105	98	326	113	83	195	205	12	73	82	174	97	127	93	270	107	63	274	197	95	134	54	89	72	172	60	99	48	81	58	155	53	146	115	190	114	68	136	70	114	87	155	377	0	229	638
112447363	0	0	0	0	0	0	0	0	0	0	0	0	0	0	0	0	0	0	0	0	0	0	0	2	0	0	0	0	0	0	0	0	0	0	0	0	0	0	0	0	0	0	0	0	0	0	0	0
101904607	0	0	0	0	0	0	0	0	0	0	0	1	0	0	0	0	0	0	0	0	0	0	0	0	0	0	1	0	0	1	0	0	0	0	0	0	0	0	0	0	0	0	0	0	0	0	0	0
613972	0	0	0	0	15	0	0	0	1	0	0	0	0	0	1	0	0	0	0	0	0	0	0	0	0	0	0	0	0	0	0	0	0	0	0	0	0	0	0	0	13	0	0	0	0	0	0	0
112447371	0	0	0	0	0	0	0	0	0	0	0	0	0	0	0	0	0	0	0	0	0	0	0	0	0	0	0	0	0	0	0	0	0	0	0	0	0	0	0	0	0	0	0	0	0	0	0	0
532726	1691	2682	2441	2076	1495	2967	2442	3377	1290	2360	2014	2229	1626	2801	2729	2206	3042	3058	3464	2762	1683	4734	3998	2327	1718	2220	2325	1993	1798	2384	2434	2852	2068	2237	1914	2027	786	2846	1963	1905	1828	2779	2849	3541	2271	1701	4432	3911
506187	387	644	574	468	284	589	491	986	353	419	390	807	504	930	997	607	521	638	590	283	205	861	399	325	597	886	1033	1074	469	758	788	620	428	512	398	984	125	382	281	453	229	247	252	505	353	6	514	776
533703	740	284	276	498	594	537	384	608	525	337	231	523	754	366	415	375	452	213	270	739	536	398	222	230	675	664	557	872	1088	688	571	610	533	374	238	552	559	430	337	630	309	165	361	320	865	115	152	285
104970891	0	0	0	0	8	0	0	0	0	0	0	0	0	0	0	0	0	0	0	0	0	0	0	0	0	0	0	0	0	0	0	0	0	0	0	0	0	0	0	0	4	0	0	0	0	0	0	0
539374	1992	12	23	24	1334	5	44	47	1252	55	36	27	1410	56	46	54	912	29	0	95	1883	199	65	32	2748	69	37	150	2687	135	15	48	1549	36	60	122	1035	55	37	59	716	19	8	48	2242	0	66	75
505082	1219	750	791	746	1426	1200	1162	1020	867	635	594	754	1127	843	894	841	817	862	775	526	1199	1019	1024	719	1200	1049	1111	951	1078	809	1023	1215	985	696	768	986	791	807	585	860	788	640	709	704	1319	569	912	1075
112447381	302	201	156	227	473	243	277	329	255	227	132	111	336	165	199	176	380	276	141	56	450	210	305	297	351	216	271	221	295	160	224	214	234	144	221	228	400	233	175	282	375	218	190	230	593	50	226	322
614057	4	5	0	43	7	7	18	28	0	6	15	24	8	0	0	3	0	9	0	0	0	0	0	50	0	0	0	106	5	0	0	0	6	0	0	40	17	1	0	102	0	0	6	58	34	0	0	43
100313116	0	0	0	0	0	0	0	0	0	0	0	0	0	0	0	0	0	0	0	0	0	0	0	0	0	0	0	0	0	0	0	0	0	0	0	0	0	0	0	0	0	0	0	0	0	0	0	0
104970893	1	0	0	0	0	0	0	0	0	0	0	0	0	0	0	0	0	0	0	0	0	0	0	0	0	0	2	0	0	0	0	0	0	0	0	0	0	0	0	1	0	0	0	0	0	0	0	0
104970894	0	0	0	0	0	0	0	0	0	0	0	0	0	0	0	0	0	0	0	0	0	0	0	0	0	0	0	0	0	0	0	0	3	0	0	0	0	0	0	0	0	0	0	0	0	0	0	0
523889	2665	1237	1152	1217	3878	2360	2349	2013	1756	1283	872	1562	2264	1408	2049	1765	3052	1653	1780	1744	2103	1555	1763	1091	2275	1933	2003	1556	3231	870	1669	1556	2322	1159	1020	1956	1929	1534	1377	1898	2362	1632	1405	2123	3295	976	1572	1868
112447393	3	0	0	0	0	0	0	0	0	0	0	0	2	0	0	0	9	0	0	0	0	0	0	0	0	0	0	0	0	1	0	0	7	0	0	4	0	0	0	0	0	0	0	0	0	0	0	9
522692	12	0	0	0	29	0	7	18	0	0	0	0	4	6	0	0	29	0	0	0	0	0	0	0	0	0	0	0	0	1	0	0	12	0	0	5	0	4	0	35	0	0	4	9	0	0	9	15
100848949	0	0	5	6	0	3	7	9	4	0	7	5	0	19	25	0	4	0	0	0	9	0	7	0	0	9	0	0	1	13	12	46	0	14	0	11	0	5	4	15	0	0	10	0	0	0	32	0
614562	0	0	0	0	0	0	0	0	0	0	0	0	0	0	0	0	0	0	0	0	0	0	0	0	0	0	0	0	0	0	0	0	0	0	0	0	0	0	0	0	0	0	0	0	0	0	0	0
101905099	102	35	92	148	148	131	157	200	30	165	126	130	94	102	98	131	147	116	238	275	24	150	176	114	50	107	74	197	115	45	84	141	60	187	58	187	104	165	117	158	78	139	201	190	106	97	246	296
112447405	23	0	0	14	24	0	0	2	6	0	0	22	56	0	0	18	43	0	0	0	26	0	0	0	16	0	0	0	32	0	0	0	39	0	0	30	25	0	0	52	77	0	0	24	26	0	0	45
112447401	13	0	0	0	0	0	0	0	1	0	0	4	4	0	0	0	0	0	0	0	0	0	0	0	0	0	4	0	0	14	0	0	0	0	0	0	0	0	0	0	0	0	0	0	0	0	0	0
539547	230	0	0	187	173	9	0	71	118	5	3	99	94	0	6	74	94	7	19	46	81	90	25	29	212	18	2	0	190	36	17	20	110	0	36	151	169	0	13	74	102	6	17	29	167	0	25	34
104970902	0	0	0	0	0	0	0	0	0	0	0	0	0	0	0	0	0	0	0	0	0	0	0	0	0	0	0	0	0	0	0	0	0	0	0	0	0	0	0	0	0	0	0	0	0	0	0	0
524142	1614	544	584	732	1897	1180	736	1232	1151	575	607	1173	1470	745	1051	837	1026	614	674	750	1479	1358	975	827	1343	1275	1344	1550	1674	947	1018	738	1183	795	502	1319	1114	674	731	699	1129	668	696	933	2014	352	821	951
112447410	89	69	7	43	17	71	43	35	27	20	22	142	63	46	72	10	31	13	26	0	24	0	47	4	66	153	37	68	30	53	69	37	47	63	47	107	16	26	36	53	24	10	18	24	55	125	11	61
104970904	0	0	0	0	0	0	0	0	0	0	0	0	0	0	0	0	0	0	0	0	0	0	0	0	0	0	0	0	0	0	0	0	0	0	0	0	0	0	0	0	0	0	0	0	0	0	0	0
521728	9	3	0	30	0	0	0	36	6	3	7	34	0	0	9	29	12	5	0	71	10	0	0	7	0	11	2	0	10	29	11	9	0	0	0	0	0	0	2	106	3	12	0	3	0	0	0	40
509596	7	12	4	28	16	10	4	4	15	3	5	29	3	7	2	17	7	2	3	76	26	16	6	11	9	6	7	2	7	15	4	4	13	11	14	28	14	3	1	52	3	3	20	14	17	3	12	4
540539	1	4	3	7	7	0	0	16	0	0	0	0	3	4	3	18	8	0	0	0	4	0	0	4	0	0	2	0	0	0	0	0	0	16	0	0	16	0	0	0	4	0	0	4	0	0	9	0
104970906	0	0	0	0	0	0	0	0	0	0	0	0	0	0	0	0	0	0	0	0	0	0	0	0	0	0	0	0	0	0	0	0	0	0	0	0	0	0	0	0	0	0	0	0	0	0	0	0
519376	17	10	22	15	51	13	26	13	9	16	0	31	6	6	23	0	28	13	20	33	16	0	15	0	40	44	50	0	37	19	30	27	2	0	0	44	39	0	0	0	18	18	0	13	52	0	17	0
615823	4	6	0	0	0	0	0	0	10	0	0	4	1	0	11	4	5	1	0	0	5	0	0	0	0	1	0	0	4	13	0	0	16	0	1	20	1	0	4	2	0	0	0	0	10	0	0	0
112448255	0	0	0	0	0	0	0	0	0	0	0	0	0	0	0	0	0	0	0	0	0	0	0	0	0	0	0	0	0	0	0	0	0	0	0	0	0	0	0	0	0	0	0	0	0	0	0	0
529404	4472	921	1236	2415	4145	1387	915	3446	3055	1190	888	2295	3905	982	963	2296	7369	2174	1625	2661	5299	1862	1348	4708	3873	904	995	2431	4198	3340	1223	1356	3808	1228	758	2755	3467	1289	1018	2758	4579	1240	1429	4711	6974	1195	1499	3285
614653	0	0	0	0	0	1	0	0	0	0	0	0	0	0	0	4	0	0	0	0	0	0	0	0	0	0	0	0	0	0	0	0	0	0	0	0	0	0	0	0	0	0	0	0	0	0	0	0
511114	186	9	68	293	209	3	5	533	81	0	7	141	186	7	5	186	302	7	0	183	333	213	58	1944	127	5	0	0	165	499	12	19	253	13	12	73	128	0	3	489	548	20	25	1273	352	0	5	137
101905532	197	9	82	326	273	3	5	649	107	0	9	174	186	11	2	222	397	15	0	305	360	271	90	2794	176	5	1	90	187	687	12	41	294	0	29	102	170	0	14	708	612	20	22	1590	370	0	21	118
614619	10	0	0	3	8	0	0	42	15	0	0	0	0	0	0	13	0	0	0	0	9	0	4	60	9	0	0	0	0	26	0	0	5	0	0	0	0	0	0	39	15	0	0	40	0	0	0	0
100139788	0	0	0	0	0	0	0	0	1	0	0	0	0	0	0	2	0	0	1	0	0	2	0	0	0	0	0	0	0	0	0	0	0	0	0	0	0	0	1	0	0	0	0	0	1	0	1	1
112447419	0	0	0	0	0	0	0	0	0	1	0	0	0	0	0	2	0	0	1	0	0	2	0	0	0	0	0	0	0	0	0	0	1	0	0	0	0	0	0	0	0	1	0	0	1	0	0	1
107132190	1665	2286	2128	3559	2596	3281	4058	2466	1476	3080	2766	1835	1078	1260	1340	1734	3889	4684	4280	5650	3592	5185	6276	3975	1564	1178	1220	2348	1329	1612	1254	1647	1291	2654	2976	1928	2993	6269	3153	3715	3998	4337	4505	4325	4952	2345	3658	2710
539334	357	126	200	146	261	465	430	207	174	225	222	182	125	95	204	210	193	167	166	50	181	44	273	227	114	264	304	204	432	242	392	484	218	258	352	319	245	360	252	187	206	196	140	206	205	278	341	197
112447424	28	11	25	3	38	25	36	43	19	8	9	17	7	37	14	25	13	16	35	0	0	0	42	20	21	25	46	78	27	18	43	82	11	27	43	27	4	20	18	35	19	27	12	23	22	0	20	0
100295666	0	0	0	0	0	0	0	0	0	0	1	0	0	0	0	0	0	0	0	0	0	0	0	0	0	0	0	0	0	0	0	0	0	0	0	0	0	0	0	0	0	0	0	0	0	0	1	0
282184	1	0	2	0	0	0	0	0	0	0	0	1	0	0	0	0	0	1	1	0	1	0	5	0	0	0	0	1	0	0	2	0	0	1	0	0	0	0	0	0	0	0	0	0	0	0	0	0
104970909	0	0	0	0	0	0	0	0	0	0	0	0	0	0	0	0	0	0	0	0	0	0	0	0	0	0	0	0	0	0	0	0	0	0	0	0	0	0	0	0	0	0	0	0	0	0	0	0
414922	4	0	0	0	6	0	0	0	0	0	0	0	5	0	0	10	0	0	0	0	0	0	0	0	0	0	0	0	0	18	0	0	0	0	0	0	0	0	0	0	11	0	0	0	0	0	0	0
511799	46	0	6	10	98	0	0	155	84	12	3	35	23	18	2	8	15	0	0	36	29	102	4	59	55	0	3	0	52	173	0	0	77	0	0	31	38	0	0	46	67	3	0	44	46	0	0	15
112448426	0	0	0	0	0	0	0	0	0	0	0	0	0	0	0	0	0	0	0	0	0	0	0	0	0	0	0	0	0	0	0	0	0	0	0	0	0	0	0	0	0	0	0	0	0	0	0	0
112447425	0	0	0	0	0	0	0	0	0	0	0	0	0	0	0	0	0	0	0	0	0	0	0	0	0	0	0	0	0	0	0	0	0	0	0	0	0	0	0	0	0	0	0	0	0	0	0	0
615335	14	0	5	10	53	2	0	0	37	0	0	0	57	0	0	0	35	0	0	28	53	0	2	10	26	0	2	0	72	4	12	0	18	0	0	7	111	0	1	0	21	0	3	6	21	1	0	0
615508	0	0	0	0	0	1	0	0	0	0	0	0	1	0	1	0	0	0	1	0	0	0	0	0	0	0	0	0	0	0	0	0	0	0	0	0	0	0	0	0	0	0	0	0	10	0	0	0
524132	914	748	848	1020	751	1189	1025	1088	621	892	732	1154	686	922	1415	844	749	1008	1093	1451	1006	1524	1162	1235	792	1764	2110	1498	971	1089	1122	1174	709	856	810	1243	627	986	1014	902	797	900	1093	1231	791	644	793	1435
100313370	0	0	0	0	0	0	0	0	0	0	0	0	0	0	0	0	0	0	0	0	0	0	0	0	0	0	0	0	0	0	0	0	0	0	0	0	0	0	0	0	0	0	0	0	0	0	0	0
112448271	47	48	17	58	57	70	64	97	65	6	44	36	60	51	104	18	88	66	52	141	41	92	84	149	21	29	39	0	9	36	29	66	51	8	19	35	44	58	67	79	117	53	57	122	92	108	33	95
100847122	175	48	99	137	230	86	76	123	141	89	62	181	94	92	46	166	132	71	111	248	217	0	39	238	102	65	68	42	152	112	64	63	172	94	106	211	269	132	79	142	146	111	143	230	207	0	75	374
100847148	0	0	0	17	0	0	1	19	0	0	0	1	0	0	0	0	0	0	0	0	0	0	0	4	0	0	0	0	0	29	0	0	1	0	0	0	0	0	0	12	13	0	0	4	0	0	15	48
101906167	0	7	3	57	5	19	51	48	27	31	1	39	7	0	7	13	6	11	11	73	17	0	5	68	0	0	3	24	10	16	0	0	3	0	0	78	17	25	29	171	15	0	17	51	16	0	27	158
101906248	0	0	0	0	0	0	0	14	5	0	0	0	0	0	0	0	0	0	0	0	0	0	0	4	0	0	0	0	0	0	0	0	0	0	0	0	0	0	0	38	0	0	0	8	0	0	0	21
539020	1302	163	278	567	1099	253	208	303	943	85	123	512	802	356	413	392	280	151	142	233	539	143	110	291	980	695	654	1085	1845	442	246	430	686	252	292	834	653	149	173	226	422	145	215	236	1212	0	151	423
100847171	3	24	17	51	0	0	48	10	0	9	4	15	4	32	3	17	0	10	12	44	12	0	13	61	6	8	18	0	0	38	11	23	8	8	16	10	0	20	20	95	35	24	36	31	9	0	1	64
539817	0	0	0	0	0	0	0	0	0	0	0	0	0	0	0	0	0	0	0	0	0	0	0	0	0	0	0	0	0	0	0	0	0	0	0	0	0	0	0	0	0	0	0	0	0	0	0	0
280932	0	0	0	0	0	0	0	0	0	0	0	0	0	0	0	0	0	0	0	0	0	0	0	0	0	0	0	0	0	0	0	0	0	0	0	0	0	0	0	0	0	0	0	0	0	0	0	0
532442	428	356	386	439	1006	806	622	1156	199	384	287	641	476	789	827	606	324	245	229	192	272	341	362	263	484	906	1054	1041	464	399	631	726	411	512	330	1043	292	259	349	419	197	209	313	451	197	114	225	328
101906451	0	0	0	0	0	0	0	0	0	0	0	0	0	0	0	0	0	0	0	0	0	0	0	0	0	0	0	0	0	0	0	0	0	0	0	0	0	0	0	0	0	0	0	0	0	0	0	0
522347	3	0	0	0	0	1	0	1	7	0	0	0	1	0	0	17	0	0	0	0	0	0	0	0	0	0	3	0	0	0	0	0	0	0	0	13	1	0	4	0	0	0	0	8	0	0	0	0
510430	0	0	0	0	0	0	0	0	0	0	0	0	0	0	0	0	11	0	0	0	0	0	0	0	0	0	0	0	0	0	0	0	4	9	2	0	0	0	0	0	0	0	0	0	0	0	0	0
100847189	0	0	0	0	1	0	0	0	1	0	0	0	0	0	0	0	0	0	0	0	0	0	0	0	0	0	0	0	0	0	0	0	0	0	0	0	0	0	0	0	0	0	0	0	0	0	0	0
282073	10146	6267	6014	6759	9331	8730	7743	9866	7585	6541	5477	8005	8282	6608	6848	6314	10445	5730	6976	7531	9360	10308	7596	5453	12248	6920	6534	7229	12758	8028	7275	9123	8902	7661	6434	8615	5554	6957	4977	6114	6551	5666	5411	8388	13021	5646	7996	10031
102466169	0	0	0	0	0	0	0	0	0	0	0	0	0	0	0	0	0	0	0	0	0	0	0	0	0	0	0	0	0	0	0	0	0	0	0	0	0	0	0	0	0	0	0	0	0	0	0	0
282865	7	0	0	0	0	0	0	0	0	0	6	0	0	0	0	0	0	0	0	0	0	0	0	1	0	0	0	0	4	0	0	0	1	0	0	0	0	0	0	0	0	0	0	0	0	0	0	0
504637	876	685	551	847	1365	1011	1234	1225	660	650	705	862	759	482	612	768	1806	1261	1401	1759	1283	1808	1405	1126	595	404	416	553	633	657	482	716	844	536	737	721	897	1225	1054	1679	1748	1544	1293	1852	1815	655	1560	1729
286819	31345	25823	24033	24659	31101	43706	44429	39090	21618	27748	24695	19922	23826	21866	23158	22054	54322	53155	60993	45069	45114	47595	60810	34308	21269	19147	20730	18251	25481	22885	26639	29339	28086	22648	22200	18953	22944	42973	40502	36963	52460	62118	51332	56713	65005	29269	63529	44406
112448315	71	3	29	8	71	29	0	0	0	0	8	9	34	8	28	26	9	6	16	28	3	0	3	20	4	26	23	33	13	0	0	0	13	0	7	13	9	51	20	46	13	42	10	19	12	131	0	0
112448304	21	5	0	6	35	0	0	0	21	0	8	0	27	16	26	5	10	4	22	0	18	0	4	16	10	6	44	0	1	0	0	0	7	0	0	32	0	22	19	0	0	10	11	18	15	0	13	0
100313400	41	35	1	4	14	10	50	0	25	27	3	19	35	6	13	3	13	16	14	0	30	0	20	24	5	27	38	52	2	0	0	0	21	13	0	17	21	1	23	39	9	20	13	56	18	0	34	14
112448336	12	12	10	0	18	0	0	33	4	0	0	4	22	0	7	0	7	0	0	0	7	0	0	0	0	0	15	0	0	0	0	0	10	0	0	12	13	3	0	0	0	22	11	11	16	0	0	21
280833	4	0	0	0	0	0	0	0	0	0	0	0	0	0	0	0	0	0	0	0	0	0	0	0	0	0	0	0	0	0	0	0	0	0	0	0	0	0	0	0	0	0	0	0	0	1	0	0
280820	0	0	0	0	0	0	0	0	0	0	0	0	0	0	0	0	0	0	0	0	0	0	0	0	0	0	0	0	0	0	0	0	0	0	0	0	0	0	0	0	0	1	0	0	0	0	0	0
504615	0	0	0	0	0	0	0	0	0	0	0	0	0	0	0	0	0	0	1	0	0	0	0	0	0	0	0	0	0	0	0	0	0	0	0	0	0	0	0	0	0	0	0	0	0	0	0	0
280988	0	0	0	0	0	0	0	2	0	0	1	0	0	0	0	0	0	0	0	0	0	0	0	0	0	0	0	0	0	0	0	0	0	0	0	0	0	0	0	0	0	0	0	0	0	0	0	0
101906884	0	4	0	0	0	0	0	2	0	0	0	0	0	0	0	0	0	0	0	0	0	0	0	0	0	0	0	0	0	0	0	0	0	0	0	0	0	0	0	0	0	0	0	0	0	0	0	0
506316	2515	2188	2309	2128	6165	3261	3107	3444	2709	2061	1832	2142	2787	1843	2085	2087	5359	3514	4397	3784	2776	3663	2974	3019	2480	1931	2051	2086	2428	2158	2020	2179	1976	2185	1781	1950	3339	3438	2506	3702	3306	2625	2789	3596	5459	1865	3484	4215
538314	716	420	537	745	710	696	618	928	589	589	664	776	670	659	623	733	937	683	918	1052	748	664	1009	818	640	658	669	895	758	824	788	774	634	479	759	685	692	659	537	725	850	657	642	1098	994	290	1032	1016
281724	12	17	16	36	21	16	0	16	9	9	2	20	16	23	11	15	78	16	0	125	27	0	0	12	0	23	13	0	14	30	49	0	18	8	53	14	16	13	34	28	42	19	21	36	68	0	12	0
518523	88	0	7	0	38	14	0	1	12	0	0	0	11	8	5	10	6	0	0	1	14	0	1	0	28	1	3	0	107	16	0	19	12	1	0	3	32	0	0	0	2	0	6	0	56	0	1	0
541166	77	0	0	14	95	0	0	13	114	0	0	0	42	0	0	0	19	0	0	57	5	0	0	11	14	0	5	0	71	0	0	0	58	0	0	10	72	0	0	0	32	0	0	0	82	0	0	0
615156	9865	7599	6552	8279	11296	9686	9671	11956	7252	7277	6282	7943	8708	6610	6752	8456	14410	10320	10876	14704	12159	14179	11249	12227	9155	8118	8587	8541	9119	8142	7293	9094	9020	7234	6896	9045	8544	9305	7376	12230	11896	8836	8302	13514	16148	6907	12185	15563
112448427	0	0	0	0	0	0	0	7	0	0	0	0	0	0	0	0	0	0	0	0	0	0	0	0	0	0	0	0	0	0	0	0	0	0	0	0	9	0	0	0	0	0	0	0	0	0	0	0
519028	5	0	4	6	6	1	0	0	0	0	8	14	0	0	3	0	0	0	0	1	6	0	0	5	0	18	10	0	3	17	0	0	0	0	0	14	0	7	0	0	3	0	3	3	11	0	0	0
539639	1892	938	1063	1042	1768	1508	1491	1277	1046	707	595	780	1532	1136	1322	1119	1621	1064	1228	928	2134	1866	1874	1720	1739	1573	1930	1553	1866	1033	1020	1300	1574	1034	746	1259	1191	926	957	863	1858	1172	1221	1906	2428	846	1491	1354
512028	0	0	0	1	0	3	1	0	0	0	0	0	0	0	0	0	0	0	0	0	0	0	0	0	0	0	7	0	1	0	0	0	0	0	0	0	13	0	0	0	3	0	0	0	0	0	0	0
505368	918	1323	923	1227	916	2233	2328	1969	541	1176	950	833	767	1272	1213	1203	1446	2095	2384	2142	618	1589	1745	843	954	1229	1069	1193	832	1100	1369	1797	716	945	1107	1013	861	1932	1277	2005	800	1707	1308	1329	1243	1694	1976	2986
505369	182	107	194	136	155	66	213	92	131	74	93	138	254	165	195	187	147	148	139	55	201	0	165	77	244	401	490	143	302	105	243	148	189	111	49	266	79	183	124	118	205	121	88	153	208	129	148	144
112447465	0	0	0	0	0	0	0	0	0	0	0	0	0	0	0	0	0	0	0	0	0	0	0	0	0	0	2	0	0	0	0	0	0	0	0	0	0	0	0	0	0	0	0	0	0	0	0	0
518852	835	1119	1056	904	692	1574	1554	968	377	764	793	680	656	1222	1413	722	505	930	1104	887	907	2113	1273	332	583	1350	1367	1303	720	789	1450	1467	733	1194	1078	1091	258	1110	950	537	373	998	1093	523	1037	1065	1343	649
615631	1006	418	393	519	942	572	575	526	934	471	496	722	779	351	679	425	866	273	332	351	1403	639	728	258	1341	640	590	561	989	394	574	1022	919	473	531	698	488	325	206	217	685	421	363	374	2046	375	528	600
615672	1348	805	959	915	1386	1448	1486	1167	1099	856	695	1181	1101	1161	1428	740	983	975	991	1372	904	990	1078	453	1179	1775	1821	1461	1420	1085	1286	1374	968	875	953	1649	916	1268	954	818	792	838	1015	940	1182	674	1146	900
112447474	199	71	153	13	239	156	192	136	157	116	148	103	131	87	184	86	147	115	107	312	203	240	147	88	173	165	239	57	207	67	133	196	118	94	137	191	240	194	179	247	172	165	201	264	216	121	152	84
112448486	0	0	0	0	0	0	0	0	0	0	0	0	0	0	0	0	0	0	11	0	11	0	0	0	0	0	0	0	16	0	0	0	0	0	0	0	0	0	0	0	0	0	0	0	0	0	0	0
112448358	0	0	0	0	0	0	0	0	0	0	0	0	0	0	0	0	0	0	0	0	0	0	0	0	0	0	0	0	0	0	0	0	0	0	0	0	0	0	0	0	0	0	0	0	0	0	0	0
112447479	1	0	0	0	0	1	0	0	0	0	0	0	0	0	0	0	0	0	0	0	0	0	0	0	0	0	0	0	0	0	5	0	1	0	0	0	0	0	0	0	0	0	0	0	0	0	0	0
104970926	0	0	0	0	0	1	0	0	0	0	0	0	0	0	0	0	0	0	0	0	0	0	0	0	0	0	0	0	0	0	0	0	1	0	0	0	0	0	0	0	0	0	0	0	0	0	0	0
518728	1275	789	638	1105	1846	1291	1424	1426	1436	882	975	1372	1536	749	647	1494	2730	1628	1444	2220	2077	972	1328	616	1322	874	916	885	1450	643	845	1019	1497	941	837	1568	1825	1490	1165	2058	1651	1120	1469	1272	3291	2383	1931	3084
101907683	7	0	0	0	0	0	0	20	0	7	0	0	10	0	0	0	0	4	0	0	0	0	0	0	0	0	3	0	11	0	3	0	0	0	15	5	15	0	2	0	16	0	1	0	6	0	0	6
102465269	0	0	0	0	0	0	0	0	0	0	0	0	0	0	0	0	0	0	0	0	0	0	0	0	0	0	0	0	0	0	0	0	0	0	0	0	0	0	0	0	0	0	0	0	0	0	0	0
540907	0	0	1	0	0	0	0	0	0	0	16	11	0	0	0	0	0	1	0	0	0	0	0	0	5	0	4	0	0	0	0	0	0	22	0	18	10	0	1	39	0	0	0	0	23	0	0	0
524771	0	0	0	0	0	0	0	0	0	0	0	0	3	0	0	0	0	0	0	0	0	0	0	5	0	0	0	0	0	0	0	0	0	0	0	0	0	0	0	0	0	0	0	6	0	0	0	0
112448257	0	0	0	0	0	0	0	0	0	0	0	0	0	0	0	0	0	0	0	0	0	0	0	0	0	0	0	0	0	0	0	0	0	0	0	0	0	0	0	0	0	0	0	0	0	0	0	0
509942	0	0	0	0	0	0	0	0	0	0	0	0	0	0	0	0	0	0	0	0	0	0	0	0	0	0	2	1	0	0	0	0	0	0	0	5	0	1	0	0	0	0	0	0	0	0	0	1
538672	0	0	0	0	0	0	0	0	0	0	0	0	0	0	1	0	0	0	0	0	0	0	0	0	0	0	4	0	0	0	17	0	0	0	0	0	0	0	2	0	0	0	0	0	0	0	0	0
505599	2325	1998	1967	3148	2700	3108	3035	4211	2126	2400	2291	2550	1955	1628	1383	3056	5304	4529	4009	5434	4261	3899	4445	5391	1776	1294	1309	1574	1941	2652	2139	2415	1956	1559	2022	1829	2973	3327	2849	4256	5531	4144	3579	6647	4814	2193	5660	5789
505569	85	73	70	121	60	118	108	102	77	24	64	106	51	43	82	143	26	54	54	149	85	265	50	43	44	73	71	99	79	60	89	140	74	101	113	192	44	44	99	50	41	50	62	109	40	0	95	273
538666	624	537	523	587	692	854	697	1224	333	451	374	701	308	499	429	666	525	843	834	1090	381	674	550	565	414	504	455	1025	711	513	419	765	443	381	517	1119	586	756	512	1067	430	778	764	1091	674	350	699	1071
444858	10792	2408	3484	3959	10777	2841	2463	3449	5557	2042	1923	5932	7471	5676	5614	3307	2012	1360	1307	1307	3605	1132	1436	1048	8005	9143	9471	12954	10922	4720	5715	3889	6003	3756	3278	9529	3925	1128	1702	806	2126	853	1652	2342	5084	832	1066	1679
112448329	0	0	0	0	0	16	0	0	0	0	0	0	0	0	0	0	0	0	0	0	0	0	0	0	0	0	0	0	0	0	0	0	0	0	0	0	0	0	0	0	0	0	0	0	0	0	0	0
539784	7177	5055	4877	5091	8741	7930	6580	8076	5315	4204	3864	6632	6127	6478	6219	5393	5302	6001	5821	5621	5427	7318	5074	3686	5025	6209	5762	8267	7000	5387	5943	6616	6086	4777	3868	7424	6064	5383	4546	4572	5035	4830	6014	6982	8689	3513	5599	6784
281134	223	76	75	127	308	149	127	240	238	94	89	149	225	112	34	169	242	161	111	276	218	416	92	166	122	100	82	88	256	217	118	182	159	96	72	231	174	156	134	178	239	115	122	224	428	0	122	345
614606	25	0	18	14	77	7	1	21	41	10	7	0	23	6	1	34	11	14	10	34	46	101	10	24	15	37	8	0	0	47	12	9	52	0	0	30	45	8	23	1	16	6	29	41	49	0	9	17
614624	489	193	146	281	523	223	367	253	274	166	105	246	394	209	273	244	323	119	244	142	255	66	196	121	226	287	348	188	441	257	231	299	271	242	117	286	339	226	164	118	227	112	159	202	331	0	138	313
506558	24	12	8	0	28	14	20	19	43	0	0	14	8	25	15	0	22	0	0	0	23	0	16	0	14	13	16	0	5	6	4	19	13	0	0	42	17	13	0	0	9	0	13	0	14	0	0	13
100313093	0	0	0	0	0	0	0	0	0	0	0	0	0	0	0	0	0	0	0	0	0	0	0	0	1	0	0	0	0	0	0	0	4	0	0	0	0	0	0	0	0	0	0	0	0	0	0	0
530975	2394	1304	1614	1429	2728	1951	2032	2327	1481	1075	1058	1831	1917	1741	1985	1232	1555	1469	1303	1766	1593	1875	1428	912	2418	2004	2099	2061	2739	2316	2108	2555	1892	1764	1248	2133	2379	1249	1294	791	1542	1191	1428	1676	2489	1260	1174	1906
101907353	2610	1291	1131	1303	3303	1914	2050	2002	1953	1246	1006	1517	1682	1404	1461	1471	2366	2647	2507	3150	2602	2515	2250	2058	1581	1082	1156	1213	2197	1295	1346	1598	1342	974	1084	1235	3280	2264	1728	2606	2970	2357	2344	3158	4301	1403	2708	2606
517446	15657	11685	11120	11853	16437	16666	16345	18244	11953	10602	10076	12320	12046	12373	11939	13396	16986	18864	19021	19641	13046	16607	16463	12415	10946	10683	10416	11713	14739	12736	11304	12848	12384	9573	9786	11906	14939	16830	11592	16580	13830	16352	16977	23126	22319	12124	19625	20102
539203	1450	443	625	681	1006	530	488	660	971	483	462	1152	1059	953	832	666	432	296	206	242	456	508	311	215	1120	1467	1523	972	1553	611	859	585	1016	760	641	1497	579	382	302	129	281	192	338	445	546	138	257	258
783760	3410	2278	2083	2261	3757	3796	3159	4357	2088	2156	2114	2682	2632	2666	2742	2851	3453	3817	3616	3835	3156	2950	2802	2306	2581	2693	2506	2835	3330	2663	2942	2728	2815	2011	2041	2885	3130	3116	2237	3185	3060	2873	3233	4114	5231	3581	4116	4564
112447506	82	78	48	40	99	26	43	119	137	48	31	42	94	56	56	39	81	84	56	59	128	0	110	78	99	62	116	53	139	59	17	23	89	47	7	121	27	84	67	27	89	58	37	41	154	1	60	79
616094	51	40	7	0	6	0	0	0	21	11	0	15	32	5	24	25	20	14	13	0	33	0	4	18	23	41	64	0	24	0	34	11	55	7	28	29	39	3	7	0	19	12	9	0	45	0	14	49
519394	6	0	0	0	0	0	0	0	0	0	0	0	0	0	0	0	0	0	0	1	0	0	0	0	0	0	0	0	0	0	0	0	0	0	0	0	0	0	0	0	0	0	0	5	0	1	0	0
532114	0	0	0	0	0	0	0	0	0	0	0	0	0	0	0	0	0	0	0	0	0	0	0	0	0	0	0	0	0	0	0	0	0	0	0	0	0	0	0	0	0	0	0	0	0	0	0	0
511769	30	3	4	39	21	9	1	37	14	0	4	15	38	42	19	20	20	23	0	0	61	0	26	2	25	19	20	84	35	0	10	32	66	0	23	17	42	0	5	31	25	9	34	23	40	1	10	22
782787	77	115	70	87	92	134	137	95	42	83	104	111	71	57	39	118	112	133	200	188	163	256	140	82	64	35	38	60	31	80	50	73	47	124	103	75	41	165	88	109	115	165	124	152	120	24	74	121
504858	77	115	70	87	92	134	137	95	42	83	104	111	71	57	39	118	105	133	200	188	160	256	140	82	64	35	38	60	31	69	50	73	47	124	103	75	41	165	84	109	115	165	124	152	120	24	74	121
514191	3265	2703	2417	2860	4014	4212	4554	4086	2920	2649	2439	2201	2854	2428	2171	3123	7126	5157	5843	5284	6376	5948	5699	5155	2797	1785	1794	1867	2817	2277	2103	2233	2809	2352	2808	2188	3983	4177	3686	4240	6541	5589	4554	5972	8325	2246	6207	5591
112447510	1673	1551	1431	1457	1661	2124	2200	2151	1439	1349	1413	1207	1282	1489	1181	1729	3516	2781	2688	2965	2831	2958	2650	2281	1332	1081	1059	1321	1318	1318	1157	1411	1476	1262	1598	1259	1436	1945	1773	1922	2554	2779	2347	2719	3394	1389	3240	3096
614904	884	137	173	153	510	154	148	228	339	53	123	387	524	203	322	195	199	101	167	178	363	0	284	156	582	704	782	882	842	111	239	327	563	253	89	547	231	53	238	130	263	170	177	248	465	0	50	201
514192	1546	303	342	329	872	307	322	376	516	196	209	869	977	579	695	425	306	288	301	248	453	0	437	226	946	1559	1640	1473	1446	350	516	572	952	484	267	1120	294	178	352	172	326	265	303	424	505	1	220	344
533510	2249	2676	2513	3697	2318	4026	3896	4791	2041	3219	2742	4194	2032	3027	3424	4495	3278	3353	4359	4367	3739	6861	5617	4524	3138	4153	4117	4152	3135	4094	4667	6035	2539	2639	2912	3889	2098	2862	2925	3117	3397	3345	2942	4010	4700	2225	4945	5996
104970931	0	0	0	0	0	0	0	0	0	0	0	0	0	0	0	0	0	0	0	0	0	0	0	0	0	0	0	0	0	0	0	1	0	6	0	0	0	0	0	0	0	0	0	0	0	0	0	0
527363	1116	1788	1650	1017	1136	2142	1896	1008	861	1661	1501	1370	840	2002	2075	1128	1351	1939	1874	1412	1365	2912	1952	600	1242	2773	3075	3096	1512	1299	2942	3254	996	2024	1539	1375	794	1412	1245	609	1079	1423	1604	896	1530	708	2327	1658
100848684	59	212	143	112	121	276	278	160	73	146	185	107	128	94	149	147	232	355	431	206	84	406	287	126	54	109	130	53	72	149	131	137	72	46	244	45	65	242	250	222	221	522	319	254	225	194	464	158
112448305	0	0	0	0	0	0	0	0	0	0	0	0	0	0	0	0	0	0	0	0	0	0	0	0	0	0	0	0	0	0	0	0	0	0	0	0	0	0	0	0	0	0	5	0	19	0	0	0
112448334	0	0	0	0	0	0	0	0	0	0	0	0	0	0	0	0	0	0	0	0	0	0	0	0	0	0	0	0	0	0	0	0	0	0	0	0	0	0	0	0	0	0	0	0	0	0	0	0
112448306	0	0	0	0	0	0	0	0	0	0	0	0	0	0	0	0	0	0	0	0	0	0	0	0	0	0	2	0	0	0	0	0	0	0	0	0	0	9	0	0	0	0	0	0	0	0	0	0
100139125	5723	4021	3990	2456	6106	8183	8058	4315	5901	4691	4642	2759	5517	4138	5510	2851	9872	7582	8300	4777	9785	9433	8823	2478	6256	4475	5213	3425	7007	2299	5483	6169	4340	2985	2713	1328	4478	5683	5775	2447	7566	6184	5412	4555	15095	4963	8819	3656
767899	5527	3961	3940	2339	5877	8063	7988	4235	5771	4577	4574	2663	5365	4063	5435	2793	9589	7450	8150	4559	9551	9180	8683	2365	6152	4355	5126	3194	6725	2261	5410	6148	4163	2936	2555	1244	4319	5569	5684	2324	7347	6030	5294	4397	14684	4941	8710	3463
112447525	5	0	12	0	20	21	0	0	12	0	9	6	35	0	3	0	19	4	0	0	27	0	8	2	31	0	16	0	14	0	2	0	2	0	0	7	17	7	5	0	0	0	8	16	31	0	5	0
531327	20367	6541	8171	15850	21998	8718	7859	23367	17088	6534	5840	18624	19311	8588	9714	16770	19122	7138	7561	14577	21087	11297	6983	22985	20434	10611	10617	16771	20838	22752	10002	11184	18691	8797	7981	27085	13653	6662	6507	12407	14243	5698	6381	19620	22425	5120	5646	15546
513504	1318	931	859	888	1559	1511	1487	1245	1098	908	936	931	1124	1039	980	763	1523	1477	1532	1178	1411	1356	1054	655	1038	929	1041	1124	1226	740	814	1210	1197	913	962	973	794	1321	1155	1052	1161	1109	1057	937	2367	1513	1714	1425
539869	2727	2131	2401	3080	3535	4119	4405	4019	2235	2569	2327	2542	2976	2752	3194	3217	5180	4337	4883	4209	4994	5123	5640	3994	2816	2457	2896	2553	2546	2589	2547	2885	2414	2333	2635	2705	2915	3908	3261	3330	4421	4107	3710	4661	5942	3524	5041	4925
614392	5238	6265	6085	6044	5525	10764	9450	10442	3873	5879	5265	7136	5903	7890	9547	7596	7826	8849	10290	10197	6795	13932	11206	6100	4321	8857	9642	8614	5132	6312	7856	8529	5579	5715	5511	8160	3726	8633	7241	7716	6222	8791	7969	10090	7787	7264	9390	12153
112448428	0	0	0	0	0	0	0	0	0	0	0	0	0	0	0	0	0	0	0	0	0	0	0	0	0	0	0	0	0	0	0	0	0	0	0	0	0	0	0	0	0	0	0	0	0	0	0	0
112446998	0	0	0	0	0	0	0	0	0	0	0	0	0	0	0	0	0	0	0	0	0	0	0	0	0	0	0	0	0	0	0	0	0	0	0	0	0	0	0	0	0	0	0	0	0	0	0	0
784318	0	0	0	7	0	0	0	0	0	0	0	1	0	0	0	0	0	1	1	0	0	0	0	0	0	0	0	0	0	0	0	0	0	0	0	5	0	0	0	0	0	0	0	0	0	0	0	27
112448431	0	0	0	0	0	0	0	0	0	0	0	0	0	0	0	0	0	0	0	0	0	0	0	0	0	0	0	0	0	0	0	0	0	0	0	0	0	0	0	0	0	0	0	0	0	0	0	0
104970937	0	0	0	0	0	0	0	0	0	0	0	0	0	0	0	0	0	0	0	0	0	0	0	0	0	0	0	0	0	0	0	0	0	0	0	0	0	0	0	0	0	0	0	0	0	0	0	0
100849009	5	0	0	0	0	6	0	0	4	0	0	9	0	4	0	0	10	0	0	0	12	119	0	1	0	0	0	0	11	0	0	11	8	0	0	6	0	0	0	0	0	0	0	0	15	0	0	0
784383	5	0	0	0	0	6	0	0	0	0	0	0	0	0	0	0	0	0	0	0	12	119	0	0	0	0	0	0	6	0	0	0	0	0	0	6	0	0	0	0	0	0	0	0	0	0	0	0
104970940	0	0	4	0	0	0	0	0	0	0	0	0	0	0	0	3	9	0	0	0	11	0	0	0	0	0	0	0	0	0	0	0	8	0	0	0	0	0	0	0	0	0	0	0	0	0	0	0
112448489	0	0	0	0	0	0	0	0	0	0	0	0	0	0	0	0	0	0	0	0	0	0	0	0	0	0	0	0	0	0	0	0	0	0	0	0	0	0	0	0	0	0	0	0	0	0	0	0
513918	890	991	941	1441	1370	1340	1302	1746	876	1114	1000	1035	851	679	707	1165	2647	2137	2215	2207	1992	1943	2033	1947	677	573	566	572	847	794	610	762	993	972	978	836	1220	1768	1552	2141	2278	2034	1792	2485	2640	1882	2484	2862
536793	4655	3173	3620	3724	6048	5675	5649	6371	3998	4310	3189	4234	4410	3790	4184	4046	6329	5159	5933	6430	6669	8469	6296	6219	3889	4172	3736	4285	4118	3647	4071	5502	3900	2902	3044	4152	4755	5524	4605	5717	5490	5262	5353	6940	7080	3869	4959	6505
112448491	0	0	0	0	0	0	0	0	0	0	0	0	0	0	0	0	0	0	0	0	0	0	0	0	0	0	0	0	0	0	0	0	0	0	0	0	0	0	0	0	0	0	0	0	0	0	0	0
534432	7	0	0	0	0	2	0	0	0	6	0	0	0	0	7	0	0	0	0	0	0	0	0	0	0	4	9	0	12	0	14	0	9	0	0	1	0	0	1	0	18	0	0	0	0	0	0	0
512635	821	312	249	274	771	380	332	485	519	301	402	481	567	358	483	418	558	264	543	107	889	390	469	566	487	492	524	517	758	441	443	322	583	225	347	456	425	275	432	318	817	341	331	503	945	78	307	325
112447547	0	0	0	4	0	0	0	0	0	0	0	0	1	0	0	0	0	0	0	0	7	0	0	1	0	0	4	0	0	0	0	0	0	9	0	0	0	0	0	0	0	0	0	12	0	0	0	0
531027	462	67	155	93	233	220	130	53	209	94	128	178	244	179	239	84	98	144	281	308	218	68	159	69	210	259	410	304	316	63	193	324	245	127	106	142	169	165	103	40	151	172	182	175	134	0	186	111
112447548	0	0	0	0	0	0	0	0	0	0	0	0	0	0	0	0	0	0	0	0	0	0	0	0	0	0	0	0	0	0	0	0	0	0	0	0	0	0	0	0	0	0	0	0	0	0	0	0
112448432	0	0	0	0	0	0	0	0	0	0	0	0	0	0	0	0	0	0	0	0	0	0	0	0	0	0	0	0	0	0	0	0	0	0	0	0	0	0	0	0	0	0	0	0	0	0	0	0
100141289	515	102	175	102	255	309	183	108	211	132	139	215	303	205	285	151	88	150	286	339	235	68	176	72	239	332	533	394	379	91	243	324	303	205	148	165	169	195	126	47	169	167	209	170	141	0	223	120
338061	6021	4897	4093	5915	7869	7321	8162	8421	5996	6100	5380	4356	5931	3908	3462	5955	18705	9874	11596	10623	12880	11377	13148	11922	5115	2601	2525	2157	4829	4381	4001	5334	5599	4007	4377	3607	8184	9631	7910	11099	12902	12643	10557	13880	14543	7594	11885	10861
534317	2969	3009	2821	4309	4999	5424	5620	6910	2775	3379	2987	3092	2639	2570	2880	4029	7464	5549	6020	5837	5770	5679	5717	6914	2786	2280	2344	3100	2157	3160	2926	3353	2973	2444	2976	2646	3377	4484	4040	6510	6389	5394	4714	6191	7617	3720	7656	7574
100125416	1770	1831	1855	2332	2282	2860	2615	2741	1439	1814	1981	1925	1400	1816	1770	2691	4525	3343	3403	3366	2942	3541	3303	2656	2048	1814	1798	2174	1656	1571	2263	2431	1771	1665	1768	1959	1787	2444	2282	2649	2509	2925	2433	3145	3547	2009	4512	4486
525962	531	30	27	18	595	62	30	71	500	67	39	77	201	138	74	60	324	48	19	30	118	0	28	8	350	77	76	0	370	0	10	15	380	69	103	52	359	70	38	31	410	54	13	63	550	0	38	101
515180	1199	842	636	863	903	1456	1091	1436	803	972	763	935	916	1029	981	1045	1291	1403	1456	1056	924	1321	1465	920	876	1109	1148	1775	1030	930	975	1128	1018	676	771	960	594	1052	1020	975	1178	1287	1177	1305	1607	1065	1444	1799
523536	994	677	486	546	987	969	937	1204	697	939	592	750	898	657	819	792	1227	903	948	941	1177	758	1272	1215	892	672	762	878	801	813	506	1024	921	505	571	687	545	821	629	800	1063	815	827	969	1467	721	1003	1070
539609	3652	1652	1516	1791	3289	2317	1784	2291	2800	1750	1273	1922	3046	1931	2495	1800	3315	1974	2033	1552	4181	2451	2646	2180	3644	2823	3326	3430	3773	1806	1921	1988	2992	1590	1480	2178	2412	1836	1922	1650	3327	1794	1934	2222	5093	1327	2154	2179
282306	4035	1887	1677	2029	3697	2663	2134	2663	3077	1945	1585	2461	3488	2371	3194	2217	3615	2101	2199	1675	4371	2812	3038	2233	4209	3553	4043	4071	4377	2093	2381	2400	3387	1976	1623	2834	2451	2056	2096	1829	3393	2026	2088	2470	5331	1486	2490	2641
112448316	0	0	0	0	0	0	0	0	0	0	0	0	0	0	0	0	0	0	0	0	0	0	0	0	0	0	2	0	0	0	0	0	0	0	0	0	0	0	0	0	0	0	5	0	0	0	0	0
538512	814	1036	1060	811	864	1498	1509	1427	617	909	938	874	681	845	1242	997	1275	1261	1163	1223	1359	2082	1505	1021	1024	1241	1154	1119	991	925	1333	1314	817	1028	995	1031	837	1223	1020	891	1077	1309	1274	1359	1278	948	1521	1701
112448435	0	0	0	0	0	0	0	0	0	0	0	0	0	0	0	0	0	0	0	0	0	0	0	0	0	0	0	0	0	0	0	0	0	0	0	0	0	0	0	0	0	0	0	0	0	0	0	0
112447549	0	0	0	0	0	0	0	0	0	0	0	0	0	0	0	0	0	0	0	0	0	0	0	0	0	0	0	0	0	0	0	0	0	0	0	0	0	0	0	0	0	0	0	0	0	0	0	0
534568	2193	741	937	788	1847	1239	905	1264	1303	659	587	1147	1676	1025	1042	893	1262	908	521	1192	1322	1151	766	1035	1515	1290	1533	1168	2096	1306	1161	1133	1792	704	843	1654	1559	852	796	790	1122	910	1182	1704	1682	654	837	1046
112447626	240	56	50	35	214	99	45	37	150	12	37	136	230	50	109	51	125	48	0	46	146	89	36	96	282	90	132	60	195	79	85	132	200	26	34	126	154	58	59	0	113	7	51	104	170	55	56	80
100125761	574	120	129	80	558	166	129	161	289	87	95	264	492	166	189	148	262	123	35	93	256	89	70	122	394	269	299	174	581	157	158	184	402	93	85	307	330	133	114	37	209	80	126	194	419	161	62	54
100298830	1788	615	835	677	1494	1088	817	1139	1068	630	533	898	1380	927	788	737	1074	806	521	991	1113	849	670	933	1147	1074	1226	1025	1685	1120	913	785	1448	606	733	1332	1332	769	696	721	978	853	1090	1576	1439	599	698	871
100298789	119	70	38	65	129	52	30	77	78	25	17	111	63	41	125	72	42	41	0	155	27	117	32	12	77	126	161	83	177	98	134	216	113	71	76	167	72	10	36	20	28	50	39	13	45	0	44	81
112446999	0	0	0	0	0	0	0	0	0	0	0	0	0	0	0	0	0	0	0	0	0	0	0	0	0	0	0	0	0	0	0	0	0	0	0	0	0	0	0	0	0	0	0	0	0	0	0	0
112448298	0	0	0	0	0	0	0	0	0	0	0	0	0	0	0	0	0	0	0	0	0	0	0	0	0	0	0	0	0	0	0	0	0	0	0	0	0	0	0	0	0	0	0	0	0	0	0	0
104970947	5	0	0	0	0	0	0	0	0	0	0	0	0	0	0	0	0	0	0	0	0	0	0	0	0	0	2	0	0	0	0	0	0	0	0	4	0	0	0	0	0	0	0	5	0	0	0	18
104970949	59	0	0	0	34	0	0	18	24	21	3	0	33	0	1	7	40	0	0	0	172	0	0	33	71	0	0	0	30	0	0	0	43	0	0	0	44	0	0	0	121	0	0	8	78	0	10	52
112448494	0	0	0	0	0	0	0	0	0	0	0	0	0	0	0	0	0	0	0	0	0	0	0	0	0	0	0	0	0	0	0	0	0	0	0	0	0	0	0	0	0	0	0	0	0	0	0	0
112447662	156	0	9	0	151	0	0	0	118	0	0	0	132	0	0	0	79	0	0	0	207	0	0	0	108	0	0	0	112	0	0	0	109	0	0	8	122	4	0	0	42	7	0	7	259	0	0	0
614346	7641	4253	4211	4882	8993	6766	6369	7506	6196	4180	3929	5622	7727	5361	6816	6275	10064	6126	7277	7320	10158	9604	7932	7195	8140	7528	7690	8396	8565	6082	5969	8097	6570	4675	4082	6367	7240	6217	5336	5569	8572	6188	6084	8095	14208	5513	8710	9332
112448382	0	0	0	0	0	0	0	0	0	0	0	0	0	0	0	0	0	0	0	0	0	0	0	0	0	0	0	0	0	0	0	0	0	0	0	0	0	0	0	0	0	0	0	0	0	0	0	0
100337356	2138	904	871	1369	3782	1802	1730	1810	1947	1106	833	1128	1604	1204	1033	1136	2531	1537	1460	2181	2837	2998	1566	2161	1400	558	491	1168	1936	980	745	962	1202	782	939	918	3876	1703	1263	1830	3005	984	1061	2089	3758	1420	1082	1929
112448332	0	0	0	0	0	0	0	0	0	0	0	0	0	0	0	0	0	0	0	0	0	0	0	0	0	0	0	0	0	0	0	0	0	0	0	0	0	0	0	0	0	0	0	0	0	0	0	0
616200	2096	903	866	1351	3763	1793	1696	1784	1931	1106	829	1071	1587	1203	1031	1118	2485	1529	1456	2171	2809	2995	1561	2106	1399	553	489	1164	1926	979	742	957	1182	772	919	913	3873	1696	1249	1827	3001	966	1060	2072	3756	1420	1078	1906
112448319	0	0	0	0	0	0	0	0	0	0	0	0	0	0	0	0	0	0	0	0	0	0	0	0	0	0	0	0	0	0	0	0	0	0	0	0	0	0	0	0	0	0	0	0	0	0	0	0
530042	66	35	33	44	80	27	49	44	30	35	25	38	19	28	32	30	42	46	57	49	23	2	31	50	43	13	24	32	13	37	26	25	39	18	34	26	26	59	31	45	43	72	45	95	82	52	23	43
538046	9	1	2	0	23	8	0	0	8	0	0	1	6	5	0	0	0	8	0	0	0	2	2	1	5	2	12	0	8	0	1	0	0	0	0	6	20	0	5	0	9	0	3	0	14	0	0	0
781410	0	0	0	0	0	0	0	0	0	0	0	0	0	0	0	0	0	0	0	0	0	0	0	0	0	0	0	0	0	0	0	0	0	0	0	0	0	0	0	0	0	0	0	0	0	0	0	0
112447725	0	0	0	0	0	0	0	0	0	0	0	1	0	0	0	0	0	0	0	0	0	0	0	0	0	0	0	0	0	0	0	0	0	0	0	0	0	0	0	0	0	0	0	0	0	0	0	0
504746	354	101	89	238	431	96	124	265	257	96	100	222	380	50	95	222	512	116	133	138	335	269	157	248	300	127	118	187	287	159	69	64	239	97	42	278	284	122	154	351	417	184	151	280	597	260	183	697
534212	1337	507	419	1209	1247	660	704	1122	946	427	428	987	876	568	577	1313	1057	530	662	1153	1525	793	829	725	1165	575	671	782	1311	707	651	714	1050	530	406	1663	1017	571	493	1586	1326	495	503	858	2130	744	685	1566
112447726	26	7	10	1	0	0	0	8	15	0	0	1	11	0	0	8	5	0	0	35	42	0	0	117	0	0	3	0	42	65	0	0	5	0	0	31	23	0	5	27	66	0	0	170	12	0	0	54
507215	2322	1198	1286	1965	2101	1556	1322	3092	1576	1141	818	2771	2345	1838	2090	2240	1871	809	637	1346	1179	861	832	1308	1966	2486	2464	3680	2448	2736	1307	1021	2188	998	558	3805	579	917	854	1369	1466	506	644	1604	1151	573	640	1709
514203	13	0	0	19	35	6	0	15	9	0	0	1	7	10	15	14	4	9	14	29	6	0	0	9	8	11	21	0	37	36	10	0	0	0	0	0	3	2	0	0	13	0	17	0	11	0	0	0
101905019	0	0	0	0	0	0	0	0	0	0	0	0	0	0	0	0	0	10	0	0	0	0	0	4	0	5	0	0	0	0	0	0	3	0	0	0	0	0	0	0	0	0	0	0	0	0	0	0
615534	254	34	66	25	491	42	46	97	208	68	44	47	185	20	55	44	233	42	7	69	173	42	32	26	166	145	99	24	316	73	41	42	170	34	32	105	121	47	24	0	204	9	24	57	330	0	26	24
112447727	3	0	0	0	6	0	0	18	0	0	3	6	8	2	0	0	13	0	0	0	0	0	0	0	9	4	0	0	12	0	0	0	6	1	0	6	0	0	0	0	0	0	0	0	0	0	0	0
101904810	10	0	0	0	32	7	4	6	7	15	10	5	6	0	2	3	7	8	7	3	11	1	3	10	7	0	2	1	16	2	1	1	2	0	2	1	1	7	1	0	7	0	5	28	38	0	3	3
112447728	0	0	0	1	0	0	0	0	0	0	0	0	0	0	5	0	0	0	0	0	0	0	0	0	0	0	0	0	0	0	0	0	0	0	0	0	0	0	0	0	0	0	0	0	0	0	0	0
100335300	0	0	0	0	1	0	0	0	0	0	0	0	0	0	0	0	0	0	0	0	0	0	0	0	0	0	0	0	4	0	0	0	2	0	0	0	0	0	0	0	0	0	0	14	0	0	0	0
514554	932	266	212	325	712	221	252	342	586	249	187	420	726	433	309	284	524	282	265	370	433	189	334	278	796	368	345	641	1225	349	292	144	874	220	217	594	353	326	227	188	482	256	285	495	999	127	225	277
101905533	227	84	167	110	244	130	86	74	136	82	103	68	89	133	112	62	121	209	259	40	124	83	110	163	135	210	181	142	229	102	84	61	211	107	87	57	105	140	117	58	172	155	220	198	248	0	122	85
539627	7409	5676	6253	6335	6129	6497	6995	6871	3802	6109	5158	6751	4752	8029	8044	5523	8345	7018	7139	9783	7753	7571	7721	10230	4945	14836	14901	15940	5791	6974	8590	8566	5767	6664	5184	7038	6389	8209	6953	5502	10758	7236	7450	13008	10107	4228	6442	5272
282357	0	0	0	0	0	0	0	0	0	0	14	0	0	5	0	0	0	0	0	0	0	0	0	0	0	4	0	0	0	1	1	0	1	0	0	0	0	6	0	0	0	0	0	0	1	0	0	0
506307	84	132	132	176	92	445	284	420	73	192	184	232	138	179	217	214	296	380	402	406	192	329	358	129	158	152	247	167	138	151	221	279	122	97	116	206	36	169	131	295	105	185	190	235	192	236	325	195
614872	16563	9888	8396	11402	21649	15861	17059	18322	13552	10175	9870	8563	14607	7487	7526	11100	43979	18504	20739	22155	38081	18906	22033	30498	12704	5914	6290	6834	13170	10062	7582	8547	15987	8958	9865	8668	18316	18802	16247	18634	43640	23705	18647	31000	41500	9647	19191	18246
533046	16	0	0	0	19	0	0	34	3	0	0	17	1	0	0	7	22	0	0	31	24	0	0	21	31	0	0	0	10	28	0	0	24	0	0	11	0	0	0	17	8	0	3	32	5	0	0	1
112447729	0	0	0	0	0	0	0	0	3	0	0	0	0	0	0	0	0	0	0	0	0	0	0	0	0	0	0	0	0	28	0	0	0	0	0	0	0	0	0	17	0	0	0	0	0	0	0	0
508268	0	0	0	0	8	0	0	0	0	0	0	0	0	0	0	0	0	0	0	0	0	0	0	0	0	0	0	0	4	0	0	0	0	0	0	1	0	0	0	0	0	0	4	0	0	0	0	0
527910	1699	565	662	845	1393	894	857	1245	1025	578	487	1030	1379	949	1211	935	1855	722	691	1163	2685	776	1316	3100	1567	1332	1326	2061	1556	1554	637	803	1468	689	662	1830	1148	966	1062	1325	2552	1217	1122	2347	3381	261	948	1125
112448260	25	18	36	0	10	6	4	49	16	24	0	46	30	7	36	35	19	6	1	0	41	0	11	4	3	48	23	0	21	45	7	9	21	11	15	37	13	24	2	0	7	0	0	0	0	0	18	20
528478	418	442	449	193	279	166	86	120	217	613	422	376	341	568	685	219	691	778	801	474	218	537	635	33	211	628	704	225	359	138	451	464	313	349	291	128	296	778	592	286	457	660	848	527	432	660	623	282
112448439	0	0	0	0	0	0	0	0	0	0	0	0	0	0	0	0	0	0	0	0	0	0	0	0	0	0	0	0	0	0	0	0	0	0	0	0	0	0	0	0	0	0	0	0	0	0	0	0
534916	2965	2097	2175	1496	2501	2954	2429	2534	1760	1690	1491	2573	2723	2748	3989	2226	2062	2231	2809	2772	2949	3245	2108	1844	3332	5209	5824	4485	3578	3086	3407	3581	2606	1920	1867	3121	1525	2573	2324	1386	2142	1955	1974	2138	2911	1614	2592	2109
112447730	4	4	2	0	20	0	0	19	0	5	7	0	5	0	8	0	0	27	39	65	3	0	12	9	12	8	31	0	0	3	4	0	0	0	0	2	8	0	8	28	11	8	0	11	0	0	35	6
784906	274	1186	1078	820	295	1977	2357	833	164	1659	1403	843	275	1162	1120	675	402	3358	3242	1745	554	3100	2676	319	107	1030	946	682	232	467	1321	1963	250	800	1018	364	216	2534	2101	942	547	2872	2571	1348	471	1308	2787	1034
112448328	0	0	0	0	0	0	0	0	0	0	0	0	0	0	0	0	0	0	0	0	0	0	0	0	0	0	0	0	0	0	0	0	0	0	0	0	0	0	0	0	0	0	0	0	0	0	0	0
538938	5999	5841	5998	5435	7387	8566	8691	7985	5586	5258	4642	5987	6200	6313	7765	5963	8147	7648	8648	6203	10661	10086	10331	8879	6517	6984	7358	5827	6087	6780	7382	9651	5369	6307	5775	6242	8131	7971	7506	6462	9153	8396	8009	10092	14756	6310	8399	7707
524171	0	0	0	0	0	0	0	0	0	0	0	0	0	0	0	0	0	0	0	0	0	0	0	0	0	0	0	0	0	0	0	0	0	0	0	0	0	0	0	0	0	0	0	0	0	0	0	0
784330	0	1	0	0	0	0	1	0	0	0	0	0	0	0	0	0	0	0	0	0	0	0	0	0	0	0	0	0	0	0	0	0	0	0	1	0	4	0	0	0	0	0	0	0	0	0	0	0
784301	0	0	0	0	0	0	0	0	0	0	0	0	0	0	0	0	0	0	0	0	0	0	0	0	0	0	0	0	0	0	0	0	0	0	0	0	0	0	0	0	0	0	8	0	1	0	1	0
112448497	0	0	0	0	0	0	0	0	0	0	0	0	0	0	0	0	0	0	0	0	0	0	0	0	0	0	0	0	0	0	0	0	0	0	0	0	0	0	0	0	0	0	0	0	0	0	0	0
512714	5	2	5	0	4	0	5	0	7	0	0	0	5	0	0	0	0	0	0	0	13	0	8	24	0	0	23	0	16	0	0	0	38	0	0	0	0	0	3	0	33	2	1	7	31	0	0	0
539376	1731	1686	1684	2227	1585	2946	2707	3407	1381	1758	1663	1820	1452	1719	2087	2419	2923	3015	3896	3026	2516	4946	3613	2846	1562	1820	1844	2071	1743	2247	1963	2720	1434	1583	1509	2045	1251	2190	2202	2381	2421	2765	2473	3197	3088	921	4058	3614
509723	74	152	145	258	161	154	283	308	97	114	117	174	166	216	212	339	292	227	257	160	225	825	209	175	125	114	123	83	98	138	85	286	109	226	141	236	71	198	210	231	106	191	215	276	189	0	348	368
112448499	0	0	0	0	0	0	0	0	0	0	0	0	0	0	0	0	0	0	0	0	0	0	0	0	0	0	0	0	0	0	0	0	0	0	0	0	0	0	0	0	0	0	0	0	0	0	0	0
379035	31	29	23	38	39	0	24	16	2	6	20	23	2	39	0	52	76	73	46	88	67	0	37	121	40	19	45	64	70	30	76	0	35	0	41	48	42	44	85	34	172	26	58	58	108	0	15	63
112448275	0	0	0	0	0	0	0	0	0	0	0	0	0	0	0	0	0	0	0	0	0	0	0	0	0	0	0	0	0	0	0	0	0	0	0	0	0	0	0	0	0	0	0	0	0	0	0	0
107132196	0	0	0	0	0	0	0	0	0	0	0	0	0	0	0	0	0	0	0	0	0	0	0	0	0	0	0	0	0	0	0	0	0	0	0	0	0	0	0	0	0	0	0	0	0	0	0	0
112447731	0	0	0	0	0	0	0	0	0	0	0	0	0	0	0	0	0	0	0	0	0	0	0	0	0	0	0	0	0	0	0	0	0	0	0	0	0	0	0	0	0	0	0	0	0	0	0	0
532209	0	1	0	0	7	0	0	0	0	0	0	6	0	0	0	0	0	0	0	0	0	0	0	0	1	1	0	1	0	0	0	0	0	0	0	1	1	0	1	1	1	0	0	0	0	0	0	0
104970974	0	0	0	0	0	0	0	0	0	0	0	0	0	0	0	0	0	0	0	0	0	0	0	0	0	0	0	0	0	0	0	0	0	0	0	0	0	0	0	0	0	0	0	0	0	0	0	0
112447000	0	0	0	0	0	0	0	0	0	0	0	0	0	0	0	0	0	0	0	0	0	0	0	0	0	0	0	0	0	0	0	0	0	0	0	0	0	0	0	0	0	0	0	0	0	0	0	0
107131228	0	0	0	0	0	0	0	0	0	0	0	0	0	0	1	0	0	0	0	0	3	0	0	0	4	0	4	1	4	0	0	0	1	0	0	1	0	0	0	0	0	0	0	0	0	0	0	0
100313267	0	0	0	0	0	0	0	0	0	0	0	0	0	0	0	0	0	0	0	0	0	0	0	0	0	0	0	0	0	0	0	0	0	0	0	0	0	0	0	0	0	0	0	0	0	0	0	0
100139843	1	8	9	0	0	0	0	0	2	11	18	20	0	0	0	0	4	0	0	1	2	83	0	7	0	8	1	0	0	0	0	0	1	0	0	15	0	0	0	0	0	0	0	0	0	0	0	0
538532	638	58	111	48	426	38	12	86	279	37	51	108	440	319	264	117	131	61	34	83	161	108	34	59	395	151	202	316	515	77	102	68	267	182	30	185	214	45	86	45	347	132	144	82	577	130	96	58
104970976	0	0	0	0	0	0	0	0	0	0	0	0	0	0	0	0	0	0	0	0	0	0	0	0	4	0	0	0	0	0	0	1	0	0	0	0	0	0	0	0	0	0	0	0	0	0	0	0
768065	0	0	0	0	0	0	0	0	0	0	0	0	0	0	0	0	0	0	0	0	0	0	0	0	0	0	0	0	0	0	0	0	0	0	0	0	0	0	0	0	0	0	0	0	0	0	0	0
509976	1233	1917	1694	883	960	3294	3321	1668	1029	1839	1779	779	724	2182	2342	1123	1847	2647	3107	1585	1527	3802	3664	554	877	1831	1832	1274	605	754	1651	2262	984	2199	1815	640	715	3226	2307	1492	1339	3405	3204	1637	2445	1478	3749	1013
506411	5115	4265	3613	5048	5193	6845	6489	7451	3986	5065	4266	3764	3947	3651	3646	4627	10365	6175	7664	7190	8125	8244	8759	9090	4548	3024	3314	3103	3941	3991	2758	4086	4053	4028	3520	3311	3594	6209	5476	6376	8810	6719	5684	9128	10932	3528	9153	7248
531076	6	5	0	14	8	0	0	0	0	0	0	0	14	13	25	4	1	10	0	0	10	0	22	0	1	9	1	0	0	0	3	16	10	10	1	6	0	0	11	0	0	6	10	13	0	0	1	0
519219	0	0	0	0	0	0	0	0	0	0	0	0	0	0	0	0	0	0	0	0	0	0	0	0	0	0	0	0	2	0	0	0	0	0	0	0	0	0	2	0	0	0	0	0	0	0	0	0
617991	3	0	0	10	0	0	0	0	0	1	0	4	0	0	0	9	0	0	0	0	0	1	0	0	0	0	0	0	0	7	0	0	0	0	0	16	2	1	1	1	1	0	0	0	1	0	0	7
104970977	0	0	0	0	0	0	0	0	0	0	0	0	0	0	0	0	0	0	0	0	0	0	0	0	0	0	0	0	0	0	0	0	0	0	0	0	0	0	0	0	0	0	0	0	0	0	0	0
112448365	0	0	0	0	0	0	0	0	0	0	0	0	0	0	0	0	0	0	0	0	0	0	0	0	0	0	0	0	0	0	0	0	0	0	0	0	0	0	0	0	0	0	0	0	0	0	0	0
534616	0	0	0	13	1	0	0	22	5	0	0	13	12	0	0	16	0	0	0	0	1	0	0	0	1	0	5	1	2	0	0	0	0	0	0	5	0	7	0	8	1	0	0	0	0	0	0	24
527364	0	0	0	0	0	0	0	0	0	0	0	0	0	0	0	0	0	0	0	0	0	0	0	0	0	0	0	0	0	0	0	0	0	0	0	0	0	0	0	0	0	0	0	0	0	0	0	0
504366	0	8	5	0	12	8	18	0	0	8	0	6	26	4	3	0	0	19	6	63	0	0	6	0	4	7	3	1	12	0	5	1	0	24	15	10	0	8	5	0	0	0	5	4	7	0	0	0
112448289	0	0	0	0	0	0	0	0	0	0	0	0	0	0	0	0	0	0	0	0	0	0	0	0	0	0	0	0	0	0	0	0	0	0	0	0	0	0	0	0	0	0	0	0	0	0	0	0
112448440	0	0	0	0	0	0	0	0	0	0	0	0	0	0	0	0	0	0	0	0	0	0	0	0	0	0	0	0	0	0	0	0	0	0	0	0	0	0	0	0	0	0	0	0	0	0	0	0
112448500	0	0	0	0	0	0	0	0	0	0	0	0	0	0	0	0	0	0	0	0	0	0	0	0	0	0	0	0	0	0	0	0	0	0	0	0	0	0	0	0	0	0	0	0	0	0	0	0
525044	0	0	0	0	0	0	0	0	2	0	0	0	7	0	0	0	0	0	0	0	0	0	0	0	0	0	0	0	0	0	12	0	0	0	0	9	0	0	0	0	0	0	0	0	0	0	0	0
780785	0	8	0	0	0	0	0	0	21	0	0	0	0	0	0	0	0	0	0	0	0	0	0	0	0	0	3	0	0	0	0	0	0	5	0	0	0	3	0	0	0	0	0	0	1	0	0	0
509871	2073	1724	1563	2138	2389	3209	2815	3351	1667	1945	1569	1938	1782	1457	1882	1981	3350	2520	2856	2934	3046	4510	3310	2663	2092	2136	1991	1736	2043	2429	2370	2138	1687	2039	1680	2186	1655	2280	2064	2560	2377	2386	2098	3049	3736	3052	3325	4499
767844	0	0	0	0	0	0	0	0	0	0	0	0	0	0	0	0	0	0	0	0	0	0	0	0	0	0	0	0	4	0	0	0	0	0	0	0	0	0	0	0	0	0	0	0	0	0	0	0
541235	118	140	41	91	99	274	164	85	97	81	160	153	85	171	115	84	48	101	96	15	52	113	70	21	148	205	200	273	127	31	125	206	88	125	91	128	116	110	90	65	87	122	151	80	214	48	177	133
112447732	0	0	0	3	2	0	0	0	0	9	0	0	0	0	3	0	11	0	0	0	0	43	0	0	0	4	10	0	0	14	0	0	6	0	0	0	1	0	4	0	0	0	14	0	0	0	0	22
112448501	0	0	0	0	0	0	0	0	0	0	0	0	0	0	0	0	0	0	0	0	0	0	0	0	0	0	0	0	0	0	0	0	0	0	0	0	0	0	0	0	0	0	0	0	0	0	0	0
104970982	0	0	0	11	0	0	0	0	0	0	0	0	0	0	0	0	0	0	0	0	0	0	0	0	0	0	0	0	0	0	0	0	0	0	0	0	0	0	0	0	0	6	0	0	14	0	0	0
539937	13	0	0	0	0	0	0	0	0	0	0	0	0	0	0	0	0	0	0	0	0	0	0	0	0	0	0	0	0	0	0	0	1	0	0	0	0	0	0	0	0	0	0	0	0	0	0	0
535090	2157	1380	1546	1365	2234	1603	1897	2073	1606	1039	1208	2049	2062	2006	2450	1770	1713	1939	1623	1606	1851	2262	2013	1458	2416	2711	3218	3068	2378	1870	2144	1941	1661	1516	1551	2427	1048	1594	1451	1380	1482	1303	1538	2303	2427	917	1820	1926
112448335	19	27	129	6	121	0	24	0	11	0	27	2	6	0	10	2	12	33	13	29	67	91	33	13	11	21	12	0	18	26	20	22	6	5	0	4	26	27	23	12	41	5	20	31	28	0	31	36
540154	1285	1222	1244	1998	1272	2056	2082	2772	885	1398	1156	1877	1219	1153	1432	2123	1653	1465	1537	2196	1957	2430	2196	2206	1162	1294	1383	1691	1103	1977	1338	1551	1448	1106	1173	1956	805	1719	1331	1993	1652	1636	1369	2473	1528	933	1844	3228
353350	2037	283	395	779	1928	189	202	691	1053	212	221	1335	2054	738	604	1029	812	140	115	427	1454	315	408	1316	1666	1335	1308	2424	1874	815	635	401	1446	472	190	2823	569	242	320	413	1011	169	322	963	1482	195	276	524
790979	0	0	0	0	0	0	0	0	0	0	0	0	0	0	0	0	0	0	0	0	0	0	0	0	0	0	0	0	0	0	0	0	0	0	0	0	0	0	0	0	0	0	0	0	0	0	0	0
791011	0	0	0	0	0	0	0	0	0	0	0	0	0	0	0	0	0	0	0	0	0	0	0	0	0	0	0	0	0	0	0	0	0	0	0	0	0	0	0	0	0	0	0	0	0	0	0	0
513583	687	363	368	1203	751	687	550	1648	576	548	314	1668	674	521	527	1888	1067	529	392	1324	1109	646	633	1272	735	676	582	1039	677	881	362	709	758	431	406	2034	590	452	487	1951	688	422	475	1482	1332	504	543	2221
100847848	0	0	0	0	0	0	0	0	0	0	0	0	0	0	0	0	0	0	0	0	0	0	0	0	0	0	0	0	0	0	0	0	0	0	0	0	0	0	0	0	0	0	0	0	0	0	0	26
511229	2725	2187	2327	2528	2378	3701	3259	3990	1908	2309	1992	2830	2944	2991	2922	3056	3627	3337	3488	3995	3439	4620	3507	2839	2229	3369	3906	3586	2261	3042	2353	3372	2695	2468	2511	3667	1613	3117	2608	3062	2514	3098	3367	3998	2978	2638	3367	4092
281856	0	0	0	22	5	0	0	0	0	0	0	0	6	8	10	6	0	8	0	0	0	0	0	2	0	11	5	0	10	0	19	0	13	0	0	4	0	25	2	14	9	5	0	9	0	0	0	30
535716	22	0	0	0	6	0	0	4	14	0	0	0	1	0	0	0	10	2	4	0	0	0	1	1	43	3	2	1	20	0	6	0	14	0	0	4	0	0	6	0	7	0	3	0	12	0	0	0
112448502	0	0	0	0	0	0	0	0	0	0	0	0	0	0	0	0	0	0	0	0	0	0	0	0	0	0	0	0	0	0	0	0	0	0	0	0	0	0	0	0	0	0	0	0	0	0	0	0
112448347	0	0	0	0	0	0	0	0	0	0	0	0	0	0	0	0	0	0	0	0	0	0	0	0	0	0	0	0	0	0	0	0	0	0	0	0	0	0	0	0	0	0	0	0	0	0	0	0
101901911	4	0	0	0	0	0	0	0	0	0	0	0	0	0	0	0	0	0	0	0	0	0	0	0	0	0	0	0	0	0	0	0	0	0	0	0	0	0	0	0	0	0	0	0	0	0	0	0
508337	1995	2463	1985	1887	2690	3816	4239	3297	1793	2423	2281	2082	1557	2539	2768	2134	2819	3459	4084	3395	2478	4382	4302	1898	1617	2002	2085	2088	2195	1719	2359	2223	1816	2271	2323	1904	2185	3422	2733	2966	2732	3480	3284	2666	4026	2549	3934	4384
510102	15	223	190	167	13	262	258	192	23	233	202	147	59	166	152	230	56	358	341	417	60	118	287	60	35	96	106	41	38	48	171	145	71	134	110	212	56	384	280	319	83	343	377	358	259	577	372	354
513309	2371	2927	2670	3322	2420	3711	3353	3648	2055	3120	2546	3235	2438	2755	2808	3487	4051	4109	4770	4371	3468	6183	4777	3024	1780	2096	2193	2521	1555	1579	1902	2298	2032	2625	2361	2522	1545	2833	2521	2969	2815	3099	2905	4064	4067	2312	4056	5225
781644	1096	1541	1297	1825	714	1814	1725	1884	878	1874	1412	1928	1163	1435	1494	1860	2050	2271	2354	2178	1451	3395	2568	1765	610	909	1004	1362	472	389	614	704	741	1344	1128	1156	618	1533	1398	1533	1312	1737	1539	2449	1664	667	2076	2216
533379	53	106	37	32	19	99	143	44	53	114	89	111	54	110	115	42	43	230	137	142	55	338	199	26	42	59	61	60	28	0	79	76	37	43	106	16	9	85	113	52	92	197	177	96	79	278	159	23
509437	865	514	617	905	1523	866	1006	1118	999	466	534	720	957	617	734	685	1426	573	587	766	1711	1405	845	1185	936	561	694	653	926	573	568	530	648	538	684	959	900	621	707	894	1442	729	661	1128	1953	533	760	1219
525900	9	0	0	0	11	0	0	0	4	0	0	0	14	0	0	0	0	0	0	0	0	0	0	0	12	0	0	0	5	0	0	0	0	0	0	0	18	0	0	0	0	0	0	0	0	0	0	0
100337421	2	0	2	0	1	0	13	1	0	0	0	0	0	0	0	0	0	0	0	1	0	0	0	0	16	0	0	0	6	0	1	1	7	0	1	3	0	11	0	0	0	6	24	1	17	0	0	1
541148	0	0	0	0	0	0	0	0	0	0	0	0	0	0	0	0	0	0	0	0	0	0	0	0	12	0	0	0	0	0	0	0	0	0	0	0	0	0	0	0	0	0	0	0	0	0	0	0
112448363	0	0	0	0	0	0	0	0	0	0	0	0	0	0	0	0	0	0	0	0	0	0	0	0	0	0	0	0	0	0	0	0	0	0	0	0	0	0	0	0	0	0	0	0	0	0	0	0
112448279	0	0	0	0	0	0	0	0	0	0	0	0	0	0	0	0	0	0	0	0	0	0	0	0	0	0	0	0	0	0	0	0	0	0	0	0	0	0	0	0	0	0	0	0	0	0	0	0
514613	1618	355	404	516	1330	607	613	801	885	498	462	574	1257	380	729	670	965	549	730	760	1107	958	693	761	803	918	1418	1195	1292	571	458	650	1282	495	419	770	503	863	630	702	1258	628	546	648	1516	230	739	840
112447734	0	0	6	0	0	0	0	0	0	0	0	0	0	0	0	0	0	0	0	0	0	0	0	0	0	0	3	0	0	0	0	0	25	15	7	0	0	0	3	0	22	8	0	8	4	0	0	0
785790	193	41	66	157	225	28	60	323	105	57	29	246	171	30	18	278	196	35	95	269	352	0	189	971	170	40	46	155	282	472	14	105	191	51	1	225	108	53	54	228	300	124	85	347	262	39	123	274
112448441	0	0	0	0	0	0	0	0	0	0	0	0	0	0	0	0	0	0	0	0	0	0	0	0	0	0	0	0	0	0	0	0	0	0	0	0	0	0	0	0	0	0	0	0	0	0	0	0
101902535	3	0	23	14	50	59	29	0	35	0	23	9	25	24	4	9	22	17	35	0	41	0	36	43	42	20	52	0	37	37	58	34	9	5	19	3	0	18	22	67	22	13	40	25	29	0	19	0
540975	3466	2498	2395	2834	3590	2829	2813	3765	2390	2196	1962	3148	2875	2014	2365	3014	2975	2607	2848	3273	3742	5586	3673	3994	2682	3499	4322	4380	3859	3748	3611	4167	3290	2493	2760	3631	2235	2524	2519	2764	3123	2908	2660	3860	4720	3914	3798	5279
112448506	0	0	0	0	0	0	0	0	0	0	0	0	0	0	0	0	0	0	0	0	0	0	0	0	0	0	0	0	0	0	0	0	0	0	0	0	0	0	0	0	0	0	0	0	0	0	0	0
767980	6795	7141	7150	8744	13119	12925	12466	13040	7818	7910	7433	7483	8616	8068	7727	9042	18825	12892	14452	14051	13469	15832	16560	11339	6834	6306	6063	6652	6790	6772	6953	8956	7013	6471	6983	5931	10065	11975	9688	13545	14928	13211	11537	14966	19187	11036	15159	16150
526133	84	46	17	52	125	40	32	67	75	24	22	66	53	65	47	72	135	64	46	105	137	0	139	90	106	22	74	248	76	20	43	72	91	64	41	71	60	102	62	167	133	43	76	80	149	1	67	89
112448385	0	0	0	0	0	0	0	0	0	0	0	0	0	0	0	0	0	0	0	0	0	0	0	0	0	0	0	0	0	0	0	0	0	0	0	0	0	0	0	0	0	0	0	0	0	0	0	0
112447737	0	0	0	0	0	0	0	0	0	0	0	0	0	0	0	0	16	0	0	0	0	0	0	0	0	0	0	0	0	0	0	0	0	0	0	0	0	0	0	0	0	0	0	0	0	0	0	0
107132205	6	0	0	0	2	0	0	0	27	0	0	0	6	0	0	0	12	0	0	1	13	0	6	0	0	0	0	3	4	0	0	0	6	0	0	0	0	0	0	1	0	0	0	0	15	0	0	0
112447736	0	0	0	0	0	0	0	0	0	0	0	0	0	0	0	0	0	0	0	0	0	0	0	0	0	0	0	0	0	0	0	0	0	0	0	0	0	0	0	0	0	0	0	0	0	0	0	0
511200	6656	4035	3732	4007	10041	6656	7389	7276	6415	3997	3471	4232	7007	4435	4925	4919	10613	6395	7347	7033	9884	9572	7270	5578	6461	4202	4753	3778	6406	3849	4514	5836	6696	3797	3652	4468	7031	5828	4648	6854	7685	6592	6023	7795	13613	5655	7403	9489
112447738	11	9	32	17	25	16	0	15	10	8	4	6	22	22	8	5	15	19	8	0	19	0	9	8	21	1	4	0	19	20	0	1	6	0	0	3	11	27	26	0	26	9	8	24	29	109	37	25
517797	958	1045	847	979	1119	1199	1389	1633	837	884	944	817	701	676	886	869	2017	1149	1131	1792	1142	1841	1972	1789	744	1181	994	1551	1172	1483	1357	1969	763	735	574	763	816	1103	838	1369	1516	1034	994	1600	1947	802	1570	2078
507040	66	123	137	92	157	274	323	369	55	253	196	239	86	234	176	190	118	238	281	367	126	39	397	129	43	150	125	33	81	92	60	128	157	112	266	190	109	322	281	296	187	333	229	241	256	42	219	380
513565	13	0	12	1	0	0	15	9	0	0	8	4	10	0	9	0	7	1	0	20	1	0	4	4	2	14	20	0	7	0	7	0	1	6	17	29	0	12	4	0	1	11	4	1	8	0	22	6
112448386	0	0	0	0	0	0	0	0	0	0	0	0	0	0	0	0	0	0	0	0	0	0	0	0	0	0	0	0	0	0	0	0	0	0	0	0	0	0	0	0	0	0	0	0	0	0	0	0
112447740	0	0	0	0	0	0	0	0	0	0	0	0	0	0	0	0	0	0	0	0	0	0	0	0	0	0	0	0	0	0	0	0	0	0	0	0	0	0	0	0	0	0	0	0	0	0	0	0
100847501	0	0	0	1	0	0	0	0	0	0	0	0	0	0	0	0	0	0	1	0	0	0	0	0	0	0	0	0	0	0	0	0	0	0	0	4	0	0	0	0	0	0	0	0	0	0	0	0
112447739	0	0	0	0	0	0	0	0	0	0	0	0	0	0	0	0	0	0	0	0	0	0	0	0	0	0	0	0	0	0	0	0	0	0	0	0	0	0	0	0	0	0	0	0	0	0	0	0
112448311	0	0	0	0	0	0	0	0	0	0	0	0	0	0	0	0	0	0	0	0	0	0	0	0	0	0	0	0	0	0	0	0	0	0	0	0	0	0	0	0	0	0	0	0	0	0	0	0
536741	97	0	0	0	76	1	0	1	67	0	0	0	75	0	1	0	13	0	0	0	29	0	0	1	87	0	0	0	14	0	0	0	28	0	0	2	35	1	3	0	27	0	0	0	206	116	1	0
112448442	0	0	0	0	0	0	0	0	0	0	0	0	0	0	0	0	0	0	0	0	0	0	0	0	0	0	0	0	0	0	0	0	0	0	0	0	0	0	0	0	0	0	0	0	0	0	0	0
112448389	0	0	0	0	0	0	0	0	0	0	0	0	0	0	0	0	0	0	0	0	0	0	0	0	0	0	0	0	0	0	0	0	0	0	0	0	0	0	0	0	0	0	0	0	0	0	0	0
530069	1	0	0	7	1	0	9	0	0	0	0	0	0	0	0	0	0	0	0	0	0	0	0	0	0	0	1	0	0	0	0	0	0	0	0	0	0	0	0	0	0	0	0	0	0	0	0	0
509583	1183	870	806	996	1117	1070	895	1048	673	771	708	1061	1131	1189	1414	1100	1161	952	1025	728	1018	1290	1109	788	1090	1803	2039	1856	1358	1094	1144	1267	1056	981	628	1701	422	753	788	948	686	887	728	1126	1578	614	1101	1160
531741	9	0	7	9	20	0	0	2	9	0	0	6	10	0	2	0	0	1	12	17	0	0	7	1	0	8	11	41	12	0	0	0	11	0	22	12	0	0	3	0	0	1	6	0	0	0	0	1
112448391	0	0	0	0	0	0	0	0	0	0	0	0	0	0	0	0	0	0	0	0	0	0	0	0	0	0	0	0	0	0	0	0	0	0	0	0	0	0	0	0	0	0	0	0	0	0	0	0
100299503	2	4	0	1	8	3	3	2	2	1	2	8	8	0	4	0	6	2	13	1	2	1	24	0	5	15	7	0	25	15	0	32	7	9	1	8	4	3	8	1	15	0	3	4	3	0	1	3
784133	6537	6174	4865	5146	7703	10958	10192	11341	4414	5948	6046	6862	5666	8751	8633	6342	6675	8798	8848	10123	6164	9706	8105	8189	7045	9522	9311	11860	7486	10260	9799	11416	4554	4178	4110	4378	6452	9799	7078	7617	7103	8273	9562	13866	8768	6985	9916	11134
112448278	0	0	0	0	0	0	0	0	0	0	0	0	0	0	0	0	0	0	0	0	0	0	0	0	0	0	0	0	0	0	0	0	0	0	0	0	0	0	0	0	0	0	0	0	0	0	0	0
112447741	5	0	0	0	17	0	0	0	9	0	0	1	0	0	0	0	12	0	0	0	0	0	0	0	0	0	0	0	14	0	0	0	15	0	0	0	0	0	0	0	9	4	1	0	12	0	0	0
281963	422	4	16	12	277	51	87	86	132	21	6	7	200	50	7	0	125	20	18	0	53	78	32	7	170	9	15	0	385	63	27	17	90	0	38	33	392	25	45	0	132	7	24	8	137	52	10	28
112447742	0	0	0	0	0	0	0	0	0	0	0	0	0	0	0	0	0	0	0	0	0	0	0	0	0	0	0	0	0	0	0	0	0	0	0	0	0	0	0	0	0	0	0	0	0	0	0	0
781653	22692	10637	10509	11893	23057	16459	14575	18550	14568	9879	8818	12735	19324	14295	16995	12003	25343	16216	17447	16268	24600	20009	17463	22695	19445	19524	20818	20687	18132	15714	12078	15091	17129	11093	10241	17129	16332	15025	15253	13760	26643	14781	14497	24025	30763	12010	17530	17312
102465115	0	0	0	0	0	0	0	0	0	0	0	0	0	0	0	0	0	0	0	0	0	0	0	0	0	0	0	0	0	0	0	0	0	0	0	0	0	0	0	0	0	0	0	0	0	0	0	0
539622	131	1	6	55	161	26	36	94	93	0	8	23	32	8	4	27	128	0	0	60	38	0	20	4	51	3	0	44	85	26	0	0	90	0	0	34	95	0	3	45	89	12	1	0	111	0	7	0
519557	0	0	0	0	0	0	0	0	0	0	0	0	0	0	0	0	0	0	0	0	0	0	0	0	0	0	0	0	0	0	0	0	0	0	0	0	0	0	0	0	0	0	0	0	0	0	0	0
782258	0	0	0	0	0	0	0	0	0	0	0	0	0	0	0	0	0	0	0	0	0	0	0	0	0	0	0	0	0	0	0	0	0	0	0	0	0	0	0	0	0	0	0	0	0	0	0	0
528748	0	2	0	0	0	1	0	0	0	1	0	0	0	1	0	0	0	0	0	0	1	0	1	0	0	0	0	0	0	0	0	0	0	0	0	0	0	0	1	0	0	0	0	0	0	0	0	0
523130	0	0	0	0	0	0	0	0	0	0	0	0	0	0	0	0	0	0	0	0	0	0	0	0	0	0	0	0	0	0	0	0	0	0	0	0	0	0	0	0	0	0	0	0	0	0	0	0
537487	36	9	4	17	13	0	0	0	44	0	0	14	22	0	7	0	9	15	0	0	11	0	28	0	22	1	8	0	9	3	15	24	10	0	8	2	15	22	7	0	6	22	7	9	6	102	0	0
538979	2354	3259	3073	7215	1681	3771	3737	7030	1388	2854	2209	6236	2227	2987	2757	6527	3520	3997	4738	6844	3110	6673	4871	6112	1881	3509	4096	5445	2026	4540	3084	4439	2571	2345	2383	6723	2046	3632	3015	7807	3500	3456	3345	6133	3016	2954	4330	10724
408007	30	0	6	0	63	13	21	0	23	0	0	17	50	5	3	0	16	5	39	0	20	0	0	5	38	6	2	0	36	0	0	28	33	0	0	18	14	0	6	0	17	6	5	2	0	0	0	0
782774	78	0	0	0	59	0	0	0	34	0	0	0	42	0	0	0	39	0	0	0	42	0	0	0	11	0	0	0	86	0	0	0	7	0	0	0	190	4	6	0	54	0	0	0	11	0	0	0
785030	0	0	1	1	0	0	0	19	0	0	0	0	0	0	0	0	0	0	0	0	0	0	0	0	0	0	0	0	0	0	0	0	5	0	0	0	1	0	0	0	0	0	0	0	0	0	0	0
767936	47	12	19	81	68	35	51	70	90	7	6	43	75	5	18	58	162	40	11	48	38	0	19	22	245	25	21	0	57	19	25	43	82	22	52	24	118	16	13	22	215	16	12	91	294	0	45	188
767929	2045	3094	2905	6842	1394	3511	3532	6653	1071	2699	2070	5903	1920	2917	2599	6212	3040	3615	4213	6210	2738	5976	4526	5683	1500	3297	3860	5129	1672	4410	2932	4141	2276	2230	2279	6336	1620	3467	2817	7087	2891	3272	3097	5631	2469	2845	4027	9829
538836	0	0	0	0	0	0	0	0	0	0	0	0	0	0	0	0	0	0	0	0	0	0	0	3	0	0	0	0	0	0	0	0	0	0	0	0	0	0	0	0	0	0	0	0	0	0	0	0
112448264	0	0	0	0	0	0	0	0	0	0	0	0	0	0	0	0	0	0	0	0	0	0	0	0	0	0	0	0	0	0	0	0	0	0	0	0	4	0	0	0	0	0	0	0	0	0	0	0
785659	2006	1083	992	906	2165	1332	1098	1429	1568	857	880	946	1755	1079	1217	861	1495	793	1285	1368	1462	1597	1027	694	1882	1321	1279	1372	2186	1074	1341	1151	1795	1129	777	1116	1415	1148	930	918	1054	794	997	1095	2317	1094	1054	1653
112448443	0	0	0	0	0	0	0	0	0	0	0	0	0	0	0	0	0	0	0	0	0	0	0	0	0	0	0	0	0	0	0	0	0	0	0	0	0	0	0	0	0	0	0	0	0	0	0	0
100335773	0	0	0	0	1	0	0	4	1	0	0	0	6	0	3	0	13	5	0	0	1	0	0	0	0	1	0	0	0	0	0	0	5	0	0	0	0	1	4	0	7	0	0	1	0	0	0	0
783831	8564	6167	5444	5734	11427	9721	9914	10409	8723	6224	5669	5864	7302	6034	5542	6099	15557	10298	11117	10859	10450	10591	11174	13666	6741	5123	4919	5877	8415	7027	6057	7271	7889	5192	4703	5087	10753	9540	8305	9513	14357	9168	7872	14209	16129	6990	11908	12677
614746	5035	6156	5595	5691	6756	10428	10147	9621	4681	6951	5643	5455	4859	5651	6614	5795	10100	12182	12289	10177	9910	13462	13682	8434	4602	5821	5564	8038	5028	5715	6954	9594	5257	5142	5547	5014	5131	10809	9223	8107	9653	11408	10310	11540	11436	7863	11256	11394
112448318	0	0	3	0	0	0	0	0	0	0	0	0	0	0	0	0	0	0	0	0	0	0	0	0	0	0	0	0	0	0	0	0	0	0	0	0	0	0	0	0	0	0	0	0	0	0	0	0
528100	6817	3439	3135	3284	11190	5087	4767	4876	6712	3505	3190	3039	6192	3037	2963	3358	14486	5788	6114	7274	10169	6738	6668	4113	7050	2747	2979	2531	6917	3744	3351	3962	5334	3260	3464	2939	7322	5327	3858	4804	7838	4547	5354	5728	12531	3947	6424	6912
112447743	6	0	0	0	0	4	0	0	0	12	0	0	0	0	0	0	0	0	0	0	0	57	0	0	0	2	0	0	0	0	8	14	12	0	0	6	0	0	0	0	0	0	0	0	0	0	7	0
541277	1560	395	551	425	1261	589	448	510	1061	293	266	674	1163	869	962	561	666	342	244	594	1533	377	591	802	1664	1510	1697	1324	1889	705	786	653	1137	585	530	1062	803	416	509	276	951	443	553	653	1734	416	349	294
104971004	24	12	13	0	0	37	10	0	0	12	0	21	0	28	16	0	0	0	0	0	2	87	0	17	5	16	16	32	0	12	14	29	0	5	0	20	29	11	7	0	12	6	5	0	26	0	21	0
101905340	0	0	0	0	0	0	11	0	0	0	0	0	0	2	6	16	7	0	0	0	0	0	0	0	1	3	4	0	21	24	12	0	0	5	0	0	0	0	7	0	0	7	0	0	0	0	14	0
539034	70	560	365	213	50	163	149	205	14	497	581	239	77	629	534	368	43	611	650	336	50	308	240	66	31	70	98	49	61	1	65	70	44	757	881	213	32	1150	934	457	49	231	173	184	18	186	251	269
539035	3307	3440	2984	2719	3202	4526	4563	4570	2427	3270	3318	2783	2682	3152	3808	3343	5080	6152	6293	3919	3697	5071	4785	4902	2150	2456	2559	1865	2970	2716	2745	2765	3025	3350	3262	2845	3258	4672	4384	4362	4819	4448	3818	5317	6429	2714	5915	4961
785299	26	0	0	0	41	0	0	0	26	0	0	0	12	0	0	0	58	0	0	0	22	0	0	0	7	0	0	0	29	0	0	0	97	0	0	0	0	6	0	0	55	0	0	0	81	0	0	0
511081	1515	1592	1588	2108	1351	2621	2867	3346	1147	1732	1954	1855	1488	1687	2033	2346	3134	3076	3026	3543	1929	2858	2829	2548	1288	1438	1543	1380	1361	1912	1912	2678	1283	1349	1555	1784	1155	2253	1741	2594	1816	2608	1931	3021	3169	1606	3590	3618
112448393	0	0	0	0	0	0	0	0	0	0	0	0	0	0	0	0	0	0	0	0	0	0	0	0	0	0	0	0	0	0	0	0	0	0	0	0	0	0	0	0	0	0	0	0	0	0	0	0
104971009	0	0	0	0	0	0	0	0	0	0	0	0	0	0	0	0	0	0	0	0	0	0	0	0	3	0	0	0	0	0	0	0	9	0	0	0	0	0	0	0	0	0	0	0	0	0	0	0
614786	5	0	2	10	10	8	0	1	0	0	2	0	19	13	0	0	9	16	0	1	0	101	35	12	3	8	0	0	0	0	0	0	31	24	17	20	0	2	8	4	16	2	0	20	14	88	0	0
507646	0	0	0	0	0	0	0	0	0	0	0	5	0	0	0	0	0	0	0	0	0	0	0	0	0	0	0	0	0	0	0	0	0	0	0	0	0	0	0	0	0	0	0	0	0	0	0	0
533038	0	0	0	0	0	0	0	0	0	0	0	0	0	0	0	0	0	0	0	0	0	0	0	0	0	0	0	0	0	0	0	0	0	0	0	0	0	0	0	0	0	0	0	0	0	0	0	0
507280	0	0	0	0	0	0	0	0	0	0	0	0	0	0	0	0	0	0	0	0	0	0	0	0	0	0	0	0	3	0	0	0	0	0	0	0	0	0	0	0	0	0	0	2	0	0	0	0
112448265	0	0	0	0	0	0	0	0	0	0	0	0	2	0	0	0	0	0	0	0	0	0	0	0	0	0	0	0	0	0	0	0	0	0	0	0	0	0	0	0	0	0	0	0	0	0	0	0
526230	6	9	8	21	3	1	0	0	0	20	14	11	0	14	9	12	0	0	43	0	1	0	0	0	0	5	24	0	0	0	7	20	2	0	1	9	15	9	11	0	0	0	0	0	4	0	17	0
514194	1435	1039	1043	799	1332	1724	1371	1295	684	1155	799	772	971	903	1459	636	1146	1464	1390	1432	1505	2482	1963	757	1142	1798	2205	1337	1382	825	1120	1336	993	914	980	844	806	870	920	790	1210	1505	1398	1145	1635	590	1501	1292
112448397	0	0	0	0	0	0	0	0	0	0	0	0	0	0	0	0	0	0	0	0	0	0	0	0	0	6	0	0	0	0	0	0	0	0	0	1	0	0	0	0	0	0	0	0	0	0	0	0
783104	2382	2458	2041	1545	1897	3445	2930	2244	1296	2438	1952	1606	1779	2410	3055	1445	2072	2974	3107	2744	2052	5006	3721	1066	2090	3695	4278	2635	2600	1560	2415	2678	1768	1952	1875	1785	1068	1727	1391	1364	1456	2376	2546	2028	2386	1502	3041	2546
539633	4185	2361	2500	2568	5501	3720	3140	3542	4845	2360	1890	2950	6302	2698	3544	3285	7753	2752	3193	2734	9513	5098	4651	3415	6867	4211	4013	4927	7924	2912	3440	4065	4443	2962	2364	3766	4282	2347	3191	2685	6882	2793	2695	4042	9587	1878	3919	3204
280812	3329	1958	1928	3365	4429	3062	3346	5069	3162	2122	1996	2799	3289	2260	2281	2925	5971	3689	3149	5416	4928	4374	3856	6423	2995	2066	1706	1970	3546	3739	2111	2200	3073	2399	2142	2687	3407	2926	2241	5617	5239	2679	2753	6617	5778	2781	3876	4098
112447744	633	557	467	900	915	572	750	1136	619	744	480	638	840	618	610	698	1185	854	839	1243	861	976	956	1202	733	502	451	794	669	863	543	588	729	578	468	773	438	652	606	1441	1107	566	534	1410	1083	720	884	980
528454	5	0	0	0	13	9	0	0	6	0	0	0	0	0	0	0	20	0	0	0	9	0	0	3	14	0	3	0	27	0	0	0	2	0	0	0	8	0	12	13	47	10	0	0	0	0	0	0
510039	9	0	0	0	0	0	0	0	9	0	4	0	8	0	0	0	11	0	0	0	0	0	0	0	0	0	0	0	0	0	0	0	1	0	0	0	0	0	0	0	2	0	3	0	0	2	0	0
281607	0	0	0	13	0	0	0	0	4	0	0	0	0	0	0	0	0	0	0	0	0	0	0	0	0	0	5	0	0	0	0	0	4	0	0	7	0	27	0	0	0	0	0	0	0	2	0	0
781192	0	0	0	0	0	0	0	0	0	0	0	0	0	0	0	0	0	0	0	0	0	0	0	0	0	0	0	0	0	0	0	0	0	0	0	0	0	0	0	0	0	0	0	0	0	0	0	0
112448310	0	0	0	0	0	0	0	0	0	0	0	0	0	0	0	0	0	0	0	0	0	0	0	0	0	0	0	0	0	0	0	0	0	0	0	0	0	0	0	0	0	0	0	0	0	0	0	0
100295922	0	0	0	0	0	0	0	0	0	0	0	0	0	0	0	0	0	0	0	0	0	0	0	0	0	0	0	0	0	0	0	0	0	0	0	0	0	0	0	0	0	0	0	0	0	0	0	0
786256	3	11	4	8	12	2	2	10	14	9	0	0	7	7	4	0	3	2	8	2	1	0	5	6	3	1	4	1	13	8	2	0	3	2	1	1	2	9	6	2	16	11	0	5	14	0	2	35
112448399	0	0	0	0	0	0	0	0	0	0	0	0	0	0	0	0	0	0	0	0	0	0	0	0	0	0	0	0	0	0	0	0	0	0	0	0	0	0	0	0	0	0	0	0	0	0	0	0
112447745	0	0	0	0	0	0	0	0	0	0	0	0	0	0	0	0	0	0	0	0	0	0	0	0	0	0	0	0	0	0	0	0	0	0	0	0	0	0	0	0	0	0	0	0	0	0	0	0
516827	0	0	0	0	0	0	0	0	0	0	0	0	0	0	0	0	0	0	0	0	0	0	0	0	0	0	0	0	0	0	0	0	0	0	0	0	0	0	0	0	0	0	0	0	0	0	0	0
539312	0	0	0	0	0	0	0	0	0	0	0	0	0	0	0	0	0	0	0	0	0	0	0	0	0	0	0	0	0	0	0	0	0	0	0	0	0	0	0	0	0	0	0	0	0	0	0	0
112448342	0	0	0	0	0	0	0	0	0	0	0	0	0	0	0	0	0	0	0	0	0	0	0	0	0	0	0	0	0	0	0	0	0	0	0	0	0	0	0	0	0	0	0	0	0	0	0	0
521251	0	0	0	0	0	0	0	0	7	0	0	0	0	0	0	0	0	0	0	0	0	0	0	0	0	0	0	0	1	0	0	0	0	0	0	0	0	0	0	0	5	0	0	0	4	0	0	0
107132207	15	26	17	34	25	13	38	0	24	20	3	49	27	39	34	89	44	36	74	0	24	0	18	53	0	4	2	0	50	44	1	33	2	18	0	80	0	14	7	37	92	78	63	139	64	0	37	30
513193	2694	2862	2638	2966	3724	5030	5125	5331	2001	2818	2827	2952	2292	2488	3167	3408	4810	5001	6420	4903	2950	2937	3874	4053	1610	1964	2120	1741	2724	2188	2202	2721	2494	2633	2981	2672	2958	3063	2716	3679	4989	4966	4145	6256	5005	2640	4471	4359
100125943	47	32	33	86	42	80	31	46	37	34	40	54	71	58	60	60	55	66	123	0	82	313	84	59	51	42	81	38	97	67	16	72	51	99	60	102	26	38	38	77	131	72	88	72	148	5	40	46
539290	3	99	154	18	5	71	95	16	8	33	82	34	0	64	312	29	0	78	253	31	0	0	71	6	0	9	76	0	13	0	97	15	3	283	331	30	0	0	29	0	9	414	514	130	12	0	102	0
533642	5	0	9	0	49	30	28	0	13	0	9	7	0	0	0	0	17	6	0	0	66	0	0	0	18	0	0	1	28	0	0	0	15	26	0	9	17	0	0	0	90	1	0	0	21	0	0	0
112448367	0	0	0	0	0	0	0	0	0	0	0	0	0	0	0	0	0	0	0	0	0	0	0	0	0	0	0	0	0	0	0	0	0	0	0	0	0	0	0	0	0	0	0	0	0	0	0	0
509304	663	4942	4118	1482	581	6722	6430	2676	486	3742	3563	1712	551	5605	6359	2118	806	5354	5593	2707	1051	11645	10067	1380	669	5001	5402	3431	914	1856	5448	6345	555	3914	3795	912	642	4310	4072	1183	1403	6079	6014	3200	1318	3522	6727	2256
100847509	335	785	706	409	469	1271	1131	711	299	1047	666	439	498	835	855	482	559	1218	1331	519	444	529	1242	434	217	689	729	436	508	402	751	662	356	677	644	275	317	1235	924	584	477	1342	1426	1031	596	446	1266	500
101906694	2	0	9	38	14	69	27	60	0	6	3	7	12	3	12	0	57	62	75	42	45	190	129	52	35	31	20	0	8	0	0	35	51	32	0	22	17	4	19	25	73	46	77	98	35	79	43	106
535743	697	2577	3015	1034	696	5047	4866	2384	355	2239	2380	1420	561	2082	2918	996	755	3141	3797	1744	518	3241	2731	738	369	2921	3561	2299	618	1268	3652	3885	497	2806	2988	873	792	2403	2056	902	784	2984	3033	1395	907	2594	4215	1497
112448400	0	0	0	0	0	0	0	0	0	0	0	0	0	0	0	0	0	0	0	0	0	0	0	0	0	0	0	0	0	0	0	0	0	0	0	0	0	0	0	0	0	0	0	0	0	0	0	0
112448401	0	0	0	0	0	0	0	0	0	0	0	0	0	0	0	0	0	0	0	0	0	0	0	0	0	0	0	0	0	0	0	0	0	0	0	0	0	0	0	0	0	0	0	0	0	0	0	0
112447746	74	8	15	19	120	19	0	0	47	21	7	0	44	2	18	0	89	20	20	0	46	0	0	2	45	17	21	0	47	10	0	0	18	0	13	0	16	0	1	0	28	15	15	10	131	0	14	0
615978	1240	499	735	1408	1474	1149	800	3014	992	727	799	1956	1443	901	810	1891	1089	611	499	1538	1971	1249	1391	3790	1310	826	897	1316	1737	5005	1268	1294	1459	740	627	2532	1075	603	411	1604	958	390	500	1453	1667	364	516	1960
505019	3438	898	1177	1149	3203	1016	1277	1361	2084	1062	668	1586	2440	1517	1654	1125	1590	902	900	613	2758	767	1415	1106	2771	2530	3005	3151	3681	1333	1700	1664	2047	1206	837	2231	1467	718	1179	537	2020	915	864	1068	3374	771	936	976
522374	0	0	3	16	0	0	0	14	0	0	0	23	0	0	0	12	0	0	0	0	0	0	0	3	0	0	0	0	0	8	0	0	0	0	0	0	0	0	10	25	0	7	0	0	0	0	0	75
112447750	0	0	0	0	0	0	0	0	0	0	0	0	0	0	0	0	0	0	0	0	0	0	0	0	0	0	0	0	0	0	0	0	0	0	0	0	0	0	0	0	0	0	0	0	0	0	0	0
783224	10	13	0	10	25	5	32	9	32	0	1	6	7	17	8	18	12	12	34	26	11	96	14	12	15	2	0	0	10	0	16	0	7	3	8	5	44	11	11	3	10	5	3	6	63	5	6	12
513618	2	0	0	17	1	0	0	0	0	0	0	7	7	0	1	0	0	7	16	0	1	0	0	3	0	0	4	0	0	0	0	0	0	0	0	3	0	0	6	0	0	0	0	0	0	0	0	0
282100	17	107	87	136	36	139	166	132	10	97	100	169	20	50	124	104	29	146	185	160	25	0	133	51	7	133	256	28	29	71	101	103	26	31	68	192	0	111	141	278	21	198	202	171	11	241	140	265
100847999	16	59	27	86	10	45	27	93	0	42	24	144	18	36	45	80	5	82	48	53	4	122	92	105	0	37	54	37	0	33	56	124	0	109	29	135	1	63	50	292	1	71	115	200	12	0	37	167
616560	13	39	10	105	10	51	16	94	0	16	26	102	14	24	31	84	5	71	44	59	4	122	81	107	0	21	39	37	0	14	44	95	0	72	29	135	1	59	34	272	1	47	104	237	12	0	24	196
112448445	0	0	0	0	0	0	0	0	0	0	0	0	0	0	0	0	0	0	0	0	0	0	0	0	0	0	0	0	0	0	0	0	0	0	0	0	0	0	0	0	0	0	0	0	0	0	0	0
504869	517	225	202	279	445	219	271	353	323	244	164	438	349	226	297	177	455	239	258	224	388	692	346	255	394	485	722	480	576	350	393	404	442	182	180	505	229	244	271	264	345	263	244	342	519	266	393	272
540834	2004	757	935	931	1812	1078	1088	1431	1258	845	607	1290	1614	1350	1589	1246	1328	849	1017	1334	1651	1870	1173	1644	1794	2251	2900	1800	2144	1643	1198	1251	1535	910	678	1722	1232	997	1235	806	1876	1099	1136	1403	2257	617	1542	1244
616031	373	326	271	207	310	393	393	236	164	344	205	140	275	299	366	220	291	370	416	276	250	673	536	221	192	446	408	79	357	303	230	288	236	270	402	190	291	484	318	114	274	363	298	385	670	411	624	333
506114	1488	1009	996	1077	1491	1355	1086	963	1207	1054	966	1773	1037	1796	2315	1241	598	1138	1127	657	961	841	1197	315	1332	3185	3734	3169	2099	671	1621	1389	1133	1469	1185	2176	895	952	880	908	741	944	1145	819	1448	656	1046	973
511302	0	0	0	0	0	0	0	0	0	5	0	0	0	0	0	0	0	0	0	0	0	0	0	0	0	3	0	0	0	0	0	0	0	0	0	0	0	0	0	0	0	0	0	0	0	0	0	0
532844	4926	3399	2879	3903	6833	4602	4684	5168	3734	2677	2957	2982	2985	2778	2770	3113	5479	5909	5729	5046	4055	6388	6088	4834	2984	2339	2442	2508	4849	3451	3042	3024	3486	3353	3202	2885	6331	5247	3893	5105	6988	5525	4821	6668	9437	3850	6466	6482
281802	3	6	0	9	0	0	15	0	0	0	3	23	0	0	0	3	0	0	0	0	0	0	7	1	0	0	5	0	0	0	0	0	0	0	0	13	0	0	0	0	0	0	2	2	0	0	6	0
515595	1494	1803	1432	1871	1802	2193	1986	2348	1174	1374	1349	1564	1393	1149	1182	1509	3514	3225	4169	3691	3005	2750	3133	2716	1074	1069	1186	829	1395	1108	1026	1341	1321	1000	1450	1617	1416	2468	2155	2891	3259	3132	2933	4242	3383	886	3543	3264
104968752	0	0	0	0	0	0	0	1	0	0	0	0	0	0	0	0	0	0	0	0	0	0	0	3	0	0	5	0	0	0	0	0	0	0	1	0	1	0	0	0	0	0	0	0	0	1	7	0
112448294	0	0	0	0	0	0	0	0	0	0	0	0	0	0	0	0	0	0	0	0	0	0	0	0	0	0	0	0	0	0	0	0	0	0	0	0	0	0	0	0	0	0	0	0	0	0	0	0
533491	1101	769	746	592	810	870	772	793	665	667	491	729	1170	639	845	661	946	759	858	673	1120	1697	836	541	1002	1173	1344	929	1281	875	1037	1166	779	593	552	962	409	706	853	612	823	677	681	706	1274	223	865	833
539843	4064	807	1063	1825	4165	902	958	2379	2575	828	598	1885	3789	1450	1587	979	2776	643	707	1152	3367	992	934	4830	4426	2660	3057	3231	4580	3133	1445	1369	2710	1358	793	3038	1902	639	1040	825	4206	751	817	4607	3973	704	869	1200
104971030	70	12	11	108	123	20	0	195	47	36	9	53	97	3	6	63	171	10	0	42	83	133	0	220	67	10	0	77	78	122	65	0	106	37	18	85	80	21	12	190	187	2	4	413	110	0	0	124
537248	250	5	49	78	196	28	2	258	116	7	22	87	181	37	14	65	165	9	28	103	134	67	16	268	117	7	11	55	178	267	27	1	83	12	16	27	49	26	15	89	92	1	17	438	239	96	15	0
112447795	0	0	0	0	4	0	0	0	0	0	0	0	0	0	0	0	0	0	0	0	0	0	0	0	0	0	0	0	0	0	0	0	0	0	0	0	0	0	0	0	0	0	0	0	0	0	0	0
107133460	0	0	0	0	0	0	0	0	0	0	0	0	0	0	0	0	0	0	0	0	0	0	0	0	0	0	0	0	0	0	0	0	0	0	0	0	0	0	0	0	0	0	0	0	0	0	0	0
104971033	0	0	0	0	0	0	0	0	1	0	0	1	0	0	0	0	0	0	0	1	0	0	0	0	0	0	0	0	0	0	0	0	0	0	0	0	0	0	0	0	0	0	0	0	0	0	0	0
512922	0	0	0	0	0	0	0	0	0	0	0	0	0	0	0	0	0	0	0	0	0	0	0	1	5	0	0	1	2	0	0	0	0	0	0	0	0	0	0	0	0	0	0	0	0	0	0	0
112447002	0	0	0	0	0	0	0	0	0	0	0	0	0	0	0	0	0	0	0	0	0	0	0	0	0	0	0	1	0	0	0	0	0	0	0	0	0	0	0	0	0	0	0	0	0	0	0	0
510392	2852	2285	2249	2626	2209	3218	2559	3763	1858	1938	1969	2338	2410	2578	2676	2591	3705	3877	4553	4782	3074	4305	4031	3057	2324	2516	3192	3523	2883	2821	2179	3527	2922	2783	2252	2982	1731	3245	2745	3001	3237	4214	3604	4350	4713	2492	4900	4402
520038	0	0	0	0	0	0	0	0	0	0	0	0	0	0	0	0	0	0	0	0	0	0	0	0	0	0	0	0	0	0	0	0	0	0	0	0	0	0	0	0	0	0	0	0	0	0	0	0
530999	27	0	7	7	4	3	19	0	8	0	0	14	0	0	0	14	3	1	0	0	1	0	0	13	0	0	4	1	8	0	0	0	8	0	0	12	7	0	0	0	34	0	0	27	0	0	0	6
101907823	19	0	0	7	0	0	0	0	4	0	0	9	0	0	0	0	0	0	0	0	0	0	0	4	0	0	0	0	7	0	0	0	0	0	0	11	7	0	0	0	19	0	0	27	0	0	0	0
112448327	0	0	0	0	0	0	0	0	0	0	0	0	0	0	0	0	0	0	0	0	0	0	0	0	0	0	0	0	0	0	0	0	0	0	0	0	0	0	0	0	0	0	0	0	0	0	0	0
537379	38	1	0	22	30	29	0	0	3	1	0	44	3	5	0	25	15	0	0	24	33	0	0	12	5	0	3	62	3	53	0	12	40	0	0	20	31	14	17	91	37	27	2	24	6	0	14	64
616639	0	0	0	0	0	0	0	0	0	0	0	0	0	0	0	0	0	0	0	0	0	0	0	0	0	0	0	0	0	0	0	0	0	0	0	9	0	0	0	0	0	0	0	0	10	0	0	0
112448321	0	0	0	0	0	0	0	0	0	0	0	0	0	0	0	0	0	0	0	0	0	0	0	0	0	0	0	0	0	0	0	0	0	0	0	0	0	0	0	0	0	0	0	0	0	0	0	0
281706	6036	5370	5883	4811	7741	8569	7688	8166	4826	5232	4381	5568	5586	5928	7097	5293	7101	6384	6106	7097	5910	9020	7409	4153	5718	7140	6716	7325	6028	6254	7258	8637	5059	5900	5481	6767	5189	5593	4579	5394	5280	5401	5320	6081	9943	6092	7321	7852
532044	1390	1614	1660	1826	1879	2686	2330	2504	1472	1596	1637	1691	1483	1581	1601	1846	2769	2580	2585	2963	3019	3176	3003	2278	1408	1421	1466	1505	1573	1628	1582	2222	1610	1298	1583	1476	1715	2612	2054	2157	2459	2537	2382	2691	3399	1879	3618	3124
112448449	0	0	0	0	0	0	0	0	0	0	0	0	0	0	0	0	0	0	0	0	0	0	0	0	0	0	0	0	0	0	0	0	0	0	0	0	0	0	0	0	0	0	0	0	0	0	0	0
112447798	8	1	1	0	0	0	0	2	7	8	0	0	4	0	16	12	0	0	0	0	0	0	0	0	0	0	6	58	3	1	0	2	0	0	0	0	3	0	2	0	0	22	1	10	0	0	0	30
112448403	0	0	0	0	0	0	0	0	0	0	0	0	0	0	0	0	0	0	0	0	0	0	0	0	0	0	0	0	0	0	0	0	0	0	0	0	0	0	0	0	0	0	0	0	0	0	0	0
616668	0	0	0	0	0	0	0	0	0	0	0	0	0	0	0	0	0	0	0	0	0	0	0	0	0	0	0	0	0	0	0	0	0	0	0	0	0	0	0	0	0	0	0	0	0	0	0	0
616673	0	0	0	0	0	0	0	0	0	0	0	0	0	0	0	0	0	0	0	0	0	0	0	0	0	0	0	0	0	0	0	0	0	0	0	0	0	0	0	0	0	0	0	0	0	0	0	0
783600	0	0	0	0	0	0	0	0	0	0	0	0	0	0	0	0	0	0	0	0	0	0	0	0	0	0	0	0	0	0	0	0	0	0	0	0	0	0	0	0	0	0	0	0	0	0	0	0
616710	0	0	0	0	0	0	0	0	0	0	0	0	0	0	0	0	0	0	0	0	0	0	0	0	0	0	0	0	0	0	0	0	0	0	0	0	0	0	0	0	0	0	0	0	0	0	0	0
281770	0	0	0	0	0	0	0	0	0	0	0	0	0	0	0	0	0	0	0	0	0	0	0	0	0	0	0	0	0	0	0	0	0	0	0	0	0	0	0	0	0	0	0	0	0	0	0	0
112448450	0	0	0	0	0	0	0	0	0	0	0	0	0	0	0	0	0	0	0	0	0	0	0	0	0	0	0	0	0	0	0	0	0	0	0	0	0	0	0	0	0	0	0	0	0	0	0	0
517948	1527	390	439	450	1767	861	961	697	976	436	372	392	888	517	536	525	1014	528	629	551	751	466	433	201	869	464	507	440	1424	218	289	447	837	304	389	404	698	334	408	578	1233	661	776	791	1884	260	546	433
616795	301	767	573	428	299	1152	1292	615	396	613	871	535	413	664	755	439	686	1292	1553	986	795	1393	1670	232	355	537	802	118	390	232	541	823	270	638	752	392	517	877	1023	626	614	1296	1187	632	1073	1176	1948	866
100301027	1156	986	913	680	1369	1473	1551	1447	812	1037	1020	1139	1202	1399	1578	1246	1180	1319	1669	970	1372	1215	1965	1511	1079	1510	1584	2066	1090	1044	1129	1215	1115	1224	1162	1101	796	1697	1583	1236	1117	1246	1283	1632	1943	1369	1780	1247
530157	552	254	265	206	707	586	585	531	315	360	333	415	483	463	482	353	392	411	582	242	517	441	592	609	394	499	608	449	462	426	457	440	478	344	372	460	425	563	505	394	569	312	411	594	961	352	509	180
107132213	18	7	4	0	4	0	9	17	11	0	12	12	22	0	21	12	12	11	11	0	14	91	12	47	14	4	21	0	0	0	15	9	0	16	0	2	12	7	29	0	17	8	9	5	7	0	9	0
112448451	0	0	0	0	0	0	0	0	0	0	0	0	0	0	0	0	0	0	0	0	0	0	0	0	0	0	0	0	0	0	0	0	0	0	0	0	0	0	0	0	0	0	0	0	0	0	0	0
540803	197	0	3	112	346	25	14	35	67	0	7	72	74	32	0	30	112	0	0	37	28	0	5	10	158	15	1	0	177	53	4	0	103	28	12	92	145	0	0	54	72	0	8	38	204	0	13	49
513348	0	17	0	0	0	0	0	0	0	0	0	0	0	0	0	0	0	0	0	0	0	0	0	0	0	0	0	0	2	0	0	0	0	0	0	8	0	0	0	0	0	11	0	0	10	0	0	0
539591	1351	891	895	887	1211	1645	1433	1229	788	923	870	956	1242	1107	1206	690	1356	1331	1531	1412	1328	2391	1385	1139	884	1328	1491	975	1348	1302	1392	1339	1192	920	976	1149	666	1289	1025	1134	1100	1261	1173	1369	1839	507	1481	1460
112447825	5	0	0	23	0	0	0	0	0	0	0	0	0	0	0	0	0	0	0	0	0	0	0	0	4	0	2	0	0	0	0	0	0	0	0	0	0	0	6	0	0	0	10	8	0	0	0	0
530188	1169	888	858	736	1245	1271	1205	1420	963	915	808	928	965	964	1086	1018	1709	1219	1223	1026	1670	2002	1408	1583	1092	955	990	783	1386	1403	1203	1391	1272	800	837	874	1210	1210	847	1060	1603	987	952	1398	1981	723	1468	2023
540795	0	0	0	0	0	0	0	0	0	0	0	0	0	0	0	0	0	0	0	0	0	0	0	0	0	0	0	0	0	0	0	0	0	0	0	0	0	0	0	0	0	0	0	0	0	0	0	0
512800	0	0	0	0	0	0	0	0	0	0	0	0	3	0	0	0	0	0	0	0	0	0	0	0	0	0	0	0	0	7	0	0	0	0	0	0	0	0	0	0	0	0	0	0	0	0	0	0
511460	0	0	0	0	0	0	0	0	0	0	0	0	0	0	0	0	0	0	0	0	0	0	0	0	0	0	0	0	0	0	0	0	0	0	0	0	0	0	0	0	0	0	0	0	0	0	0	0
112448452	0	0	0	0	0	0	0	0	0	0	0	0	0	0	0	0	0	0	0	0	0	0	0	0	0	0	0	0	0	0	0	0	0	0	0	0	0	0	0	0	0	0	0	0	0	0	0	0
107132214	0	0	0	0	0	0	0	0	0	0	0	0	0	0	0	0	0	0	0	0	0	0	0	0	0	0	0	0	0	0	0	0	0	0	0	0	0	0	0	0	0	0	0	0	0	0	0	0
504604	0	0	0	0	0	0	0	0	0	0	0	0	0	0	0	0	0	0	0	0	0	0	0	0	0	0	0	0	0	0	0	0	0	0	0	0	0	0	0	0	0	0	0	0	0	0	0	0
112448406	0	0	0	0	0	0	0	0	0	0	0	0	0	0	0	0	0	0	0	0	0	0	0	0	0	0	0	0	0	0	0	0	0	0	0	0	0	0	0	0	0	0	0	0	0	0	0	0
112448286	0	0	0	0	0	0	0	0	0	0	0	0	0	0	0	0	0	0	0	0	0	0	0	0	0	0	0	0	0	0	0	0	0	0	0	0	0	0	0	0	0	0	0	0	0	0	0	0
534581	196	4	4	69	94	11	29	80	126	30	36	74	127	12	21	162	204	7	17	17	418	0	0	215	101	4	32	44	131	29	34	2	94	0	23	70	132	13	8	3	238	11	12	123	196	0	24	103
536154	2651	1637	1492	2858	2957	2472	2442	4151	1650	1723	1419	3130	2605	1764	2034	3434	4369	2579	2749	4873	3590	3047	2757	4475	2168	2030	2336	2782	2520	2856	1620	1923	2554	1664	1927	3563	1691	1946	1857	3635	3812	2177	1984	4724	4119	1556	2601	4748
100847791	73	40	40	293	125	65	53	218	51	19	62	261	80	81	46	286	134	65	87	262	147	0	38	166	67	49	55	241	64	130	33	7	63	20	76	413	33	18	40	340	100	104	57	242	120	19	99	340
511543	96	53	61	295	135	64	61	271	76	94	55	320	146	112	91	379	126	116	52	522	124	92	40	207	82	82	101	182	56	72	36	67	178	93	27	395	109	101	77	267	160	83	72	267	186	19	69	348
112447834	7	0	0	28	10	8	0	0	6	0	0	7	0	0	0	0	0	0	0	13	0	0	0	0	0	3	0	0	0	0	0	0	0	0	0	27	0	2	5	0	3	0	5	3	17	0	0	0
539234	2328	1495	1721	1554	2229	2224	1804	2360	1534	1343	1371	1915	2066	1916	2441	1634	2149	1761	1901	1325	2484	3007	1990	2142	2600	2951	3296	3234	2834	2538	2602	2746	2029	1978	2115	2460	1637	1526	1696	1870	1703	1412	1662	2313	3282	1420	2242	2251
515902	934	557	480	865	1107	642	751	822	754	478	399	648	714	448	378	568	1015	1030	694	1029	1116	642	743	392	515	418	331	330	646	427	531	432	802	552	433	812	1078	796	550	805	1096	897	686	1039	1625	723	768	1335
525740	4838	1132	1271	1264	3855	1382	1541	1582	2754	1095	999	1956	3192	1981	2150	1311	2391	1517	1384	1739	4030	2018	1562	2211	3563	3940	4908	3785	4459	1686	2263	1806	2731	1088	897	3037	3909	1684	1864	922	3233	1410	1629	2399	5187	826	1339	1183
787607	705	321	454	356	395	329	269	120	303	180	194	245	508	297	503	232	244	185	80	245	904	565	530	479	1062	1291	1656	1316	180	256	87	45	352	414	310	403	150	40	54	79	500	311	610	444	402	32	266	123
112448276	0	0	0	0	0	0	0	0	0	0	0	0	0	0	0	0	0	0	0	0	0	0	0	0	0	0	0	0	0	0	0	0	0	0	0	0	0	0	0	0	0	0	0	0	0	0	0	0
534731	2	202	285	100	0	263	305	125	8	78	165	42	9	118	233	40	0	108	60	40	0	172	234	12	28	428	553	407	0	18	453	196	7	222	209	9	27	93	164	22	6	53	99	24	29	95	95	35
101903894	0	0	0	0	0	0	0	0	0	0	0	0	0	0	0	0	0	0	0	0	0	0	0	0	0	0	0	0	0	0	0	0	0	0	0	0	0	0	0	0	0	0	0	0	0	0	0	0
521932	607	172	254	151	528	294	245	269	328	90	118	326	493	249	307	258	235	138	129	121	343	334	252	269	544	386	469	193	592	230	309	472	381	158	231	496	253	214	170	194	294	135	226	317	624	0	116	127
614347	1717	975	983	1476	2250	1703	1600	1882	1506	923	1164	1063	1382	1026	930	1385	3138	2245	2671	2843	3292	2313	2386	2303	1350	767	700	1119	1369	1025	938	963	1653	927	1031	1289	1979	2028	1847	2591	2987	2327	1855	2541	4850	1098	2946	2957
538514	0	0	0	0	0	0	0	0	0	0	0	0	0	0	0	0	0	0	0	0	0	0	0	0	0	0	0	0	0	0	0	0	0	0	0	0	0	0	0	0	0	0	0	0	0	0	0	0
781353	624	889	690	352	448	933	1154	312	384	700	446	268	643	690	659	283	623	726	1009	463	596	1451	921	63	624	697	972	520	567	281	791	955	480	718	617	224	500	856	688	262	631	1046	930	537	726	817	948	398
112448407	0	0	0	0	0	0	0	0	0	0	0	0	0	0	0	0	0	0	0	0	0	0	0	0	0	0	0	0	0	0	0	0	0	0	0	0	0	0	0	0	0	0	0	0	0	0	0	0
282468	0	0	0	0	5	0	1	0	0	0	0	2	0	4	0	0	0	0	0	0	11	1	0	0	0	5	0	0	0	11	0	0	4	0	11	0	0	0	1	0	0	0	0	6	7	1	0	0
526526	0	0	12	0	6	0	1	0	11	6	22	24	22	0	12	21	0	0	0	0	19	0	5	29	0	16	4	0	13	11	0	0	0	17	0	2	23	10	0	0	0	3	18	1	0	0	3	0
280705	0	0	0	0	4	0	0	1	0	0	0	0	0	0	0	0	5	0	0	0	0	0	0	0	0	0	0	0	0	0	0	0	0	0	0	0	0	1	0	0	0	0	0	0	0	0	1	0
525947	0	1	0	0	0	0	0	1	0	0	0	0	0	0	1	0	0	0	0	0	0	0	0	0	0	0	0	0	0	0	0	0	0	0	0	0	0	0	0	0	0	0	0	0	0	0	1	0
540574	2429	836	1187	1110	2346	1024	905	1438	1625	874	905	1795	2329	1571	2007	1204	1177	907	1012	886	1549	792	1023	729	2359	2253	2694	3490	2404	1376	1443	1413	1839	1151	854	2434	958	857	1050	672	1190	1029	1118	1462	2145	935	982	1303
504871	8236	4541	4091	3788	10079	7406	7579	6405	5915	4516	3967	5528	8090	5731	6372	4292	6791	6073	6700	6137	7602	6168	5414	3930	6520	6570	7071	7042	7294	4679	5779	6923	6006	4384	4432	5669	5743	5959	5349	4691	5904	5521	6241	6166	10082	3756	4633	5384
112448307	0	0	0	0	0	0	0	0	0	0	0	0	0	0	0	0	0	0	0	0	0	0	0	0	0	0	0	0	0	0	0	0	0	0	0	0	0	0	0	0	0	0	0	0	0	0	0	0
281645	735	289	295	519	1074	199	313	650	619	345	259	453	512	194	181	348	948	417	333	582	897	562	529	1162	613	194	178	142	627	398	153	164	568	345	378	336	846	315	218	695	906	191	218	880	1213	148	275	725
511034	56	75	39	25	121	138	149	77	67	72	48	75	53	53	29	45	139	112	138	129	147	76	100	111	108	59	54	0	66	80	74	31	71	57	53	55	73	111	67	249	107	101	87	131	157	9	130	87
507522	302	174	132	70	306	157	114	151	142	129	89	53	181	165	165	124	248	140	272	229	375	0	164	161	278	213	207	224	313	185	216	240	237	181	188	151	232	235	146	79	148	150	153	141	266	25	177	130
509292	1787	1752	1496	1711	3397	3189	3063	3245	1694	1587	1407	2147	2415	1858	2474	2130	3094	2695	2674	2854	3117	3573	2913	2627	1652	1938	2176	1866	2302	2230	1556	2173	2066	1585	1557	2203	1389	2257	2265	2469	3029	2673	2507	3634	3951	2210	3279	3597
526956	897	701	846	674	827	1393	1187	1240	501	783	676	817	690	862	1197	1031	1108	1215	1297	1104	700	1711	1045	666	591	740	1097	1209	734	834	1040	1083	583	927	815	700	553	976	777	892	659	969	1055	1108	1145	791	1369	1225
281672	2	12	0	4	24	0	0	37	6	0	0	10	3	5	11	13	18	18	0	18	23	0	30	28	30	0	22	131	3	0	19	0	26	22	42	8	1	17	7	0	50	0	19	24	7	0	25	29
504472	3179	939	1191	1032	2616	1347	909	1253	1951	827	586	1581	2607	1701	1947	984	1375	994	873	763	1626	2277	1124	985	2406	2279	2578	2228	3283	1770	1662	1627	2244	1158	1090	2366	1159	943	858	870	1444	653	895	1200	2632	431	1063	953
112447887	79	26	7	31	58	29	60	75	17	13	27	95	33	58	36	33	58	7	20	20	63	0	34	18	15	85	77	93	58	38	60	60	49	48	85	78	15	5	12	43	40	34	32	27	46	0	0	39
504700	12	0	0	1	0	0	0	33	6	0	0	0	0	0	0	0	29	0	0	0	0	0	0	6	0	0	8	51	7	0	0	0	11	17	0	22	0	0	0	0	12	0	4	0	0	0	0	0
112448460	0	0	0	0	0	0	0	0	0	0	0	0	0	0	0	0	0	0	0	0	0	0	0	0	0	0	0	0	0	0	0	0	0	0	0	0	0	0	0	0	0	0	0	0	0	0	0	0
782861	23	4	19	1	145	71	51	53	1	1	2	4	46	31	73	88	58	4	0	29	32	0	10	4	53	58	54	3	68	0	0	0	91	44	79	29	133	107	39	30	167	26	49	29	89	1	49	0
112448410	0	0	0	0	0	0	0	0	0	0	0	0	0	0	0	0	0	0	0	0	0	0	0	0	0	0	0	0	0	0	0	0	0	0	0	0	0	0	0	0	0	0	0	0	0	0	0	0
100313402	0	0	0	0	0	0	0	0	0	0	0	0	0	0	0	0	0	0	0	0	0	0	0	0	0	0	0	0	0	0	0	0	0	0	0	0	0	0	0	0	0	0	0	0	0	0	0	0
614906	4377	4742	4188	4727	4786	8112	7811	7429	3680	5140	4869	3986	3786	3909	3523	4571	8510	9270	8906	9639	6954	10315	9697	6527	3003	3185	2925	2878	3699	4269	4654	6041	4068	4391	4362	3822	5084	8557	6507	8184	8113	8912	8182	9880	9170	5510	8768	8702
104971058	3	0	4	0	2	0	0	0	0	1	0	7	6	0	4	0	5	2	0	0	1	0	0	0	6	17	6	0	4	0	0	0	0	0	1	2	0	0	4	0	3	0	0	28	0	0	0	0
512320	788	363	347	391	1220	673	668	1062	726	251	191	226	616	283	197	421	1940	550	305	780	1337	560	465	1575	846	329	326	461	881	561	350	536	861	769	591	431	1255	623	507	886	1633	638	723	2069	1819	111	444	526
614924	73	13	73	59	60	98	73	16	75	39	71	84	61	77	111	90	52	95	72	83	40	0	70	47	92	47	63	184	51	17	39	51	60	9	47	41	28	69	72	28	60	95	105	59	70	229	88	23
112448300	0	0	0	0	0	0	0	0	0	0	0	0	0	0	0	0	0	0	0	0	0	0	0	0	0	0	0	0	0	0	0	0	0	0	0	0	0	0	0	0	0	0	0	0	0	0	0	0
101905341	531	479	383	402	611	438	475	753	400	467	554	411	588	376	493	429	701	434	552	557	359	736	539	415	383	476	443	575	521	692	572	582	434	397	304	444	468	532	398	525	411	423	583	599	761	598	713	761
327663	4441	4171	3854	3994	4593	9314	8515	7446	2977	5752	4890	4532	4096	6293	7597	5757	4990	6776	7767	6075	5041	11897	10320	5676	4441	7811	8572	7180	4324	5189	5947	7506	3726	5998	5494	4924	2883	7258	5962	5612	4691	7797	7425	8570	6412	7362	10399	8416
614817	2233	2145	2057	2702	2731	3306	3149	3182	1444	1707	1773	1739	1888	2023	2230	2583	3332	3732	4041	4613	3148	3777	3566	2356	1230	1436	1591	1263	1810	2054	1910	2108	2191	1729	2012	2194	2687	3706	2905	3755	3329	3781	3423	4019	4693	2952	4046	4570
540661	4437	2713	2737	3973	3756	4242	4162	4712	2634	2527	2306	4014	3549	3169	3770	3892	4286	4155	4756	5055	4390	4398	5215	4045	3211	4214	5589	4797	4754	2526	3146	3563	3547	2697	2522	5108	2432	4213	3817	4678	3827	4179	4019	5553	6490	2022	4973	6113
614915	10594	13053	11631	21094	13636	18736	18753	25007	10497	14399	12788	18622	11172	9600	9004	18893	22503	23914	26170	30397	19909	22371	23435	22356	8165	7448	8144	10055	9846	12206	10842	13656	11020	9781	9924	16415	12943	18546	17090	32337	22257	25806	23313	33479	28987	13369	26521	36010
534913	361	478	541	799	325	833	596	870	197	380	434	833	389	535	642	992	309	762	910	932	421	784	460	303	253	580	559	733	404	254	538	701	388	478	498	1022	274	825	557	1251	339	863	856	847	628	739	862	1307
509739	158	159	212	261	263	702	532	488	124	320	368	389	217	321	371	347	258	413	293	383	240	308	492	391	266	273	281	401	246	329	313	255	223	535	311	351	316	579	431	720	349	678	540	600	300	428	574	426
781766	4	0	10	0	3	0	0	0	0	0	4	0	0	6	0	0	0	0	0	0	0	0	0	0	0	0	0	0	0	0	1	14	1	4	0	0	0	0	0	0	8	0	0	3	0	0	0	7
112448323	0	0	0	0	0	0	0	0	0	0	0	0	0	0	0	0	0	0	0	0	0	0	0	0	0	0	0	0	0	0	0	0	0	0	0	0	0	0	0	0	0	0	0	0	0	0	0	0
112448325	0	0	0	0	0	0	0	0	0	0	0	0	0	0	0	0	0	0	0	0	0	0	0	0	0	0	0	0	0	0	0	0	0	0	0	0	0	0	0	0	0	0	0	0	0	0	0	0
617797	0	0	0	0	14	0	18	7	0	0	0	0	17	0	7	0	0	0	0	0	0	0	4	0	4	0	0	1	0	23	0	14	11	0	0	0	1	0	0	0	13	0	0	30	0	0	1	1
112448348	0	0	0	0	0	0	0	0	0	0	0	0	0	0	0	0	0	0	0	0	0	0	0	0	0	0	0	0	0	0	0	0	0	0	0	0	0	0	0	0	0	0	0	0	0	0	0	0
614873	105	0	0	0	55	0	1	0	83	7	4	0	96	0	0	0	58	0	0	0	31	0	0	0	139	8	0	0	217	0	0	0	47	0	0	0	6	0	0	0	20	0	0	3	69	0	4	0
511594	0	61	4	0	0	11	5	2	0	0	0	0	4	16	10	0	0	13	13	0	0	0	23	0	7	1	6	0	1	0	0	17	0	45	53	0	0	23	5	0	0	11	11	0	0	0	0	0
768324	0	0	0	0	0	0	0	0	0	0	0	0	0	0	0	0	0	0	0	0	0	0	0	0	0	0	0	0	0	0	0	0	0	0	0	0	4	0	0	0	3	0	0	0	40	0	0	0
100337016	1	0	1	0	12	0	1	2	34	0	3	0	0	12	0	14	0	2	26	0	0	1	1	0	0	6	1	1	6	0	14	0	0	0	2	0	0	6	3	0	3	0	0	8	0	0	0	1
112448379	0	0	0	0	0	0	0	0	0	0	0	0	0	0	0	0	0	0	0	0	0	0	0	0	0	0	0	0	0	0	0	0	0	0	0	0	0	0	0	0	0	0	0	0	0	0	0	0
112448000	3	3	3	1	17	2	0	15	8	6	7	13	22	0	1	0	2	2	6	0	6	0	33	14	4	2	0	25	12	8	15	15	5	0	0	3	33	0	1	9	20	1	18	19	10	0	5	10
104970303	0	0	0	1	0	0	0	0	0	0	0	0	0	0	0	0	10	0	0	0	2	0	0	0	0	0	0	0	0	0	0	0	0	0	0	0	0	0	0	0	0	0	0	0	0	0	0	0
534774	103	0	19	90	74	16	8	78	33	0	4	71	98	0	8	196	93	0	6	29	41	0	33	88	65	0	1	27	113	172	1	0	181	0	59	302	138	0	10	182	207	15	7	310	121	0	24	472
514701	786	64	50	87	2219	55	76	158	506	10	19	89	988	46	24	19	530	45	77	141	621	0	33	165	1131	50	87	196	773	173	23	0	876	17	24	24	842	28	20	78	632	29	27	109	857	0	29	59
101907799	583	74	56	67	1066	46	63	92	354	20	10	82	626	51	12	19	335	18	48	97	272	0	20	95	680	31	64	170	470	158	34	23	631	5	23	27	323	20	16	28	227	10	17	33	503	0	0	41
280873	2249	455	499	943	6828	683	566	1386	1569	257	171	639	1647	87	143	85	2000	270	234	785	1499	112	203	920	2482	495	472	964	2624	2225	543	724	1676	169	245	942	2529	299	216	263	1844	142	191	868	1822	79	35	111
280872	9613	531	518	410	39706	7173	6150	6797	16584	1419	1443	2339	15229	2707	3527	2748	8189	332	259	345	15431	1355	1420	955	14768	1969	1834	2533	11141	198	515	411	10809	957	907	1645	18115	2422	2092	2346	8366	1571	1775	1636	13935	412	571	631
511037	12	0	0	0	58	0	0	0	20	1	0	0	52	0	4	0	8	0	0	0	34	0	0	0	43	0	20	0	43	0	0	0	22	0	0	3	0	0	0	0	0	0	4	0	8	0	0	0
783811	0	0	0	0	0	0	0	0	0	0	0	0	0	0	0	0	0	0	0	0	0	0	0	0	0	0	0	0	0	0	0	0	0	0	0	0	0	0	0	0	0	0	0	0	0	0	0	0
782628	0	0	0	0	0	0	0	0	0	0	0	0	0	0	0	0	0	0	0	0	0	0	0	0	0	0	0	0	0	0	0	0	0	0	0	0	0	0	0	0	0	0	0	0	0	0	0	0
508668	0	0	0	0	0	0	0	0	0	0	0	0	0	0	0	0	0	0	0	0	0	0	0	0	0	0	0	0	0	0	0	0	0	0	0	0	0	0	0	0	0	0	0	0	0	0	0	0
514566	441	133	152	125	259	143	65	160	185	134	55	240	210	152	225	273	218	99	22	175	229	175	66	58	384	441	456	467	420	165	376	212	298	229	186	567	209	104	96	45	78	49	95	142	161	0	0	89
529537	48	34	16	0	58	37	9	61	12	73	27	125	28	57	21	38	16	44	5	18	11	0	6	54	68	59	86	145	56	113	31	116	23	41	49	164	8	11	23	0	7	13	54	42	20	0	0	86
510136	542	140	294	347	502	349	218	319	331	202	189	493	347	458	555	314	325	191	230	261	537	338	319	541	569	747	784	1044	780	460	476	685	387	324	203	723	337	201	198	203	301	250	256	413	532	18	343	328
524189	0	0	0	0	0	0	0	0	0	0	0	0	0	0	0	0	0	0	0	0	0	0	0	0	0	0	0	0	0	0	0	0	0	0	0	0	0	0	0	0	0	0	0	0	0	0	0	0
510745	2633	539	423	1147	2910	772	417	1491	1433	482	352	959	1623	601	480	1401	2089	483	441	1592	1847	481	261	1079	1604	784	599	871	3358	1209	1404	1419	1532	461	235	1617	1813	645	488	1193	784	169	225	1040	2054	336	473	1679
112448002	132	0	16	112	107	5	0	209	28	0	0	40	81	0	0	46	210	2	11	103	106	0	14	630	60	5	0	0	75	263	0	0	56	0	0	43	40	3	0	205	83	3	0	457	79	0	0	115
517889	0	0	0	0	0	0	0	0	0	0	0	0	0	0	0	0	0	0	0	0	0	0	0	0	0	0	0	0	0	0	0	0	0	0	0	0	0	0	0	0	0	0	0	0	0	0	0	0
616105	0	0	0	0	0	3	0	0	0	0	7	0	18	0	0	7	67	7	47	42	11	0	0	11	0	3	0	0	0	0	17	0	12	27	57	21	0	0	10	0	36	17	13	18	117	74	61	61
112448003	0	0	0	0	0	0	0	9	0	0	0	0	0	0	0	0	0	0	0	0	0	0	0	0	0	0	0	0	0	0	0	0	0	0	0	0	0	0	0	0	0	0	0	0	9	0	0	0
100301237	0	0	0	0	0	0	0	9	0	0	0	0	0	0	0	0	0	0	0	0	0	0	0	0	0	0	0	0	0	0	0	0	0	0	0	0	0	0	0	0	0	0	0	0	9	0	0	0
537914	0	0	0	0	0	0	0	0	0	0	0	0	0	0	0	0	0	0	0	0	0	0	0	0	0	0	0	0	0	0	0	0	0	0	0	0	0	0	0	0	0	0	1	0	0	0	0	0
514555	2157	2235	2700	2082	1404	4255	3418	3012	736	2348	2063	2683	1641	3393	3516	1751	1093	2077	1841	1878	1488	3185	2412	1740	1202	5335	5635	4643	2217	3476	4891	5288	2139	2881	2716	2850	1230	2449	1807	1014	951	1518	1902	2272	1193	2930	2348	2336
514556	1	0	0	0	0	0	0	0	0	0	0	0	13	0	0	0	0	0	0	0	0	0	0	4	0	0	1	0	7	0	0	0	0	0	0	0	0	0	0	57	0	0	0	0	0	0	0	0
511558	1159	1215	1118	809	1041	2048	1815	1664	643	1326	1055	1092	1077	1340	1503	892	728	1228	1173	1682	915	1021	1090	622	837	1743	1718	1210	1079	979	1339	1337	1157	1058	1402	1187	1053	1212	894	1075	478	990	1303	1067	1231	1526	1094	1055
101905728	0	0	0	0	0	0	0	0	0	0	0	0	0	0	0	0	0	0	0	0	0	0	0	0	0	0	0	0	0	0	0	0	0	0	0	0	0	0	0	0	0	0	0	0	0	0	0	0
511665	99	299	284	423	92	572	568	692	76	394	252	509	30	368	304	403	143	412	292	300	117	290	333	441	53	302	383	392	48	323	234	288	88	345	296	459	114	400	293	384	78	272	340	803	84	124	358	426
508051	816	565	448	626	971	605	472	1126	587	505	451	500	871	683	449	682	782	768	642	862	790	657	500	585	632	365	485	319	748	866	501	546	882	426	387	615	992	650	380	577	682	473	581	747	1055	776	629	1149
327717	3065	1617	1480	1872	3061	2806	2793	3135	2193	1717	1393	2941	2692	2193	2005	2390	2701	2168	2446	2708	2606	1918	2249	2141	2116	1918	1945	2935	2469	1874	1827	2330	2404	2016	1768	2900	2371	2642	1978	2955	2161	1952	2120	3127	3382	1469	2520	3739
533382	1076	899	889	801	984	1126	955	1206	838	662	629	882	995	905	802	933	1113	936	960	1249	1113	1764	1107	1070	918	966	956	785	1145	1216	952	1376	1009	623	924	1053	784	1107	789	683	820	667	688	1283	1340	448	1014	1325
101906110	0	3	0	0	10	0	0	7	8	0	0	1	5	9	14	18	11	5	0	0	5	0	9	0	8	0	13	0	0	0	0	0	2	0	0	10	0	0	4	0	0	0	0	0	22	0	0	33
514525	350	621	668	407	289	311	382	533	168	358	247	360	342	395	387	397	324	465	329	589	320	378	411	702	269	462	334	620	534	624	771	768	290	343	225	390	154	405	407	345	479	311	377	1231	423	58	311	834
101906172	0	9	0	0	0	0	0	8	7	0	0	0	0	0	0	0	5	5	0	0	9	0	0	0	0	1	2	0	8	0	0	0	1	0	0	0	0	0	0	0	0	8	0	0	0	0	0	0
512680	5229	4747	4286	5025	6681	7266	6929	8081	4567	4218	4476	4827	4867	4400	4444	5395	8945	8288	8208	10857	8188	9040	7553	8686	4735	3846	3994	4532	5396	5636	3913	5366	5075	3719	4183	4622	8473	7655	5503	8330	6692	7018	7505	10990	11121	5605	7484	9423
281718	0	0	0	0	0	0	0	0	0	0	0	0	0	0	0	0	0	0	0	0	0	0	0	0	0	0	0	0	0	15	0	0	0	0	0	0	0	0	0	0	0	0	0	0	0	0	0	0
112448267	0	0	0	0	0	0	0	0	0	0	0	0	0	0	0	0	0	0	0	0	0	0	0	0	0	0	0	0	0	0	0	0	0	0	0	0	0	0	0	0	0	0	0	0	0	0	0	0
100337254	2934	63	95	110	2026	146	65	196	1479	188	142	269	1400	236	256	149	656	58	62	173	969	272	133	111	2466	317	387	349	3594	311	302	199	2113	280	295	370	1173	71	80	46	399	92	129	170	1633	96	63	103
112448004	301	0	6	14	311	0	0	0	206	0	10	0	220	0	0	5	449	20	0	0	422	0	20	0	222	0	2	0	384	0	0	0	171	0	0	0	215	0	6	14	254	0	3	0	499	117	0	62
617142	185	176	194	405	427	625	430	1009	211	313	323	434	422	562	682	869	506	556	467	705	590	363	852	1081	284	605	489	635	221	339	289	340	401	496	478	663	331	427	411	829	507	595	602	883	350	89	429	977
510240	1002	967	1063	721	1409	1789	1759	1686	756	913	757	1576	1302	2065	2031	1248	644	1284	1239	997	1008	1483	1709	743	950	2486	2854	2625	1407	997	1508	1538	1360	1402	1023	1878	696	1091	932	955	814	1094	1429	1417	1075	616	1357	827
514168	3451	653	555	677	3389	1429	1136	1267	1999	857	614	1152	1611	1278	1164	873	1089	647	563	752	841	1134	583	307	1495	1812	1582	2136	4953	1006	1343	1141	1514	1226	842	1575	2726	859	574	618	1058	481	603	825	1657	276	553	769
514170	5	13	19	0	16	11	6	9	15	0	1	7	5	25	6	1	0	8	7	43	22	0	3	12	17	5	0	1	23	2	11	35	3	0	0	10	15	10	4	0	10	0	17	10	24	2	19	16
512805	4000	5168	4119	5811	3750	4375	4519	4626	2980	3620	3517	4709	2666	4359	3470	5278	3607	6540	7413	9888	3610	7363	7036	3329	2700	3088	2911	2713	3793	2922	3498	4263	2715	3244	3257	4049	4706	6261	4718	7268	4500	4973	5282	5472	7673	3565	6104	7400
512925	1630	795	880	929	1766	1477	1157	1245	1326	637	660	1090	1254	1222	1200	906	869	1067	1286	1081	1343	1445	832	475	1375	1281	1191	907	1517	1014	981	1048	1551	892	1034	1362	1632	923	811	954	888	912	1002	1325	1937	515	699	1133
506607	1787	920	932	1491	1787	1291	1342	2109	1083	624	560	1719	1424	1381	1442	1317	1148	1023	687	981	437	993	531	367	1066	1135	1177	1784	1682	1462	1014	1543	1219	1184	773	2112	851	758	625	886	623	521	683	1295	1015	470	548	1122
521387	1897	991	1118	1225	1354	1217	672	1257	822	504	521	1183	1092	1153	1539	915	923	703	840	528	1101	1078	805	1188	1400	2123	2180	1734	1813	1189	1111	976	1033	1024	905	1833	618	660	742	653	855	683	779	1293	884	1008	638	650
514336	1097	553	349	449	1058	793	700	547	752	337	368	663	801	577	532	560	408	495	361	460	504	468	284	234	971	822	758	897	1118	623	746	1008	879	636	478	934	573	454	349	376	440	372	384	490	1335	121	680	581
514335	4265	2967	2137	2873	1748	1269	1136	1698	2280	1588	1541	1761	2085	1380	1221	1871	3629	2937	2376	4208	1679	654	1376	1309	1887	1257	1332	1440	3029	2178	1746	2346	1610	749	795	1018	4125	3665	2012	3848	3334	2925	3475	4637	3737	1453	1950	2986
112448005	0	0	0	0	0	0	0	0	0	0	0	0	0	0	0	0	0	0	0	0	0	0	0	0	0	0	0	0	0	0	0	0	0	0	0	0	0	0	0	0	0	0	0	0	0	0	0	0
507857	3506	181	389	184	2060	333	242	291	1597	245	192	326	2210	519	333	213	580	174	172	215	1052	163	162	54	2959	729	566	500	3185	250	454	297	1861	283	260	426	1485	227	178	77	680	101	171	258	3329	0	170	110
613785	10	0	0	0	8	0	0	0	0	0	0	0	0	0	0	0	0	0	0	1	0	0	0	6	0	0	0	0	10	0	0	0	0	0	0	0	0	0	0	0	0	0	0	0	8	0	0	0
784775	4	0	0	0	0	0	0	0	0	0	0	0	0	0	0	0	0	0	0	0	0	0	0	0	0	0	0	0	0	0	0	0	0	0	0	0	0	0	1	0	0	0	0	0	0	0	0	0
508683	4598	1695	2108	1993	4372	3188	2406	3738	2552	1671	1678	2862	3113	2985	2935	2158	2398	1772	1590	2176	2348	3074	1820	964	2977	2853	2561	3468	4109	3235	2363	2982	2770	2391	1926	2826	3826	1982	1506	1479	1565	1308	2059	2936	3244	1788	1717	3111
518967	434	176	202	263	360	334	321	374	165	247	218	340	229	127	127	238	401	366	329	492	323	861	329	410	214	199	276	241	231	109	239	190	338	212	275	333	393	451	297	592	281	318	451	496	403	0	275	890
508029	3398	4	355	1749	2006	17	47	1735	1169	11	14	1199	2077	63	84	1238	619	21	27	608	769	0	75	429	3003	19	71	4921	2710	3492	256	29	2961	35	145	4149	1333	36	96	629	978	9	43	1723	703	0	46	1312
506054	0	0	0	0	0	0	0	0	0	0	0	0	0	0	5	0	0	0	0	0	0	0	0	0	0	0	6	0	0	0	0	0	1	0	0	0	0	0	0	0	0	0	0	0	0	0	0	0
100335468	0	0	4	0	8	0	1	1	14	0	0	7	3	17	3	13	0	6	0	54	9	0	0	0	1	3	0	36	0	0	1	0	3	0	1	15	14	1	8	1	0	0	1	3	0	0	2	0
783371	0	0	0	0	0	0	0	0	0	0	0	0	0	0	0	0	0	0	0	0	0	0	0	0	0	0	0	0	0	0	0	0	0	0	0	0	0	0	0	0	0	0	0	0	0	0	0	0
112448006	0	0	0	0	0	0	0	0	0	0	0	0	0	0	0	0	0	0	0	0	0	0	0	0	0	0	0	0	0	0	0	0	0	0	0	0	0	0	0	0	0	0	0	0	0	0	0	0
783495	0	0	0	0	0	0	0	0	0	0	0	0	0	0	0	0	0	0	0	0	0	0	0	0	0	0	0	0	0	0	0	0	0	0	0	0	0	0	0	0	0	0	0	0	0	0	0	0
100300014	0	0	0	0	0	0	0	0	0	0	0	0	0	0	0	0	0	0	0	0	0	0	0	0	0	0	0	0	0	0	0	0	0	0	0	0	0	0	0	0	0	0	0	0	0	0	0	0
783329	0	0	0	0	0	0	0	0	0	0	0	0	0	0	0	0	0	0	0	0	0	0	0	0	0	0	0	0	0	0	0	0	0	0	0	0	0	0	0	0	0	0	0	0	0	0	0	0
783535	0	0	0	0	0	0	0	0	0	0	0	0	0	0	0	0	0	0	0	0	0	0	0	0	0	0	0	0	0	0	0	0	0	0	0	0	0	0	0	0	0	0	0	0	0	0	0	0
780781	0	0	0	0	0	0	0	0	0	0	0	0	0	0	0	0	0	0	0	0	0	0	0	0	0	0	0	35	0	0	0	0	0	0	0	0	0	0	0	0	0	0	0	0	0	0	0	0
100299102	0	0	0	0	0	0	0	0	0	0	0	0	0	0	0	0	0	0	0	0	0	0	0	0	0	0	0	0	0	0	0	0	0	0	0	0	0	0	0	0	0	0	0	0	0	0	0	0
783679	0	0	0	0	0	0	0	0	0	0	0	0	0	0	0	0	0	0	0	0	0	0	0	0	0	0	0	0	0	0	0	0	0	0	0	0	0	0	0	0	0	0	0	0	0	0	0	0
616413	0	0	0	0	0	0	0	0	0	0	0	0	0	0	0	0	0	0	0	0	0	0	0	0	0	0	0	0	0	0	0	0	0	0	0	0	0	0	0	0	0	0	0	0	0	0	0	0
783717	0	0	0	0	0	0	0	0	0	0	0	0	0	0	0	0	0	0	0	0	9	0	0	0	0	0	0	0	0	0	0	0	0	0	0	0	0	0	0	0	0	0	0	0	0	0	0	0
112448007	0	0	0	0	0	0	0	0	0	0	0	0	0	0	0	0	0	0	0	0	0	0	0	0	0	0	0	0	0	0	0	0	0	0	0	0	0	0	0	0	0	0	0	0	0	0	0	0
112448008	0	0	0	0	0	0	0	0	0	0	0	0	0	0	0	0	0	0	0	0	0	0	0	0	0	0	0	0	0	0	0	0	0	0	0	0	0	0	0	1	0	0	0	0	0	0	0	0
100336639	0	0	0	0	0	0	0	0	0	0	0	0	0	0	0	0	0	0	0	0	0	0	0	0	0	0	0	0	0	0	0	0	0	0	0	0	0	0	0	0	0	0	0	0	0	0	0	0
617218	0	0	0	0	0	0	0	0	0	0	0	0	0	0	0	0	0	0	0	0	0	0	0	0	0	0	0	0	0	0	0	0	0	0	0	0	0	0	0	0	0	0	0	0	0	0	0	0
614471	5997	4983	4129	5154	6176	6705	6018	7390	4359	3401	3389	4466	4976	4348	3876	4784	9228	8329	8775	9664	6724	7313	6595	7583	4762	4381	4498	4400	4966	5364	3594	4815	5252	4133	4514	4977	5583	7137	4762	6625	7122	6436	7206	10594	8829	4607	7761	9121
617236	3628	1877	1374	1959	4249	1947	1917	2938	2829	1298	1029	1339	3294	1641	1331	1939	5872	2971	2648	4559	4070	3112	2229	3213	2674	981	745	1092	2742	1662	974	814	2704	1093	945	1347	4247	2276	1494	2660	4344	1625	1752	3278	5857	1474	1728	3540
617245	10591	10995	10380	10935	11867	17599	15468	16672	7773	9041	8488	9981	9277	11642	12943	11053	11045	15404	15371	17728	9429	17274	13763	14037	8346	11116	11676	12827	9738	12046	10938	11951	8053	9399	8965	9735	8495	16405	11054	13935	9398	13849	15605	18865	11808	8564	12954	15714
281877	52712	8486	12925	15815	47144	10697	9169	27052	33891	6865	6780	17912	31925	14566	16633	14037	15630	6532	4869	11247	19089	6360	7434	19613	38650	17595	17329	23499	54812	49785	17398	17405	35568	11881	10358	24042	34345	7754	8006	8779	19882	5992	8773	33410	31868	5073	6633	11800
512069	728	437	496	494	1317	1195	926	1180	836	617	502	705	923	595	394	663	1052	920	896	980	1240	716	888	864	553	313	463	524	1031	651	649	720	801	430	546	732	1083	1111	726	1413	677	647	712	896	1591	142	832	1450
101906512	0	0	0	0	0	0	0	0	0	0	0	0	0	0	0	0	0	0	0	0	1	0	0	0	0	0	0	0	0	0	0	0	0	0	0	0	0	0	0	0	0	0	0	0	0	0	0	0
521761	174	22	81	20	87	98	71	94	12	61	63	73	25	97	89	35	89	49	39	129	29	0	61	50	91	152	169	125	84	127	48	82	15	77	24	67	105	21	24	0	46	20	41	38	128	0	48	49
404083	2305	2982	2912	2190	1900	5183	4963	4003	1381	2725	2581	2261	1515	2701	2615	1823	2037	4314	4324	3950	1911	4502	4728	2196	1465	2426	2722	3198	2115	2587	3381	4228	2036	3385	2627	2602	2142	4192	3037	3488	1937	3850	3987	4882	2789	3110	3948	4110
112448009	0	0	0	0	0	0	0	0	0	0	0	0	0	0	0	0	0	0	0	0	0	0	0	0	0	0	0	0	0	0	0	0	0	0	0	0	0	0	0	0	0	0	0	0	0	0	0	0
101907800	4	17	22	35	6	0	10	0	0	23	55	45	0	42	50	27	0	26	0	33	0	0	0	5	0	0	22	75	4	0	26	0	0	32	18	75	0	46	0	0	0	25	20	8	39	0	7	0
508076	221	1176	1783	1855	213	1815	1928	1436	136	997	1170	2867	184	1649	1862	1684	47	1150	1069	1127	62	764	1099	370	154	1664	2278	2235	125	1362	2953	2280	189	1597	1531	3277	90	788	1037	896	56	923	1512	1638	363	456	722	736
112448014	26	63	147	51	11	175	50	89	17	73	77	237	2	99	140	82	0	44	0	0	0	0	39	19	17	159	192	220	26	82	84	78	22	106	132	206	0	20	67	0	0	62	81	44	4	128	56	30
617307	724	290	259	171	600	460	398	417	482	272	198	324	463	334	285	248	277	323	111	274	450	209	168	150	747	435	504	239	575	215	421	662	565	410	209	269	667	290	235	407	236	195	264	300	473	87	254	179
100849587	5	0	11	0	0	0	0	31	7	0	0	22	5	1	18	28	0	0	0	0	0	0	0	0	8	10	24	148	0	48	12	0	0	0	0	24	0	0	0	0	0	0	8	12	0	0	0	0
613725	338	1063	1313	1300	336	1021	950	1141	231	1032	1114	1851	228	1271	1572	1457	236	1190	1552	1329	311	1352	914	309	131	1395	1860	1857	172	585	1287	1025	240	781	872	1316	182	1013	885	1010	92	1267	1890	1257	162	953	921	1095
107132220	0	0	0	0	0	0	0	0	0	0	0	0	6	0	0	0	0	0	0	0	0	0	0	0	6	0	3	0	0	0	0	0	0	0	0	0	0	0	0	0	0	0	0	0	0	0	0	0
511422	7	0	0	0	8	0	0	0	4	0	0	6	21	12	1	22	0	0	0	0	0	0	0	0	4	11	0	0	16	0	0	21	0	0	0	18	0	0	4	0	0	0	0	0	0	0	0	0
282194	20	0	0	0	0	44	14	53	5	7	0	53	40	54	19	90	0	18	0	0	0	0	0	6	8	14	3	45	17	26	0	0	4	28	0	43	12	67	0	48	4	0	6	0	0	0	0	0
535816	0	1	0	0	0	0	0	0	0	0	0	0	0	0	0	0	0	0	0	0	0	0	0	0	0	0	0	0	0	0	15	0	0	0	0	0	0	0	0	0	0	0	0	0	0	0	0	0
522100	9	0	0	0	0	0	0	0	0	0	0	0	4	11	3	0	0	0	0	0	25	0	11	0	5	0	11	0	5	0	0	0	14	0	0	22	23	0	0	0	0	0	0	4	17	0	0	0
615906	1206	750	745	779	883	1067	988	838	681	444	531	922	821	993	898	755	534	687	683	935	619	824	611	184	1031	1204	1543	1812	801	579	679	644	1119	692	712	1387	527	683	498	541	483	564	799	719	502	157	525	438
534293	4204	2116	2362	1621	4430	3494	2919	2990	2629	2127	1602	2975	3667	3654	4020	1999	2449	1825	1792	2111	3045	2466	2340	1362	3824	4694	5148	4562	4714	3028	4232	3522	3603	2785	2203	4255	2726	1973	1792	1427	2235	1657	2199	2479	4446	1321	1789	1969
768063	1297	947	825	1215	2189	1664	1499	1858	1152	646	829	777	1399	973	765	1173	2477	1307	1240	1764	2182	1473	1443	1832	1148	786	655	554	983	673	717	725	1162	536	807	809	2123	1432	1064	1663	3112	1744	1592	2292	3739	780	1531	2140
101904609	129	13	35	22	147	45	57	71	35	66	56	62	115	75	53	52	85	62	34	15	86	99	29	22	84	130	144	137	140	0	71	22	49	0	49	64	56	37	70	41	40	19	53	67	141	45	11	43
510855	1279	315	350	370	802	168	187	206	535	128	116	628	1098	558	493	406	214	93	127	89	360	97	78	106	1189	1176	1405	1289	1264	428	604	299	951	343	170	1219	251	92	97	80	186	77	106	144	460	0	120	60
100847825	60	74	66	82	115	102	140	143	23	46	72	67	77	35	50	132	207	89	40	163	156	0	83	102	49	27	38	0	60	79	96	35	114	72	58	119	59	107	57	134	119	85	68	114	238	0	88	95
518043	885	406	521	301	704	547	468	406	354	417	371	606	647	812	932	367	262	369	320	288	364	536	252	73	519	1198	1249	1538	735	229	873	692	744	532	521	620	211	299	304	103	228	280	326	204	536	131	318	140
525716	16	108	96	64	38	106	74	78	4	82	120	74	58	53	101	49	33	134	193	180	121	85	175	62	23	55	56	0	42	35	37	166	153	40	31	85	46	222	200	122	87	111	158	130	139	0	111	86
100313117	0	0	0	0	0	0	0	0	0	0	0	0	0	0	0	0	0	0	0	0	7	0	0	0	0	0	0	0	0	0	0	0	0	0	0	0	0	0	0	0	0	0	0	0	0	0	0	0
507839	1304	1750	1775	1376	2045	4435	5009	3563	904	2583	1968	1510	1376	2109	1985	1820	1938	4013	3770	3354	1627	5797	3632	1797	910	1531	1874	1410	1726	1934	2795	2906	1339	1986	1987	1423	1689	3624	2274	2445	2140	4010	4183	3785	3166	3160	3663	2975
540328	1502	989	1045	1396	1861	1774	1791	2474	1259	822	1062	1481	1480	1367	1154	1708	2253	1764	1425	1907	2048	3215	2132	1809	1340	1057	1087	1250	1441	1377	1042	1254	1557	1158	1158	1442	1554	1227	1098	1883	1814	1723	1338	2673	2915	1218	2010	2479
614166	8	0	0	0	0	8	5	20	1	1	0	2	10	1	6	7	5	5	48	3	4	3	3	10	0	8	20	19	0	0	0	15	0	0	0	4	0	0	2	23	13	1	7	5	1	0	0	0
101902630	0	0	0	0	0	0	0	0	0	0	0	0	0	0	0	0	0	0	0	0	0	0	0	0	0	0	0	0	0	0	0	0	0	0	0	0	0	0	0	0	0	0	0	0	0	0	0	0
101902902	0	0	0	0	0	0	0	0	0	0	0	0	0	0	0	0	0	0	0	0	0	0	0	0	0	1	0	0	0	0	0	0	0	0	0	0	0	0	0	0	0	0	0	0	0	0	0	0
529631	2371	1228	1286	2029	2029	1588	1497	2276	1221	1053	1019	2190	1735	1694	1712	1932	1812	1384	1571	2253	1835	2012	1561	2093	2219	2961	3453	2782	2483	2122	2003	2273	1610	1340	1073	3895	1577	1289	1258	1740	1455	931	1342	1910	2601	996	1682	3087
112448042	45	3	19	0	30	42	24	45	16	18	21	60	13	12	16	36	63	74	34	164	50	86	49	151	10	42	93	0	48	39	42	62	14	0	0	32	0	29	14	32	37	22	74	177	30	88	21	0
100313277	0	0	0	0	0	0	0	0	0	0	0	0	0	0	0	0	0	0	0	0	0	0	0	0	0	0	2	0	0	0	0	0	0	0	0	0	0	0	0	0	0	0	0	0	0	0	0	0
112448047	0	0	0	0	6	0	0	0	0	0	0	2	12	0	3	2	6	1	0	31	6	0	0	3	0	0	0	0	0	0	0	0	19	0	0	0	0	0	0	0	10	0	0	0	0	0	0	0
104971069	23	0	0	0	2	0	0	1	0	0	0	0	0	0	0	0	0	0	0	0	2	0	0	0	23	0	4	0	0	0	0	0	14	0	0	0	0	0	0	0	17	0	0	0	21	0	0	0
112448053	0	0	0	0	0	0	0	0	0	0	0	0	0	0	0	0	0	0	0	0	0	0	0	0	0	0	4	0	0	0	0	0	0	0	0	0	0	0	0	0	0	0	0	0	0	0	0	0
104971070	0	0	0	0	7	0	8	0	0	0	0	0	4	0	0	0	0	8	0	0	11	0	0	7	8	17	5	0	8	0	0	0	0	5	0	0	35	0	3	0	0	10	3	0	27	0	0	8
540440	1311	976	1098	1440	1351	1856	1441	1712	991	1059	1066	1595	907	1160	1326	1334	970	1473	1559	1626	968	1195	1409	613	1229	1521	1611	1471	1340	1434	1430	1715	959	1478	1116	1708	747	901	824	1241	600	1072	1105	1349	1243	1537	1243	1514
515946	81	116	155	262	176	296	349	305	160	223	175	101	78	135	146	59	208	348	472	394	132	237	235	74	71	136	99	0	86	110	101	176	80	182	193	131	126	216	222	143	161	149	92	136	163	195	195	159
112441473	60	20	40	161	84	30	80	109	72	78	14	48	26	13	27	32	29	103	117	83	13	0	49	35	50	49	42	0	27	50	13	0	18	22	0	102	47	15	56	88	52	7	3	33	71	0	8	49
510180	0	0	0	9	4	0	0	0	0	0	0	0	0	0	0	0	0	0	0	0	0	0	0	0	0	0	0	0	0	12	0	0	4	6	0	12	0	0	0	0	0	1	0	6	0	0	0	0
516036	1107	629	637	514	1534	738	917	949	827	763	495	409	776	567	388	308	1224	1030	522	912	1128	1016	1340	953	733	332	382	470	908	587	426	502	843	592	608	435	2060	1386	885	982	2227	919	1046	1599	2091	1222	980	1044
514520	2076	468	827	965	1485	790	546	1572	596	319	371	1193	1074	1008	976	835	674	346	441	678	697	580	634	1289	1482	2071	2489	3339	1907	1711	1041	1244	1665	974	604	2298	759	566	533	618	971	575	542	1323	991	337	469	810
101903402	142	27	60	155	188	102	230	278	88	142	80	151	111	133	47	142	213	155	203	201	141	81	202	186	148	62	77	86	129	176	104	88	103	95	51	187	70	104	88	149	138	106	118	228	197	0	137	205
513807	2387	1240	1388	1233	2162	1638	1637	1561	1600	948	972	1455	2160	1758	2236	1237	2120	1373	1614	1229	2245	1829	1894	1817	2182	2505	2536	2840	2607	1926	1820	1895	1485	1228	995	1478	1371	1325	1287	1167	2375	1712	1562	2162	3179	578	1880	1666
511654	738	201	255	264	794	293	173	741	458	205	207	469	556	295	332	508	415	204	158	337	477	527	299	288	648	381	386	550	636	559	368	393	580	147	144	617	452	179	171	318	231	68	185	519	571	201	125	465
783180	0	0	0	0	0	0	0	0	0	0	0	0	0	0	0	0	0	0	0	0	0	0	0	0	0	0	0	0	0	0	0	0	0	0	0	0	0	0	0	0	0	0	0	0	0	0	0	0
100337422	8	0	0	0	0	0	0	5	2	0	0	0	0	0	0	5	13	0	0	0	0	0	0	0	0	7	1	0	12	0	0	0	4	0	0	0	0	0	0	0	7	0	0	0	0	0	0	0
534247	951	1140	897	731	940	1270	919	1377	765	963	908	1439	979	1539	1746	841	946	1407	1363	1030	953	775	1348	857	944	1967	2052	1879	945	1462	1571	1955	1068	1370	987	1610	544	1025	769	489	661	1232	1240	1704	1131	904	1103	1304
112448077	0	0	0	0	0	0	0	0	0	0	0	0	0	8	0	0	0	0	0	0	0	0	0	0	0	0	3	0	6	0	0	0	0	0	0	0	0	0	0	0	0	0	0	4	0	0	0	0
112448075	0	0	0	0	0	11	0	49	0	0	15	0	20	0	5	7	0	44	12	32	16	0	15	16	8	10	26	0	0	70	0	22	0	17	25	11	0	18	25	0	0	29	0	21	24	0	54	0
100335484	1	0	0	10	0	0	0	0	0	0	0	0	0	0	3	0	0	8	7	0	0	0	0	0	0	0	2	0	12	0	0	0	3	0	0	1	0	0	0	0	0	0	0	0	0	0	0	0
112448285	0	0	0	0	0	0	0	1	0	0	0	0	0	0	0	0	0	0	0	0	0	0	0	0	0	0	0	0	0	0	0	0	0	0	0	0	0	0	0	0	0	0	0	0	0	0	0	0
767951	471	534	672	783	575	765	888	850	549	714	615	526	413	314	316	426	1171	1267	1550	1331	1174	1573	1002	677	347	338	285	399	354	598	493	562	395	630	485	411	507	1033	678	914	1016	994	956	1139	1524	907	1452	1387
506569	2276	636	1009	694	1565	603	572	730	1104	693	552	1236	1440	1387	1657	719	514	509	405	412	960	316	535	301	1562	2572	2951	2464	2016	632	1473	990	1340	980	660	1550	706	501	698	462	697	524	600	662	1305	409	578	526
507647	2489	1908	1727	2537	2674	3058	2784	3656	1959	2070	1711	2540	2088	1930	2025	2374	2543	3056	2799	3124	2182	3464	2671	2026	2055	2168	2189	1854	2497	2781	2681	2958	2175	2072	1893	2718	2423	2644	1774	2693	2175	2462	2350	3427	3802	1801	3264	4255
532989	7361	2823	2845	3305	6495	4200	3217	4332	3934	2078	2163	4338	5677	4075	4423	3819	4216	2864	2975	2840	6069	3328	3373	3961	5891	6773	7658	7735	7537	4240	4348	4059	5512	3004	2788	7301	4045	3225	3806	2694	5407	3447	3750	5051	8162	3754	3322	3542
520743	0	0	0	0	0	1	0	0	0	0	0	6	1	10	0	0	0	2	0	0	0	0	0	0	0	0	0	0	0	0	0	0	1	0	0	0	0	0	0	0	0	0	0	0	0	0	0	1
112448308	0	0	0	0	0	0	0	0	0	0	0	0	0	0	0	0	0	0	0	0	0	0	0	0	0	0	0	0	0	0	0	0	0	0	0	0	0	0	0	0	0	0	0	0	0	0	0	0
112448296	0	0	0	0	0	0	0	0	0	0	0	0	0	0	0	0	0	0	0	0	0	0	0	0	0	0	0	0	0	0	0	0	0	0	0	0	0	0	0	0	0	0	0	0	0	0	0	0
107132222	0	0	0	0	0	0	0	0	0	0	0	0	0	0	0	0	0	0	0	0	0	0	0	0	0	0	0	0	0	0	0	0	0	0	0	0	0	0	0	0	0	0	0	0	0	0	0	0
522184	0	0	0	0	0	0	0	0	0	0	0	0	0	0	0	0	0	0	0	0	0	0	0	0	0	0	0	0	0	0	0	0	0	0	0	0	0	0	0	0	0	0	0	0	0	0	0	0
535231	69	16	0	2	72	0	0	9	44	0	0	10	105	0	2	17	68	0	0	66	104	0	0	17	14	0	0	0	69	46	0	0	61	1	0	113	22	2	0	0	40	0	0	0	84	0	0	0
107132224	8	0	0	0	5	0	0	8	0	0	0	0	0	0	0	0	0	0	0	0	5	0	0	0	0	0	0	0	0	0	0	0	0	0	0	0	0	0	0	0	4	0	0	0	0	0	0	0
101904307	0	0	0	0	0	0	0	0	0	0	0	0	0	0	0	0	0	0	0	0	0	0	0	0	0	0	0	0	0	0	0	0	0	0	0	0	0	0	0	0	0	0	0	0	0	0	0	0
107132225	0	0	0	0	0	0	0	0	0	0	0	0	0	0	0	0	0	0	0	0	0	0	0	0	0	0	0	0	0	0	0	0	0	0	0	0	16	0	0	0	0	0	0	0	0	0	1	0
281148	184	295	153	179	194	381	303	337	123	283	279	313	56	246	458	195	40	294	253	208	48	493	408	60	120	569	548	306	203	173	681	678	71	439	472	239	150	280	331	339	61	254	349	204	148	414	349	298
104971076	0	0	0	0	0	0	0	0	0	0	0	0	0	0	0	0	0	0	0	0	0	0	0	0	0	0	0	0	0	0	0	0	0	0	0	0	0	0	0	0	0	0	0	0	0	0	0	0
107132226	0	0	0	0	0	0	0	0	0	0	0	0	0	0	0	0	0	0	0	0	0	0	0	0	0	0	0	0	0	0	0	0	0	0	0	0	0	0	0	0	0	0	0	0	0	0	0	0
507414	3963	1774	1687	1782	3544	2313	2468	2231	1912	1519	1268	2444	3441	2269	3221	2332	1595	1375	1381	2020	1868	2087	1305	816	3112	3606	3910	4117	3425	2498	2191	2424	2836	2201	1441	3547	1460	1515	1288	998	1380	988	1380	1827	2429	869	1173	1521
530102	12	16	20	7	25	35	22	3	12	1	0	0	23	0	2	0	26	3	31	0	72	2	19	38	15	0	17	0	1	10	8	35	24	0	19	0	63	19	4	85	9	2	6	16	36	3	1	23
785805	0	0	0	0	0	0	0	0	0	1	0	0	0	1	0	0	0	0	0	0	0	0	0	1	0	0	0	0	0	0	0	0	0	0	0	0	0	1	0	0	0	1	0	0	0	0	0	0
112448102	0	0	0	0	3	0	0	0	0	0	0	0	0	0	0	0	0	1	0	0	4	0	0	0	4	1	0	0	0	0	0	0	0	0	0	3	4	1	0	0	3	1	0	8	0	0	0	11
112448103	19	10	4	7	38	106	24	17	46	29	6	19	44	6	32	34	4	14	18	0	22	0	22	8	74	14	38	0	24	0	20	0	25	29	0	40	17	19	17	8	10	17	5	21	42	124	74	0
618048	2130	835	770	818	2140	1244	786	872	1566	716	670	981	1735	1039	1063	825	1696	986	977	834	2317	1805	1178	961	1952	1446	1564	1656	2103	1221	1006	833	1878	706	1008	1249	1404	865	1031	584	1224	965	1049	1167	3145	1142	1185	1216
618056	2121	67	137	273	2076	17	48	111	1976	47	80	231	1535	69	114	87	923	64	27	109	1119	0	37	64	2162	113	87	106	2699	102	65	19	1109	67	161	481	1336	62	73	88	647	29	39	62	2613	0	92	125
112448105	0	0	0	0	0	0	0	0	0	0	0	0	0	0	0	0	0	0	0	0	0	0	0	0	0	0	0	0	18	0	0	0	0	0	0	0	0	0	0	0	0	0	0	0	0	0	0	0
107132229	6	0	0	29	0	0	0	0	3	0	0	15	0	0	0	17	0	0	0	0	12	0	0	12	0	0	0	0	0	0	0	0	0	0	0	18	0	8	0	38	0	0	0	32	0	0	0	0
107132228	29	12	6	34	45	53	23	10	4	7	30	24	13	15	7	26	36	10	31	14	51	30	25	35	9	4	7	6	16	24	28	11	11	8	52	9	24	40	28	23	51	44	12	38	17	31	21	41
535332	1541	1401	1383	1327	1714	2127	2206	1998	1024	1218	1327	1243	1564	1708	1703	1747	2134	2172	2224	2398	1759	1824	2474	1724	1403	1497	1635	1388	1421	1526	1368	2049	1461	1502	1091	1327	1519	2261	1540	1928	1695	2202	2273	2757	2681	1467	2231	1991
112448117	19	0	3	0	0	6	0	14	13	0	0	0	26	8	0	0	19	15	1	0	9	0	0	12	7	6	12	0	9	0	10	0	10	5	0	15	0	0	0	0	5	0	4	11	13	0	10	0
507577	1825	2078	1930	1533	1436	2780	2530	2238	1119	1531	1223	1788	1441	2046	2098	1385	911	1409	1572	1417	505	1553	1012	447	1871	2705	2787	3211	1800	2216	2406	3135	1696	2192	2027	2217	476	1294	837	1205	443	1098	1327	1865	1084	956	1439	1416
514615	65	0	5	25	52	6	0	29	36	2	4	0	41	24	18	15	62	49	45	0	54	0	62	31	14	16	19	0	50	11	22	16	19	0	19	10	40	18	1	71	53	58	25	73	60	0	32	36
112448120	0	0	2	0	0	0	0	0	0	2	0	0	0	0	0	0	0	0	8	0	0	0	0	0	0	1	0	0	0	0	0	0	0	0	0	0	0	0	0	0	0	0	0	0	0	0	0	0
512676	853	992	710	773	1128	1226	1564	1362	928	1120	853	971	695	591	710	920	2173	1705	1771	2084	1073	2777	1368	1391	652	618	697	1108	813	886	754	894	929	764	640	1126	778	1119	862	1642	1370	1574	1600	2039	1639	561	1332	1817
537669	297	520	377	313	534	450	569	486	368	434	447	376	302	423	480	361	506	679	556	986	324	1400	412	297	268	397	361	634	333	514	491	538	331	380	246	562	258	455	278	200	347	346	499	573	605	215	410	686
529062	1053	390	412	607	1316	506	460	608	686	303	294	979	778	674	787	583	623	388	345	435	699	563	469	590	946	987	1517	1318	1114	700	767	623	743	510	379	1263	483	309	420	411	507	384	424	689	756	274	311	459
100848527	80	91	149	148	101	122	138	127	86	59	99	200	78	46	75	189	107	181	191	252	164	449	212	147	44	91	56	192	62	72	77	27	120	52	19	186	79	108	166	239	86	185	207	274	131	131	128	230
101907539	0	0	0	0	0	4	1	0	0	0	0	0	0	0	0	1	0	0	0	0	0	0	1	0	0	11	0	0	0	0	0	0	0	0	0	3	0	0	0	16	0	0	0	6	0	0	0	0
112448134	0	0	0	0	0	0	0	0	0	0	0	1	0	0	0	0	0	0	0	0	0	0	0	0	0	0	0	0	0	0	0	0	0	0	0	0	0	0	0	0	0	0	0	0	0	0	0	0
618078	0	0	0	0	0	14	0	1	0	14	0	8	0	0	1	1	0	6	0	0	1	0	1	0	0	0	0	0	0	0	0	0	0	0	0	0	0	8	0	0	0	5	0	0	0	0	0	0
511579	1274	730	830	985	1284	1256	1361	1320	870	758	811	813	816	676	964	864	1583	1607	1577	1422	1221	1634	1392	1277	591	866	905	1269	862	807	813	885	868	639	667	989	1018	1465	1149	1097	1331	1421	1360	1719	1844	781	1644	1800
510462	430	399	343	432	584	530	606	525	290	396	426	329	415	384	288	356	733	799	633	888	464	1056	654	463	318	305	433	348	401	315	528	382	414	317	368	423	369	559	366	498	433	522	577	735	571	138	503	495
506782	9917	3555	4003	4512	9781	6907	5760	8570	7583	3801	3837	6270	10187	5968	5535	5584	5990	4048	3283	5567	6870	4870	3616	3555	9465	5693	5810	7211	10904	7406	5002	6024	7943	5204	4418	9048	6939	4150	2756	4934	4085	3183	4388	6439	11516	3399	3398	7265
112448153	17	0	0	0	0	0	0	0	0	0	0	10	4	9	4	0	0	0	0	0	7	0	0	6	8	3	6	35	0	15	1	0	9	0	0	29	0	16	13	55	0	0	0	0	7	0	0	26
530116	0	0	0	0	0	0	0	0	0	0	0	0	0	0	0	11	0	0	0	0	0	0	0	0	0	0	0	0	0	0	0	0	0	0	0	0	0	0	0	20	0	4	0	0	0	0	0	0
112448349	0	0	0	0	0	0	0	0	0	0	0	0	0	0	0	0	0	0	0	0	0	0	0	0	0	0	0	0	0	0	0	0	0	0	0	0	0	0	0	0	0	0	0	0	0	0	0	0
101907852	155	43	62	171	82	16	18	290	105	24	22	468	127	11	24	342	74	40	37	256	102	76	58	208	158	47	59	211	225	150	67	57	178	63	58	672	131	34	29	145	125	33	49	159	154	139	39	107
112448272	62	37	39	127	23	15	15	139	41	34	1	140	31	58	28	153	37	0	0	0	11	0	10	11	67	51	46	180	53	33	25	23	40	38	37	359	18	26	0	0	43	29	7	36	37	0	0	85
510408	11612	4696	5362	8076	11597	7086	6370	10598	7048	3767	3815	11459	9716	8078	8404	8366	4867	3926	3439	4555	6288	4776	4160	3913	9141	9630	10794	13175	11439	7885	7524	8691	8753	5047	4540	15106	6024	4063	4703	5440	4480	3792	4855	7810	9106	1948	4104	5897
112448374	0	0	0	0	0	0	0	0	0	0	0	11	0	0	0	0	0	0	0	0	0	0	0	0	0	0	0	0	0	0	0	0	0	0	0	0	0	0	0	0	0	0	0	0	0	0	0	0
614554	7688	2780	2832	3803	8128	3477	2932	5372	4577	1887	1909	4617	6524	3674	4093	3792	4148	2166	1912	3119	4955	2956	2485	2907	6377	5425	5710	6918	7285	3873	3805	3907	4753	3164	1966	5999	4196	2302	2454	2855	3501	2362	2622	4487	6655	1553	2328	3630
112447004	0	0	0	0	0	0	0	0	0	0	0	0	0	0	0	0	0	0	0	0	0	0	0	0	0	0	0	0	0	0	0	0	0	0	0	0	0	0	0	0	0	0	0	0	0	0	0	0
516952	5784	1818	2148	5333	4060	2038	1792	3835	2405	1414	1335	7214	5105	3059	2928	4551	2154	1156	1393	2282	3733	2295	1464	2026	3578	5256	5959	14064	6617	4353	3757	3085	6675	2502	2297	14862	1904	1510	1640	2135	3195	1016	1306	4466	3924	372	1067	3615
112448269	120	12	78	112	96	70	55	63	30	6	45	185	105	95	72	40	60	25	39	48	30	0	11	23	92	180	163	163	143	48	97	35	85	71	28	312	21	24	5	51	32	8	37	38	42	0	28	41
101908237	715	879	755	991	489	1110	909	990	479	759	480	1110	865	787	882	956	774	872	1031	908	626	789	849	462	408	898	1034	1496	669	737	801	1032	914	777	726	1420	381	703	634	860	732	655	721	1212	695	663	915	1555
112448155	355	520	450	592	262	613	581	728	239	482	273	674	475	410	467	585	501	510	568	555	376	531	526	236	150	505	603	873	318	514	446	524	527	456	507	950	186	398	360	456	385	407	381	745	334	263	542	959
112448186	41	8	9	15	6	11	0	22	18	11	35	41	24	0	13	24	19	19	0	0	31	0	0	7	10	0	1	47	32	23	0	0	27	8	0	78	0	10	4	26	1	15	0	57	42	0	0	0
100336609	43	37	40	87	83	75	167	123	8	10	3	0	9	0	11	13	1	16	18	1	51	159	10	43	10	22	50	89	17	1	62	0	4	29	5	25	20	38	21	25	0	2	0	5	8	0	3	0
102465123	0	0	0	0	0	0	0	0	0	0	0	0	0	0	0	0	0	0	0	0	0	0	0	0	0	0	0	0	0	0	0	0	0	0	0	0	0	0	0	0	0	0	0	0	0	0	0	0
104971054	0	0	0	0	0	0	0	0	0	0	0	0	0	0	0	0	0	0	0	0	0	0	0	0	0	0	0	0	0	0	0	0	0	0	0	0	0	0	4	0	0	0	0	0	0	0	0	0
530549	378	201	149	262	611	149	214	340	178	181	113	270	246	150	115	200	477	183	240	379	302	51	365	528	224	152	123	116	238	323	150	246	212	172	120	233	269	266	244	164	639	352	264	546	535	0	158	186
104970821	57	65	21	72	48	28	78	78	66	84	44	55	35	0	34	52	154	33	67	165	99	209	90	66	26	28	24	0	78	97	52	63	46	17	6	30	60	53	45	199	163	82	82	153	220	0	143	204
539764	4600	3530	3253	3662	5081	5392	5373	6136	3368	3360	2841	3654	3997	3854	4722	4191	5498	4531	4994	5542	5619	6638	5590	6394	4036	4699	4765	4544	4553	5015	3679	5303	3792	3559	3281	3956	4072	4760	3991	4774	4675	4182	4324	6368	6532	3974	5126	5051
532104	1088	601	591	669	1341	1107	1052	1031	836	575	540	749	910	715	814	792	1309	899	1310	1345	1935	1297	1330	2028	805	846	855	1129	989	879	634	1264	685	647	524	659	1554	1102	1026	1097	1698	1071	1115	1568	2285	910	947	856
407215	1319	821	715	618	1271	972	1085	943	877	746	719	954	852	1140	1432	635	788	841	840	816	565	1252	1364	773	823	1982	2452	1928	1347	894	1126	1344	791	995	688	805	713	1093	890	358	1033	916	1040	951	788	814	1115	529
614056	104	11	18	82	152	12	0	82	91	5	11	77	129	30	7	62	171	0	0	0	48	0	30	96	41	19	13	84	90	54	34	0	69	12	0	109	105	8	20	129	79	19	18	66	236	0	9	77
511959	162	146	192	313	271	243	308	252	132	182	162	170	153	252	291	125	141	164	177	108	209	0	234	161	195	269	294	277	293	249	261	435	197	163	75	213	125	202	200	156	225	205	213	172	246	87	362	115
100190914	8	8	0	0	9	0	0	0	0	10	0	12	0	0	0	0	0	0	0	0	13	0	0	0	0	5	5	0	0	14	0	13	0	0	9	2	0	11	0	8	0	6	0	0	0	87	0	0
538060	0	0	0	0	0	0	0	0	1	0	0	0	0	0	0	0	0	0	0	0	0	0	0	0	0	0	0	0	0	0	0	0	0	0	0	0	0	0	0	0	0	0	0	0	0	0	0	0
112448253	92	37	51	79	0	0	0	0	0	4	0	0	0	0	1	8	227	210	243	293	0	0	6	0	0	0	1	0	1	28	0	1	0	0	0	0	1	7	0	0	1	0	0	0	0	0	0	1
112448414	0	0	0	0	0	0	0	0	0	0	0	0	0	0	0	0	0	0	0	0	0	0	0	0	0	0	0	0	0	0	0	0	0	0	0	0	0	0	0	0	0	0	0	0	0	0	0	0
104970957	0	0	4	0	0	0	0	0	0	0	0	0	7	0	0	0	0	0	0	0	0	0	0	0	0	4	0	0	0	0	0	0	0	0	0	0	0	0	0	0	0	0	0	0	0	0	0	0
112448416	0	0	0	0	0	0	0	0	0	0	0	0	0	0	0	0	0	0	0	0	0	0	0	0	0	0	0	0	0	0	0	0	0	0	0	0	0	0	0	0	0	0	0	0	0	0	0	0
112448461	0	0	0	0	0	0	0	0	0	0	0	0	0	0	0	0	0	0	0	0	0	0	0	0	0	0	0	0	0	0	0	0	0	0	0	0	0	0	0	0	0	0	0	0	0	0	0	0
112448462	0	0	0	0	0	0	0	0	0	0	0	0	0	0	0	0	0	0	0	0	0	0	0	0	0	0	0	0	0	0	0	0	0	0	0	0	0	0	0	0	0	0	0	0	0	0	0	0
112448418	0	0	0	0	0	0	0	0	0	0	0	0	0	0	0	0	0	0	0	0	0	0	0	0	0	0	0	0	0	0	0	0	0	0	0	0	0	0	0	0	0	0	0	0	0	0	0	0
525988	12	0	0	0	8	0	0	0	39	0	0	0	43	0	0	0	28	0	0	0	107	0	7	0	74	0	0	0	0	0	0	0	12	0	0	0	38	0	0	0	53	0	0	0	94	0	0	0
519280	7	0	8	0	14	0	0	0	0	0	0	0	0	0	0	0	0	0	0	0	0	0	0	0	0	0	0	0	19	0	0	0	0	0	0	0	0	0	0	0	0	0	0	0	0	0	0	0
112448270	31	0	0	0	10	0	0	0	54	0	0	0	22	0	0	0	34	0	0	0	65	0	0	0	38	0	0	0	23	0	0	0	1	0	0	0	18	0	0	0	21	0	0	0	0	0	0	0
112448465	0	0	0	0	0	0	0	0	0	0	0	0	0	0	0	0	0	0	0	0	0	0	0	0	0	0	0	0	0	0	0	0	0	0	0	0	0	0	0	0	0	0	0	0	0	0	0	0
112448467	0	0	0	0	0	0	0	0	0	0	0	0	0	0	0	0	0	0	0	0	0	0	0	0	0	0	0	0	0	0	0	0	0	0	0	0	0	0	0	0	0	0	0	0	0	0	0	0
112448422	0	0	0	0	0	0	0	0	0	0	0	0	0	0	0	0	0	0	0	0	0	0	0	0	0	0	0	0	0	0	0	0	0	0	0	0	0	0	0	0	0	0	0	0	0	0	0	0
112448469	0	0	0	0	0	0	0	0	0	0	0	0	0	0	0	0	0	0	0	0	0	0	0	0	0	0	0	0	0	0	0	0	0	0	0	0	0	0	0	0	0	0	0	0	0	0	0	0
527195	0	0	0	0	0	0	0	0	0	0	0	0	0	0	0	0	0	0	0	0	0	0	0	0	0	0	0	0	0	0	0	0	0	0	0	0	0	0	0	0	0	0	0	0	0	0	0	0
112448471	0	0	0	0	0	0	0	0	0	0	0	0	0	0	0	0	0	0	0	0	0	0	0	0	0	0	0	0	0	0	0	0	0	0	0	0	0	0	0	0	0	0	0	0	0	0	0	0
101904212	5	0	0	0	0	0	0	0	21	0	0	0	1	0	0	0	5	0	0	0	9	0	0	0	8	0	0	0	10	0	0	0	0	0	0	11	0	0	0	0	0	0	0	0	10	0	0	0
511331	2297	1355	1641	1367	1793	1473	1187	1748	1067	1026	1077	1855	1328	1491	2069	1085	613	825	847	1047	1043	855	1046	846	2095	3121	2981	4363	2731	2317	2650	2729	2107	1860	1546	2345	1008	907	935	470	765	685	971	1299	1271	1203	991	996
531602	911	508	680	688	859	592	389	812	547	442	462	1110	750	757	973	692	575	444	468	218	411	243	502	511	1062	1411	1502	2122	1035	1028	982	889	814	528	441	1395	528	508	370	391	544	345	303	629	641	379	516	651
112448330	0	0	0	0	0	0	0	0	0	0	0	0	0	0	0	0	0	0	0	0	0	0	0	0	0	0	0	0	0	0	0	0	0	0	0	0	0	0	0	0	0	0	0	0	0	0	0	0
514263	1369	811	625	841	1194	839	862	1191	1118	547	554	881	1013	900	736	858	1135	866	709	1227	1121	391	611	725	1161	654	817	843	1195	803	584	637	943	554	521	1001	944	642	495	899	561	507	611	1049	1183	390	516	1135
538775	13483	7517	8065	8057	15906	12438	12155	12108	9756	6688	6325	8750	11835	9413	11477	9149	13941	10822	10751	13188	14076	9597	10080	10052	11777	9497	10435	11683	12353	8604	10218	11063	10029	7768	7456	10356	9736	10502	9194	10129	12081	9849	10243	13495	19189	6732	11301	12508
281013	159	254	137	124	130	305	156	333	15	10	12	22	225	339	359	330	376	345	408	425	285	540	486	237	60	159	194	96	86	89	135	178	195	143	192	212	218	313	193	234	506	594	623	858	54	0	87	73
538526	0	0	0	0	0	0	0	0	0	0	0	0	0	0	1	0	11	7	3	3	0	0	0	0	0	0	1	19	12	0	0	0	0	0	1	0	0	0	0	0	1	0	0	0	0	0	0	0
524289	170	229	273	218	275	327	393	240	178	129	168	359	206	219	298	298	182	345	474	279	125	244	395	100	179	319	414	389	145	119	234	306	163	270	249	325	140	286	248	410	93	300	380	234	249	164	399	371
112443600	0	0	0	0	0	0	0	0	0	0	0	0	0	0	0	0	0	0	0	0	0	0	0	0	0	0	0	0	0	0	0	0	0	0	0	0	0	0	0	0	0	0	0	0	0	0	0	0
535440	3857	721	979	819	2412	786	814	945	1729	617	670	1882	1886	1498	1319	1044	1095	450	540	650	1441	1594	482	374	2697	2475	3315	3381	4647	1281	2065	1565	2592	1119	755	2685	936	363	439	439	784	411	578	725	1633	307	399	509
112443737	0	0	0	0	0	0	0	0	0	0	0	0	0	0	0	0	0	0	0	0	0	0	0	0	0	0	0	0	0	0	0	0	0	0	0	0	0	0	0	0	0	0	0	0	0	0	0	0
539162	114	213	220	183	78	413	483	282	127	325	181	243	66	362	428	370	148	312	362	397	138	366	328	76	76	420	447	161	107	145	231	294	180	201	276	224	74	285	254	159	98	260	248	209	146	410	619	364
507430	4145	3309	3070	3471	4763	5854	5673	6058	3541	3767	3347	3273	3611	3065	3599	4293	7221	6334	6705	6789	5322	7182	7076	4768	3323	2828	2946	2951	4104	3371	3364	4586	3634	3369	2649	3279	3833	5017	4320	5328	5412	6400	5303	6394	6889	4335	5869	6912
100141021	2325	50	46	27	2571	28	36	69	1498	30	22	82	1573	49	43	59	1303	26	66	39	871	83	24	15	1826	70	66	28	2477	70	44	27	1646	40	82	75	1619	42	65	64	885	25	23	24	1722	0	22	162
512912	752	408	361	495	624	523	544	552	405	485	300	563	410	420	468	481	545	494	530	527	648	478	627	451	581	625	746	640	688	562	485	766	686	382	276	513	372	551	390	337	658	416	475	473	677	168	518	681
112443777	0	0	0	0	0	0	0	0	0	0	0	0	0	0	0	0	0	0	0	0	0	0	0	0	0	0	0	0	0	0	0	0	0	0	0	0	0	0	0	0	0	0	0	0	0	0	0	0
513406	2079	1295	1217	2337	2512	2154	1829	3478	1913	1468	1490	2153	2092	1556	1464	2315	4088	2529	2184	4342	2889	3269	2321	3092	1699	1211	1322	1932	1830	2314	1242	1784	2027	1093	1210	2617	2332	2085	1921	3847	2787	2061	1906	3819	3683	1687	2560	4411
513405	3112	1852	1770	2431	3491	3282	3607	4133	2171	2082	2007	2328	2665	2186	2137	2633	4336	3857	3788	4430	4084	4498	3293	3778	2207	1904	1912	2610	2923	2335	1976	2289	2581	1881	1877	2580	3237	4016	2720	4343	3291	3539	3965	5008	5535	2197	4240	4846
617215	9123	5340	5017	6707	8864	5444	5475	7364	6701	4390	4095	5427	7287	4997	4143	5706	12673	7976	7715	12401	11383	6494	7417	10253	7531	3907	3779	5727	8498	7309	4046	4723	6814	3951	3834	5440	9876	8937	6813	9397	11769	8360	8800	13255	14221	6602	6496	9986
112442537	170	85	68	206	199	113	119	280	135	77	77	274	70	48	15	114	150	107	60	367	300	55	188	306	74	31	49	49	155	137	41	60	141	75	77	256	106	120	107	254	174	122	106	286	384	166	220	589
616887	0	0	0	0	1	0	0	0	0	0	0	0	0	0	0	0	0	0	0	0	0	0	0	0	0	0	0	0	0	0	0	0	0	0	0	0	0	0	0	0	0	0	0	0	0	0	0	0
505852	32	0	10	5	74	4	0	4	16	0	0	18	32	1	12	2	0	0	1	0	0	0	0	10	32	1	16	0	43	0	6	56	39	0	0	32	6	10	0	12	0	2	2	0	10	0	8	0
505853	5378	3057	2631	3617	5175	4260	4456	6123	3677	2545	2223	4361	4261	3241	3730	4012	5452	3999	4261	5478	5583	5350	3771	3549	5442	4430	4518	5618	5699	4026	3845	4487	4415	2952	2942	5165	4858	4135	3155	5164	4123	3734	3953	5778	7027	2643	4489	6165
783000	10663	9605	8481	11707	11706	16015	15433	22156	8691	10370	9109	9255	9208	9555	9358	12097	22784	14344	13826	19402	14157	22271	18883	20997	10457	8330	8060	8414	11435	14758	12321	14200	10704	9498	9656	9250	12710	14272	9371	15017	15857	14557	13288	26065	19887	12389	21238	24720
112443699	0	0	0	0	0	0	0	0	0	0	0	0	0	0	0	0	0	0	0	0	0	0	0	0	0	0	0	0	0	0	0	0	0	0	0	0	0	0	0	0	0	0	0	0	0	0	0	0
112443608	0	0	0	0	0	0	0	0	0	0	0	0	0	0	0	0	0	0	0	0	0	0	0	0	0	0	0	0	0	0	0	0	0	0	0	0	0	0	0	0	0	0	0	0	0	0	0	0
112443656	0	0	0	0	0	0	0	0	0	0	0	0	0	0	0	0	0	0	0	0	0	0	0	0	0	0	0	0	0	0	0	0	0	0	0	0	0	0	0	0	0	0	0	0	0	0	0	0
518563	558	406	508	201	343	805	766	493	212	405	497	684	262	1228	1229	397	78	308	148	181	76	419	277	17	316	844	1106	956	569	205	992	929	325	726	794	712	177	270	254	92	48	110	252	132	227	299	277	177
516332	5987	3277	3907	2958	5626	4746	3875	4673	3485	3018	2653	4642	4379	5186	6891	3507	3389	3437	3549	3709	3496	5500	3492	2035	4862	6981	7215	7945	6048	4871	6345	6688	4425	4155	3331	6249	3647	3707	3508	2727	3100	3269	3525	3926	4690	2026	2946	3844
535754	1316	490	787	620	1883	755	566	1033	898	603	497	1292	1274	1077	1400	830	775	385	315	438	798	611	416	616	1404	1857	1801	1927	1750	1308	1256	873	1028	1003	714	2060	886	419	516	397	568	252	432	587	1072	504	315	499
539958	1318	882	931	939	1205	1289	1177	1378	852	759	733	1582	1063	1105	1543	1160	919	864	1181	1191	993	1747	1128	934	1133	1587	1822	1416	1575	1339	1307	1597	1143	876	1117	1353	577	1040	729	833	696	911	786	1185	1345	754	984	1195
617422	1399	2059	1341	1786	1506	2308	2258	2794	1216	1554	1647	1552	1372	1521	1466	1785	3071	3208	3338	4119	2179	3105	2652	2042	1270	1246	1345	1810	1370	1588	1573	1776	1257	1479	1290	1609	1846	2959	1976	3399	2051	2679	2264	3311	2777	2159	3274	4320
541270	4648	2315	2674	2291	4343	3046	3068	3500	2982	2081	2224	3216	3599	2818	3428	2379	3788	3165	3804	3382	3660	4155	3561	2845	3997	4988	5576	4734	4745	2992	3334	3770	3524	2928	2248	4329	2645	2990	2802	2719	2745	3233	2666	3357	4424	1353	3785	2973
514114	696	389	419	520	769	430	417	503	493	265	333	435	502	435	388	362	627	394	500	552	765	873	560	422	460	307	355	247	570	456	379	544	289	281	376	517	826	345	380	958	540	297	428	589	1143	140	423	778
515401	131	135	72	175	91	115	166	345	117	431	285	375	212	189	197	154	105	39	52	92	10	0	14	14	38	500	514	425	105	60	182	459	57	36	112	156	176	257	179	210	73	422	495	269	20	0	11	87
782442	0	0	0	0	0	0	0	0	0	0	0	0	0	0	0	0	0	0	0	0	0	0	0	0	0	0	0	42	0	0	0	0	0	0	0	0	0	0	0	0	0	0	0	0	0	0	0	0
522053	5	0	1	9	15	0	10	39	0	0	16	12	20	7	18	11	6	0	0	0	0	0	0	0	0	20	62	0	6	0	0	54	1	5	0	4	0	12	6	0	9	0	11	0	0	0	0	32
538614	2931	797	1056	904	2689	858	806	1200	1573	637	641	1742	1956	1463	1450	1100	1319	656	604	719	1614	1567	962	801	2161	2161	2583	2072	2960	1649	1851	1593	1974	1070	752	2095	1458	621	869	505	1160	537	802	1017	2634	1107	1047	993
112443757	0	0	0	0	0	0	0	0	0	0	0	0	0	0	0	0	0	0	0	0	0	0	0	0	0	0	9	0	0	0	0	0	0	0	0	0	0	0	0	0	0	0	0	0	0	0	0	0
281428	21	23	30	272	7	0	0	104	0	10	0	0	0	8	0	0	0	27	24	104	8	0	14	79	0	3	16	0	4	168	10	8	9	0	13	305	10	11	29	463	0	6	0	6	0	0	6	0
504592	3199	1521	1516	1521	3164	2337	2353	2928	1900	1460	1103	2227	2415	1871	2670	1887	2764	1813	2549	2568	3150	4091	2748	2702	2821	3323	3524	3382	3327	2446	2285	2664	2406	1609	1527	2786	2262	2328	2312	1651	3267	2179	2263	3084	4674	2651	2530	2464
507984	2895	1875	1942	1928	2729	2781	2140	2998	2268	1923	1648	2340	2396	2061	2561	2153	2133	2336	1963	2515	2278	2632	2710	1700	2161	2001	2321	2342	2817	2128	2419	1925	2527	1764	1375	2239	1858	2221	1615	1639	2126	2079	2453	3191	3507	1723	2584	2358
101904564	7	0	0	0	6	0	0	0	0	0	0	0	0	0	0	0	0	0	0	0	0	0	0	0	0	0	14	0	19	0	0	0	0	0	0	2	0	0	0	0	0	0	0	0	0	0	0	0
102465844	0	0	0	0	0	0	0	0	0	0	0	0	0	0	0	0	0	0	0	0	0	0	0	0	11	0	0	0	0	0	0	0	3	0	0	0	0	0	0	0	0	0	0	0	0	0	0	0
617338	0	0	0	0	0	0	0	0	0	0	0	0	0	0	0	2	1	0	0	0	0	0	0	0	0	0	0	0	0	0	0	0	0	0	0	0	1	0	0	0	0	0	0	0	0	0	0	0
524236	0	0	0	0	0	0	0	0	0	0	0	0	0	0	0	0	0	0	0	0	0	0	0	0	0	0	6	0	0	0	8	0	0	0	0	0	0	0	0	0	0	0	0	0	0	0	0	0
614576	8026	2214	2359	3822	7530	3480	3472	6416	5464	2067	1958	4044	5727	2380	2729	3593	6088	3207	2967	5000	5659	3265	2549	5561	5997	2431	2445	4096	6527	6051	2699	2469	6014	2204	2376	5838	6788	2785	2122	3953	4554	2874	3309	6189	9610	1799	2693	5315
100313332	0	0	0	0	0	0	0	0	0	0	0	0	0	0	0	0	0	0	0	0	0	0	0	0	0	0	0	0	11	0	0	0	11	0	0	0	0	0	0	0	0	0	0	0	0	0	0	0
112442302	0	0	0	0	0	0	0	0	0	0	0	0	0	0	0	0	0	0	0	0	0	0	0	0	0	0	0	0	0	0	0	0	0	0	0	0	0	0	0	0	0	0	0	0	0	0	0	0
516781	1772	1046	928	807	1237	1496	1253	1208	722	800	639	930	1040	1096	1258	685	1334	753	1066	849	1070	1563	1250	1158	1002	1177	1435	1292	1278	1033	1239	1561	921	1132	926	995	881	1175	823	804	1088	904	1004	1071	1287	1054	1149	814
104971101	0	0	0	0	0	0	0	0	0	0	0	0	0	0	0	0	0	0	0	0	0	0	0	3	0	0	3	0	7	0	0	0	0	0	0	0	0	0	0	0	0	0	0	15	0	0	0	0
506133	2365	918	1141	980	1675	1028	908	1129	871	739	541	677	1507	1163	1355	720	989	490	648	749	1375	1240	809	654	1234	1206	1546	1400	2179	1084	974	1249	1301	963	747	1162	1246	963	857	620	1563	695	754	985	2161	482	679	785
534463	2644	1241	1525	1055	1654	1303	1108	1022	956	915	640	845	1544	1695	1767	560	756	611	879	518	1119	1020	830	428	1304	2282	2572	2383	2413	1266	1630	1935	1505	1548	1138	1649	1052	808	974	312	1213	683	828	906	1655	670	642	718
281869	1938	1081	1127	860	1760	1470	1317	1335	1434	977	972	873	1859	1258	1349	852	2079	1195	1294	1176	2111	1301	1437	1391	1939	1246	1160	1672	2046	1154	1269	1433	1407	1039	936	884	1502	1551	963	756	1332	1183	1203	1330	1903	779	1323	1092
535883	1308	892	707	721	2048	1408	1487	1320	1003	633	543	649	1420	850	608	735	2325	1343	1541	965	2178	978	1497	810	1170	681	830	874	1339	740	827	1122	1215	707	540	791	1561	1075	1121	1103	1875	1238	977	1059	2646	302	1531	1535
767914	60	49	26	33	57	23	50	10	55	0	12	22	60	23	10	16	89	10	57	0	83	100	79	19	140	77	91	126	158	25	31	62	40	24	32	34	78	32	33	28	68	43	37	31	90	0	68	106
281187	0	0	0	0	0	0	0	0	0	0	0	0	0	0	0	0	0	0	0	0	0	0	0	6	0	0	0	0	0	0	0	0	0	0	0	0	0	0	0	0	0	0	0	0	0	0	0	0
529491	487	364	294	331	580	439	501	435	195	403	208	328	368	381	372	455	502	344	513	199	543	375	509	287	448	394	373	323	318	207	361	561	333	162	238	358	323	325	361	472	454	333	323	345	412	235	405	506
768077	2675	3174	2899	3637	3158	4808	4965	4923	1833	2912	2958	2590	2319	2594	3114	3064	5636	6279	6400	5731	3888	5067	6757	5076	1950	2451	2469	2614	2369	2970	2766	2523	2515	2731	2336	2441	1991	4823	4201	4890	5069	5633	4766	6470	4888	3216	5764	5088
514738	308	371	263	301	365	510	451	602	252	279	357	319	247	199	257	254	443	478	537	490	454	821	765	450	238	192	336	147	275	315	242	250	376	330	378	316	286	470	291	306	314	480	332	416	598	633	642	556
100140244	6	35	51	37	15	60	103	53	3	52	24	23	28	42	46	39	35	41	59	67	53	0	45	63	8	42	44	0	14	25	40	29	8	103	28	52	38	38	55	22	38	52	66	36	50	0	135	38
539672	4489	5304	4268	5346	4732	7954	8020	10037	3835	6416	5334	5578	3797	4997	4729	5597	9693	11687	11751	9971	6336	11133	9750	7243	3943	4356	4490	5004	4683	6415	4933	6332	4578	4789	4765	4554	5086	8756	6538	8898	6148	8737	7733	9830	9025	6339	11615	11854
527023	207	37	32	209	303	420	370	388	97	48	90	143	73	80	79	222	663	152	305	111	122	183	131	108	209	76	62	0	265	93	53	79	313	106	168	206	333	140	73	15	361	180	201	300	510	0	306	160
100848294	0	0	0	0	0	0	0	0	0	0	0	0	0	0	1	0	0	0	0	0	0	1	0	0	0	0	0	0	0	0	0	0	0	0	0	0	0	0	0	0	0	0	0	0	0	0	0	0
521240	2174	1637	1528	1294	2241	3013	2478	2693	1671	1805	1492	2009	1811	2028	1756	1922	2846	2363	2329	2602	3079	3956	2814	1517	2329	2128	2005	2629	2697	2037	2415	2940	2055	1830	1462	2231	1968	2330	1789	2233	2339	2260	1899	2307	4010	2017	2293	3019
101905730	0	4	0	0	0	0	0	10	0	0	0	0	0	11	0	0	0	3	0	0	0	0	0	0	0	0	0	0	0	1	0	0	0	0	16	0	0	0	0	0	0	5	0	13	0	90	2	0
538590	0	0	0	1	0	11	0	0	0	0	0	0	0	0	0	0	0	0	0	0	0	0	0	0	0	0	6	0	0	0	0	0	0	0	0	0	0	3	0	0	24	0	0	0	8	0	0	0
100313251	0	0	0	0	0	0	0	0	0	0	0	0	0	0	0	0	0	0	0	0	0	0	0	0	0	0	0	0	0	0	0	0	0	0	0	0	0	0	0	0	0	0	0	0	0	0	0	0
510833	28	0	0	0	0	0	0	0	0	0	0	0	0	0	0	0	0	0	0	0	0	0	0	0	0	0	0	0	0	0	0	0	0	0	0	0	0	0	0	0	0	0	0	0	0	0	0	0
112443596	0	0	0	0	0	0	0	0	0	0	0	0	0	0	0	0	0	0	0	0	0	0	0	0	0	0	0	0	0	15	0	0	0	0	0	0	0	0	0	0	0	0	0	0	0	0	0	0
112443685	0	0	0	0	0	0	0	0	0	0	0	0	0	0	0	0	0	0	0	0	0	0	0	0	0	0	0	0	0	0	0	0	0	0	0	0	0	0	0	0	0	0	0	0	0	0	0	0
112442304	0	0	0	0	0	0	0	0	0	0	0	0	0	0	0	0	0	0	0	0	0	0	0	0	0	0	0	0	0	0	0	0	0	0	0	0	0	0	0	0	0	0	0	0	0	0	0	0
615926	1	0	0	0	0	0	0	0	0	0	0	0	1	0	1	0	0	1	1	0	0	0	0	0	0	0	1	0	0	30	0	1	0	0	0	0	0	0	0	0	0	0	0	0	0	0	0	0
112443605	0	0	0	0	0	0	0	0	0	0	0	0	0	0	0	0	0	0	0	0	0	0	0	0	0	0	0	0	0	0	0	0	0	0	0	0	0	0	0	0	0	0	0	0	0	0	0	0
112442539	0	0	0	1	0	11	4	33	0	0	0	0	0	0	0	0	58	39	6	78	5	0	8	1	0	0	10	0	5	0	3	1	0	0	19	7	15	7	3	0	21	3	37	17	42	0	27	0
508763	45	6	1	1	13	17	4	1	2	5	1	10	6	0	5	0	33	18	21	12	15	2	10	30	31	7	9	0	19	7	0	0	3	16	19	11	11	28	11	1	49	3	27	17	18	72	21	1
527140	667	237	128	113	746	358	375	172	523	149	115	110	287	198	246	176	333	221	390	153	218	691	285	58	212	243	295	310	472	37	134	178	429	195	197	79	606	137	170	80	899	139	174	87	1184	413	148	160
517320	0	1	0	0	0	0	0	0	0	0	0	0	0	0	5	15	0	12	0	0	0	0	21	0	0	10	0	0	0	0	1	0	0	0	11	7	0	0	0	0	0	0	0	0	0	0	6	0
614438	14	451	520	108	6	728	585	154	4	391	320	318	3	568	637	248	0	444	508	282	10	1287	650	30	4	1161	1317	838	22	51	573	553	34	474	598	134	7	385	515	221	0	334	458	229	23	199	429	182
281875	920	994	916	767	1225	1275	933	1200	694	913	821	801	578	1067	1312	1078	1010	1153	1177	935	645	2039	1519	1140	872	1398	1542	1127	1095	1068	1311	2033	810	934	811	991	856	1063	908	854	1115	1140	1053	1567	1375	825	1527	1286
100313159	0	0	0	0	0	0	0	0	0	0	0	0	0	0	0	0	0	0	0	0	0	0	0	0	0	0	0	0	0	0	0	0	0	0	0	0	0	0	0	0	0	0	0	0	0	0	0	0
112443781	0	0	0	0	0	0	0	0	0	0	0	0	0	0	0	0	0	0	0	0	0	0	0	0	0	0	0	0	0	0	0	0	0	0	0	0	0	0	0	0	0	0	0	0	0	0	0	0
535102	3881	2341	2552	2850	4893	3925	3657	4030	3339	2637	2235	3195	3896	3050	3243	3461	5437	3503	3650	3262	5802	3548	4115	4029	3448	3130	3346	3064	3472	2977	2795	3350	3115	2330	2470	3440	3326	3790	3597	3682	5258	3353	3238	4448	7603	1110	3585	4243
100140733	0	0	5	0	7	0	0	0	0	0	0	0	0	0	0	0	0	0	6	0	0	0	0	0	2	0	3	0	0	0	0	0	0	0	0	0	0	0	0	0	0	0	0	0	13	1	0	0
112443625	0	0	0	0	0	0	0	0	0	0	0	0	0	0	0	0	0	0	0	0	0	0	0	0	0	0	0	0	0	0	0	0	0	0	0	0	0	0	0	0	0	0	0	0	0	0	0	0
787276	25	9	8	7	27	17	41	27	13	1	11	15	19	29	16	28	35	23	11	19	27	70	13	11	14	12	5	3	26	36	4	6	27	16	20	15	27	26	30	6	43	10	13	11	52	40	11	38
614531	18	8	8	7	22	17	41	27	13	1	11	12	1	22	16	28	35	23	10	19	23	70	12	10	14	11	5	3	13	35	4	6	12	16	20	15	2	26	30	4	18	10	11	11	37	40	11	38
112443657	0	0	0	0	0	0	0	0	0	0	0	0	0	0	0	0	0	0	0	0	0	0	0	0	0	0	0	0	0	0	0	0	0	0	0	0	0	0	0	0	0	0	0	0	0	0	0	0
112443782	0	0	0	0	0	0	0	0	0	0	0	0	0	0	0	0	0	0	0	0	0	0	0	0	0	0	0	0	0	0	0	0	0	0	0	0	0	0	0	0	0	0	0	0	0	0	0	0
511248	890	767	696	884	740	947	964	972	462	574	666	632	693	565	780	836	1298	1110	1163	1499	908	1337	1174	1006	671	711	898	717	700	595	807	679	598	689	698	699	616	704	703	937	1031	995	958	1163	1186	468	1340	1092
505754	773	1522	1266	2075	945	2501	2359	3189	744	1612	1458	1911	602	1282	1320	2117	1970	2557	2933	3069	1737	3093	3710	2977	1017	1312	1409	1348	932	1659	1783	1775	1032	1492	1395	2035	939	2330	2196	3817	1636	2639	2273	3234	1821	1508	3592	4928
101907541	113	639	533	205	106	908	793	459	68	625	422	247	178	810	952	336	176	574	554	211	196	908	753	131	83	636	651	263	139	212	450	645	115	464	571	242	46	727	555	306	149	468	523	217	139	621	891	153
281170	93	457	329	282	110	390	342	496	39	254	333	190	62	112	128	72	86	699	850	574	135	784	396	76	0	138	204	122	120	322	1115	914	73	494	413	131	26	531	557	148	284	1795	1778	1176	126	97	459	367
112443719	0	0	0	0	0	0	0	0	0	0	0	0	0	0	0	0	0	0	0	0	0	0	0	0	0	0	0	0	0	0	0	0	0	0	0	0	0	0	0	0	0	0	0	0	0	0	0	0
613403	7593	8480	7553	7359	9321	14038	12579	13335	7241	8380	6918	7849	7600	8227	9693	9101	12627	12305	13343	10413	8928	13873	13634	6660	7094	8125	7680	7646	8090	6487	7492	9161	6051	7165	7078	8143	5320	12040	9541	10240	10599	13004	11427	14208	15450	6493	13655	12091
281969	301	76	69	103	339	115	67	15	203	102	75	191	279	157	206	87	118	149	29	34	196	190	115	84	256	253	276	294	232	66	175	272	235	165	108	210	114	44	123	58	112	70	66	127	189	125	87	105
784202	0	0	0	0	0	1	0	0	0	0	0	0	0	0	4	0	0	0	0	13	0	4	12	3	0	0	0	0	0	0	0	0	0	0	0	0	0	0	0	0	1	5	2	0	0	0	0	0
538826	1021	503	448	573	772	606	407	480	459	410	471	642	815	652	689	508	415	487	396	415	603	257	501	559	783	1041	1305	1436	1287	863	540	808	981	454	403	1188	519	490	473	705	567	320	455	574	876	563	473	690
539487	0	0	0	0	0	0	0	0	0	0	0	0	0	0	0	0	0	0	0	0	0	0	0	0	0	0	0	0	0	0	0	0	0	0	0	0	0	0	0	0	0	0	0	0	0	0	0	0
100337174	1926	481	691	629	2663	507	669	1016	1521	406	434	1153	1869	718	948	950	2241	1446	1721	1938	3999	1945	1340	1730	1468	979	1094	1778	2267	1192	919	1418	1741	704	539	1187	3024	1328	2049	1582	3547	1698	1672	2091	4072	407	1371	1686
282882	6127	3478	4252	5238	5636	3352	2910	6378	4316	2926	3154	9322	6655	6267	8907	7554	6313	5648	6828	5165	3434	4050	4231	1855	6491	8834	10354	12664	8670	8240	9443	8559	7813	4945	3845	12726	2183	4511	3947	4725	4215	2890	3510	5004	5307	1770	4679	9034
101905778	1257	54	90	1303	855	32	11	887	691	46	32	860	1439	37	71	1329	1575	132	88	746	2175	0	62	752	562	48	41	1707	1364	728	158	53	1916	102	74	2411	963	76	127	1730	1494	38	106	1052	1749	0	44	1346
112442540	6	0	0	0	0	0	0	0	0	0	0	0	0	0	0	0	0	0	0	0	11	0	0	0	9	0	0	71	0	0	0	0	5	0	0	0	0	0	0	0	0	0	0	0	8	0	0	0
112443779	0	0	0	0	0	0	0	0	0	0	0	0	0	0	0	0	0	0	0	0	0	0	0	0	0	0	0	0	0	0	0	0	0	0	0	0	0	0	0	0	0	0	0	0	0	0	0	0
104971122	339	7	0	12	174	0	8	18	204	0	5	20	188	0	8	19	507	0	16	150	675	0	32	131	213	1	8	0	334	27	0	7	451	0	0	50	473	31	10	127	471	0	6	66	570	0	12	119
101905824	164	0	0	114	109	12	0	158	56	10	0	83	168	0	2	69	308	3	9	133	245	0	42	352	81	1	2	36	93	102	0	0	238	0	0	76	68	0	3	215	290	7	3	246	189	0	11	503
112442541	32	0	8	37	21	0	8	0	30	0	0	14	43	5	0	12	45	12	0	24	125	0	0	11	60	6	5	45	43	20	0	0	11	0	14	0	34	4	0	43	78	7	4	15	126	0	0	22
101905876	52	122	44	109	78	184	271	95	23	57	67	136	57	44	72	105	115	137	141	117	87	407	254	143	60	126	112	67	77	135	179	105	50	97	141	151	76	108	106	175	67	88	145	235	193	196	193	162
534349	1972	2665	2503	3606	2774	4305	4989	4896	1769	2116	2597	2897	2151	2251	2852	3841	2916	4055	5087	4008	2698	5301	5158	3904	2029	2606	2692	3246	1851	2010	2503	2922	1659	2511	2797	2972	2438	3553	3414	5330	2890	4001	4334	5314	3846	3279	5228	4635
112443784	0	0	0	0	0	0	0	0	0	0	0	0	0	0	0	0	0	0	0	0	0	0	0	0	0	0	0	0	0	0	0	0	0	0	0	0	0	0	0	0	0	0	0	0	0	0	0	0
112442542	0	0	1	0	0	0	0	0	0	0	0	0	0	0	0	0	1	0	0	0	0	0	2	6	0	0	0	0	1	0	0	1	0	0	0	0	0	0	0	0	0	0	0	0	0	0	0	1
781016	1283	374	498	624	1099	458	426	505	767	323	364	879	1298	883	837	640	672	369	292	249	797	1322	484	511	1204	1250	1324	1363	1384	803	944	944	911	533	442	1024	558	381	446	291	515	328	402	635	1157	113	393	514
613328	28	0	0	5	13	0	0	0	47	0	0	2	109	0	0	0	9	0	5	1	15	0	0	61	47	5	2	0	18	0	0	0	29	0	0	0	0	0	0	1	5	1	1	16	83	0	26	0
112443634	0	0	0	0	0	0	0	0	0	0	0	0	0	0	0	0	0	0	0	0	0	0	0	0	0	0	0	0	0	0	0	0	0	0	0	0	0	0	0	0	0	0	0	0	0	0	0	0
112443786	0	0	0	0	0	0	0	0	0	0	0	0	0	0	0	0	0	0	0	0	0	0	0	0	0	0	0	0	0	0	0	0	0	0	0	0	0	0	0	0	0	0	0	0	0	0	0	0
112442543	0	8	0	0	0	0	0	0	0	0	0	2	0	0	0	0	0	0	0	1	0	0	0	52	0	0	0	0	3	0	0	0	0	0	0	0	0	0	0	1	0	0	0	16	0	0	0	0
112442544	0	2	0	0	0	0	0	0	0	40	20	11	0	0	11	5	4	0	0	50	0	0	0	51	0	14	15	22	3	0	0	0	0	11	3	0	5	0	0	1	0	0	0	16	0	0	18	0
789054	60	375	402	177	108	646	744	269	39	452	521	190	55	221	250	63	49	602	593	259	101	1075	898	74	45	391	542	346	156	123	87	547	62	233	250	100	130	445	401	165	84	23	28	16	100	303	770	337
530799	4	186	247	61	17	159	93	12	43	39	94	64	19	13	43	52	0	100	50	42	20	197	50	21	8	75	218	121	9	40	128	169	8	120	63	28	20	30	16	0	15	0	5	2	5	0	113	0
112443714	0	0	0	0	0	0	0	0	0	0	0	0	0	0	0	0	0	0	0	0	0	0	0	0	0	0	0	0	0	0	0	0	0	0	0	0	0	0	0	0	0	0	0	0	0	0	0	0
540561	106	0	31	109	97	0	0	55	52	0	4	25	141	12	8	12	118	15	13	30	84	0	39	188	37	5	10	585	240	122	27	0	120	0	41	172	75	30	17	83	189	5	23	149	147	0	14	230
112442545	0	0	0	0	10	0	0	0	5	0	0	0	13	0	0	0	0	0	0	0	0	0	0	0	0	0	0	0	21	0	0	0	17	0	0	4	0	0	0	0	0	0	0	0	0	0	0	0
112442546	66	0	24	96	43	3	1	34	20	0	1	18	80	12	8	15	73	35	0	30	62	94	22	102	29	5	9	457	121	55	27	0	81	0	41	144	51	43	12	111	109	0	50	101	100	0	25	154
509423	1292	1093	968	963	1222	1368	1705	1523	680	978	1055	956	1259	1251	1183	924	1865	1663	1960	1572	1643	2215	2023	1785	1198	1229	1338	1170	1386	1089	1137	1751	1175	994	1132	1056	1042	1668	1626	1233	1705	1844	1592	2245	1753	1049	1744	1487
509422	20	51	63	110	111	52	81	61	52	30	53	106	52	36	30	122	215	75	40	108	59	8	138	87	44	37	49	57	86	35	68	32	33	46	122	41	75	112	78	197	167	132	110	174	102	0	86	83
618114	0	0	4	0	0	0	0	0	0	17	3	0	0	0	4	18	0	8	42	0	8	70	0	0	0	5	0	67	0	0	0	0	0	16	37	7	0	0	0	0	9	15	2	2	0	0	0	0
282875	8	293	253	219	32	437	398	238	5	199	189	137	26	247	290	112	40	755	462	419	19	558	524	112	13	212	285	325	9	31	190	292	43	205	440	100	58	423	416	148	94	640	515	326	77	67	646	335
533634	117	725	418	1466	203	863	906	1662	69	559	377	1552	158	736	758	1496	127	1277	1259	1358	119	1712	1645	431	85	655	548	1469	161	1131	1746	3029	149	602	433	2478	44	2028	1385	1440	174	405	542	932	197	770	717	2175
112443667	0	0	0	0	0	0	0	0	0	0	0	0	0	0	0	0	0	0	0	0	0	0	0	0	0	0	0	0	0	0	0	0	0	0	0	0	0	0	0	0	0	0	0	0	0	0	0	0
112442547	324	401	283	346	378	435	450	504	316	293	281	282	321	202	263	262	631	385	461	444	742	727	649	478	315	297	374	132	339	261	352	323	226	125	268	168	374	495	477	577	533	503	431	619	751	471	581	684
535331	3874	3811	3026	4134	4375	4843	5064	6446	3175	3422	3097	3409	3649	3290	3374	4524	7284	5885	6237	6509	5371	7074	6490	5652	3158	2533	2976	2657	3925	3390	3463	3502	3437	3203	2836	3409	3651	5297	4141	5879	6409	5383	4954	7157	8388	2958	6751	7731
781996	0	0	0	0	0	0	0	0	0	0	1	0	0	0	0	0	0	0	0	0	0	0	0	5	1	0	0	0	5	0	0	0	0	0	0	4	0	0	0	0	0	0	0	0	0	0	0	0
524446	3	0	0	0	0	3	1	1	2	0	9	1	0	0	9	3	9	0	0	1	9	0	0	3	0	6	1	0	0	2	0	1	0	12	0	3	0	0	5	0	0	10	0	2	27	0	4	0
510160	235	227	184	265	265	388	316	359	120	278	144	318	165	151	226	290	357	259	284	387	289	701	451	272	154	306	260	99	195	256	309	230	186	294	213	347	173	228	241	191	190	294	282	205	413	101	364	610
538713	17	12	15	3	8	30	41	5	6	17	7	3	4	7	8	42	6	0	0	0	25	0	5	10	0	10	11	34	0	24	7	0	21	16	0	6	53	12	0	0	33	15	10	34	23	0	13	56
613679	5389	10594	9730	10222	6123	21708	20214	17825	4010	11957	10172	10047	5453	12289	15004	12001	10403	23294	25647	18507	7708	22187	19852	11610	5190	12651	13392	14209	5418	11929	14876	18142	6852	10846	10136	13128	4440	17360	15189	12994	9160	16800	15890	17295	8765	14648	24547	16694
497024	2254	578	609	947	2467	736	765	1296	1260	558	465	851	1106	833	800	994	1273	833	1002	769	1301	756	730	1321	1685	996	873	1136	2089	1238	897	1145	1249	719	786	1437	1632	684	639	866	1447	497	527	916	2083	349	739	967
782669	29060	16424	16853	17974	36206	26996	25746	31697	23860	15702	14243	21932	29759	20829	25016	22293	41356	29211	33507	32458	39136	32188	28063	29779	27871	24807	24720	27071	28029	22336	20383	25027	23176	16537	15438	27376	25574	28536	24037	31530	33992	23562	24478	33683	50253	18211	29289	32214
104796067	1673	753	1109	1251	1710	1327	1332	1748	1475	1074	839	1450	1896	1382	1311	1602	1682	1311	1535	1802	1046	851	1313	757	1718	1290	1246	2156	1590	1388	1102	1069	1042	1037	696	1906	974	1232	738	1332	938	760	962	1116	1893	753	1144	1765
112442548	0	0	0	0	0	0	0	0	0	0	0	0	0	0	0	0	0	0	0	0	0	0	0	0	0	0	0	0	0	0	0	0	0	0	0	0	0	0	0	0	0	0	0	0	0	0	0	0
104971141	0	0	0	0	0	0	0	0	0	0	0	0	0	0	0	0	0	0	0	0	0	0	0	0	0	0	0	0	0	0	0	0	0	0	0	0	0	0	0	0	0	0	0	0	0	0	0	0
112442549	0	0	0	0	0	0	0	0	0	0	0	0	0	0	0	0	0	0	0	0	0	0	0	0	0	0	0	0	0	0	0	0	0	0	0	0	0	0	0	0	0	0	0	0	0	0	0	0
112443705	0	0	0	0	0	0	0	0	0	0	0	0	0	0	0	0	0	0	0	0	0	0	0	0	0	0	0	0	0	0	0	0	0	0	0	0	0	0	0	0	0	0	0	0	0	0	0	0
112442550	0	0	0	0	0	0	0	0	0	0	0	0	0	0	0	0	0	0	0	0	0	0	0	0	0	0	0	0	0	0	0	0	0	0	0	0	0	0	0	0	0	0	0	0	0	0	0	0
615424	953	976	766	1182	1005	1076	902	1561	745	802	914	884	676	740	803	1068	1957	1385	1078	1878	1118	1125	1357	1681	651	722	702	733	695	946	584	822	885	804	606	779	786	1088	924	1608	1609	1350	1152	1582	1997	640	1774	2008
100295780	0	0	0	0	0	0	0	0	0	0	0	0	0	0	0	0	0	0	0	0	0	0	0	0	0	0	0	0	0	0	0	0	0	0	0	0	0	0	0	0	14	0	0	0	0	0	0	0
100295744	0	0	0	0	3	0	0	0	0	0	0	0	0	0	0	0	0	0	0	0	0	0	0	7	0	0	0	0	7	0	0	0	0	0	0	7	0	0	0	0	0	0	0	0	0	0	7	25
513306	0	0	0	0	0	0	0	0	0	0	0	0	0	0	0	0	0	0	0	0	0	1	0	0	0	0	0	0	0	0	0	0	0	0	0	0	0	0	0	0	0	0	0	0	0	0	0	0
791051	0	0	0	0	0	0	0	0	0	0	0	0	0	0	0	0	0	0	0	0	0	0	0	0	0	0	0	0	0	0	0	0	0	0	0	0	0	0	0	0	0	0	0	0	0	0	0	0
100295814	6	0	0	22	0	0	0	0	0	0	0	0	19	15	0	0	0	0	0	0	7	0	0	8	0	0	0	0	0	0	0	0	4	18	0	0	0	1	0	0	7	2	7	9	24	0	15	13
100295338	0	0	0	0	0	0	0	0	0	0	0	0	0	0	0	0	9	0	0	0	0	0	0	0	0	0	0	0	0	0	0	0	0	0	0	0	0	0	0	0	0	0	0	1	0	0	0	0
540251	0	0	0	0	0	0	0	0	0	0	0	0	0	0	0	0	9	0	0	0	0	0	0	0	0	0	0	0	0	0	0	0	0	0	0	0	0	0	0	0	7	0	0	0	0	0	0	0
613983	0	0	0	0	0	0	0	0	0	0	0	0	0	0	0	0	0	0	0	0	0	0	0	0	0	0	0	0	0	0	0	0	0	0	0	0	0	0	0	0	0	0	0	0	0	0	0	0
520423	0	0	0	0	0	0	0	0	0	0	0	0	0	0	0	0	0	0	0	0	0	0	0	0	0	0	0	0	0	0	0	0	0	0	0	0	0	0	0	0	0	0	0	0	0	0	0	0
100336775	0	0	0	0	0	0	0	0	0	0	0	0	0	0	0	0	15	0	0	0	0	0	0	0	0	0	0	0	0	0	0	0	0	0	0	0	0	0	0	0	0	0	0	0	0	0	0	0
112442311	0	0	0	0	0	0	0	0	0	0	0	0	0	0	0	0	0	0	0	0	0	0	0	0	0	0	0	0	0	0	0	0	0	0	0	0	0	0	0	0	0	0	0	0	0	0	0	0
112442551	103	125	155	125	107	175	167	154	41	142	127	180	128	154	112	158	183	191	132	81	67	481	153	124	96	220	158	251	43	109	91	111	105	63	173	188	59	117	102	118	80	122	98	192	188	0	146	192
533298	2042	1479	1444	1853	2383	2392	2262	2615	1503	1205	1080	1421	1842	1502	1908	1466	2295	2216	2120	2213	2166	3105	2363	2480	1667	1851	1990	2326	1775	1602	1501	1384	1529	1599	1387	1892	1906	2481	1910	2330	2322	2262	1893	3359	3423	1919	2502	2798
112442314	0	0	0	0	0	0	0	0	0	0	0	0	0	0	0	0	0	0	0	0	0	0	0	0	0	0	0	0	0	0	0	0	0	0	0	0	0	0	0	0	0	0	0	0	0	0	0	0
112442315	0	0	0	0	0	0	0	0	0	0	0	0	0	0	0	0	0	0	0	0	0	0	0	0	0	0	0	0	0	0	0	0	0	0	0	0	0	0	0	0	0	0	0	0	0	0	0	0
112443620	0	0	0	0	0	0	0	0	0	0	0	0	0	0	0	0	0	0	0	0	0	0	0	0	0	0	0	0	0	0	0	0	0	0	0	0	0	0	0	0	0	0	0	0	0	0	0	0
540176	6867	5221	4759	8039	10422	6529	6307	10519	6399	5217	4681	5896	6325	5074	3848	7253	16720	8904	8388	13491	10346	9408	8822	9561	5938	2952	3008	3711	6508	6075	4114	5216	6837	4271	4533	5879	9866	9164	6794	12878	12300	8720	8140	14151	16015	5031	9465	15891
509827	3487	1930	1768	2450	3888	3444	3138	4032	2578	1634	1745	2499	3015	1943	2604	2572	4469	2509	2769	3492	4933	4349	3158	3791	3199	2628	3337	3725	3394	2613	2191	2793	2694	1576	1614	3179	2714	2894	2428	3171	3917	2700	2581	3934	5454	1080	3333	3585
508266	5	68	19	25	34	7	15	5	12	0	0	7	61	0	0	7	34	5	10	42	16	3	5	15	17	43	18	0	17	1	0	0	14	67	86	2	4	6	5	8	9	49	90	18	20	0	15	25
338070	0	0	0	0	0	0	0	0	0	0	0	1	0	0	0	0	0	0	0	0	0	0	0	0	0	0	0	1	0	1	0	0	0	0	0	0	0	0	0	0	0	0	0	0	0	0	0	0
540304	17612	6024	7932	10428	20970	9493	8299	12848	12309	5476	5172	12956	16703	10070	11535	10384	16216	7513	8322	10527	20403	9300	8692	18064	16388	13937	15004	17269	17153	12792	8601	10158	12181	7441	6712	19055	13445	6798	8872	8254	19912	8373	9300	16849	25825	5334	8683	11130
107132239	141	0	9	38	153	0	0	74	140	0	9	33	168	0	5	49	290	0	0	54	261	0	0	86	122	5	6	57	118	116	0	0	86	0	0	64	128	0	16	93	260	3	0	51	199	0	0	169
107132240	17056	5608	7467	9990	20643	9015	7858	12172	11935	5136	4841	12176	16111	9500	10978	9810	15603	7028	7921	9909	20048	8858	8427	17548	15822	13182	14225	16500	16690	12014	8084	9427	11849	6935	6301	18186	13217	6378	8508	7884	19506	8081	8942	16326	25331	4824	8106	10289
112443613	0	0	0	0	0	0	0	0	0	0	0	0	0	0	0	0	0	0	0	0	0	0	0	0	0	0	0	0	0	0	0	0	0	0	0	0	0	0	0	0	0	0	0	0	0	0	0	0
107132241	15	45	34	8	0	71	78	39	6	54	43	50	13	28	63	15	21	29	133	0	13	53	74	2	27	66	70	0	29	24	106	60	11	43	46	16	0	11	13	0	11	25	19	7	6	94	30	0
538798	381	1409	1528	566	371	2455	3024	1341	353	1164	1419	669	403	1133	1802	479	449	1570	2204	1086	690	2112	2604	315	437	1301	1457	576	341	468	1709	1837	323	1146	1284	306	222	1718	1434	544	457	1304	1389	517	784	1420	2370	834
511983	839	1093	921	766	552	865	840	621	499	423	390	341	515	484	698	431	783	829	885	834	612	564	661	512	808	1015	955	1149	544	449	660	670	874	951	827	937	373	709	457	621	1098	1057	1073	1122	815	594	900	789
534057	3325	1035	1263	1309	3734	1378	888	1111	2108	685	750	1696	2970	1520	1601	1050	1321	615	890	345	2340	986	998	1084	2633	2162	2484	2309	2733	1230	1358	1395	2391	1054	1038	2260	2286	690	1042	705	2006	762	1067	1432	3960	404	522	454
517257	0	0	0	1	0	0	0	0	0	0	0	0	0	0	0	0	0	0	0	0	0	0	0	0	0	0	0	0	0	0	0	0	0	0	0	0	0	0	0	0	0	0	0	0	0	0	0	0
112443637	0	0	0	0	0	0	0	0	0	0	0	0	0	0	0	0	0	0	0	0	0	0	0	0	0	0	0	0	0	0	0	0	0	0	0	0	0	0	0	0	0	0	0	0	0	0	0	0
509966	3707	4255	3713	4691	5579	6994	7277	6968	3599	4822	3867	3713	4257	4023	4411	4590	8726	8447	8925	8781	7163	10367	9141	7056	3051	3032	2853	2944	3224	3770	4182	5596	3878	4008	3428	3290	4829	7662	6359	7462	7942	8848	6936	8750	8483	4600	8772	8383
112442320	2	0	0	0	0	0	0	0	4	0	0	0	0	0	0	0	13	0	0	0	0	0	0	0	0	0	0	0	8	0	0	0	0	0	0	0	0	0	0	0	14	0	0	6	0	100	0	0
540766	5511	2619	2609	3107	5463	5043	4674	5078	3334	2469	2360	3539	4380	3206	3980	3108	4783	3565	3798	3372	5057	5146	4644	4228	4459	5030	5591	4624	6041	3838	4302	3864	4294	2465	2462	4803	4115	3480	3668	3031	5154	3913	3613	4727	7234	2522	4017	4353
112443794	0	0	0	0	0	0	0	0	0	0	0	0	0	0	0	0	0	0	0	0	0	0	0	0	0	0	0	0	0	0	0	0	0	0	0	0	0	0	0	0	0	0	0	0	0	0	0	0
107132247	25	33	7	30	46	30	66	55	14	20	14	27	29	11	14	29	75	51	66	20	60	35	28	51	8	23	14	12	24	40	21	29	54	6	70	20	51	43	30	27	71	102	51	68	84	8	34	99
614893	6738	4986	4432	11471	7168	8894	8169	15773	6696	5560	5209	12676	7701	5391	5715	13427	11770	8543	8242	17403	11508	11758	8145	7585	4509	4745	4465	7765	6374	9677	5525	7952	6477	4601	4532	10786	7685	8628	6687	18476	8857	7268	6324	14631	19093	5299	10422	31122
112443822	0	0	0	0	0	0	0	0	0	0	0	0	0	0	0	0	0	0	0	0	0	0	0	0	0	0	0	0	0	0	0	0	0	0	0	0	0	0	0	0	0	0	0	0	0	0	0	0
519251	887	760	712	369	876	663	638	349	480	476	495	472	552	961	1178	371	315	592	712	325	416	669	874	55	611	1727	2007	1668	879	273	853	1055	362	653	770	391	354	708	712	302	447	585	797	294	754	461	688	337
112443731	0	0	0	0	0	0	0	0	0	0	0	0	0	0	0	0	0	0	0	0	0	0	0	0	0	0	0	0	0	0	0	0	0	0	0	0	0	0	0	0	0	0	0	0	0	0	0	0
537312	9	13	21	13	37	12	25	11	6	0	21	6	12	27	23	0	0	54	56	0	2	29	7	0	9	16	34	77	4	0	5	35	4	64	42	21	11	9	11	39	11	44	35	7	18	0	0	1
104971159	5	0	0	0	25	0	10	0	6	0	0	2	12	7	10	0	0	14	10	0	2	0	0	0	9	9	1	0	0	0	0	0	4	0	31	0	11	9	6	18	11	7	16	0	18	0	0	0
112443700	0	0	0	0	0	0	0	0	0	0	0	0	0	0	0	0	0	0	0	0	0	0	0	0	0	0	0	0	0	0	0	0	0	0	0	0	0	0	0	0	0	0	0	1	0	0	0	0
112443739	0	0	0	0	0	0	0	0	0	0	0	0	0	0	0	0	0	0	0	0	0	0	0	0	0	0	0	0	0	0	0	0	0	0	0	0	0	0	0	0	0	0	0	0	0	0	0	0
528655	2278	2102	2398	3614	1835	2903	2553	3512	1151	1786	1875	3467	2576	2537	3378	3702	3487	3908	4867	4110	3804	3810	4687	2561	1066	2718	3606	2601	2537	2467	3442	3418	3769	2477	2253	5439	1238	3487	4026	4047	2947	4818	4245	4433	4124	3650	5210	6153
112443693	0	0	0	0	0	0	0	0	0	0	0	0	0	0	0	0	0	0	0	0	0	0	0	0	0	0	0	0	0	0	0	0	0	0	0	0	0	0	0	0	0	0	0	0	0	0	0	0
535043	1800	623	901	1635	3471	914	943	2427	1856	660	712	2933	3081	1786	1978	2287	2386	1100	1291	1964	2267	1002	1092	1487	1468	1853	2128	3260	2919	3137	1499	1548	3019	1159	1062	6125	1894	1089	1165	1247	1890	837	1126	1113	3262	555	1164	2967
100313160	0	0	0	0	0	0	0	0	0	0	0	0	0	0	0	0	0	0	0	0	0	0	0	0	0	0	0	0	0	0	0	0	0	0	0	0	0	0	0	0	0	0	0	0	0	0	0	0
112442553	0	0	0	0	0	0	0	0	0	0	0	0	0	0	0	0	0	0	0	0	0	0	0	0	0	0	0	0	0	0	0	0	0	0	0	0	0	0	0	0	0	0	0	0	0	0	0	0
112443787	0	0	0	0	0	0	0	0	0	0	0	0	0	0	0	0	0	0	0	0	0	0	0	0	0	0	0	0	0	0	0	0	0	0	0	0	0	0	0	0	0	0	0	0	0	0	0	0
528490	0	0	0	0	0	0	0	0	0	0	0	1	0	0	0	0	0	0	0	0	0	0	0	0	0	0	0	0	0	0	0	0	0	0	0	0	0	0	0	0	0	0	0	5	0	0	0	0
521806	0	0	0	0	0	0	0	0	0	0	0	0	0	0	0	0	0	0	0	0	0	0	0	0	0	0	0	0	0	0	0	0	0	0	0	0	0	0	0	0	0	0	0	0	0	0	0	0
533042	380	534	444	426	479	634	727	719	378	335	310	362	638	374	369	439	826	987	955	716	818	1030	744	518	428	544	639	374	505	481	302	606	505	570	439	388	461	619	496	434	372	858	631	701	702	1015	861	621
509329	2161	2045	1981	2989	3805	4211	3523	4909	2348	2258	2190	2774	2845	2110	2432	3756	5241	3426	3395	4716	4345	3991	4726	4810	2276	1816	1872	2279	2255	2596	1831	1969	2277	2157	1901	2507	2921	3663	3071	4764	4248	3744	3180	4925	5777	2897	4606	5610
539494	1192	858	771	801	1497	1315	1393	1820	1088	999	789	898	1420	1093	1272	1205	1689	1622	1479	1565	1546	2056	2050	1267	1125	1031	1099	1056	1357	1007	1003	927	1200	1108	920	1217	809	1022	741	936	1061	1222	1100	1708	2101	889	1710	1705
526329	5724	7709	7607	6442	6674	12250	12235	12292	5294	8297	7128	7193	5169	8739	9290	7442	9436	12038	13079	10650	8651	12364	15091	9711	5354	6605	7243	6989	5471	6322	7773	9232	5988	7518	7118	6448	5545	10105	9215	9274	9198	12675	11969	14543	13505	7602	14989	10781
784052	53	51	32	39	145	95	138	54	24	86	33	45	37	31	36	34	153	121	113	73	85	34	61	62	41	29	13	2	44	64	39	135	38	56	49	22	75	114	85	82	165	156	125	130	305	128	123	217
534257	602	191	213	1791	576	344	298	2304	446	128	138	1761	629	263	302	2623	748	133	109	1797	902	520	450	962	321	188	210	1199	689	917	423	145	950	108	181	2591	564	345	406	2362	752	185	243	1480	823	479	270	3438
100297358	0	0	0	0	0	0	0	0	0	0	0	0	0	0	0	0	0	0	0	0	0	0	0	0	0	0	0	0	0	0	0	0	0	0	0	0	0	0	0	0	0	0	0	0	0	0	0	0
614170	664	408	332	850	614	575	691	1042	410	255	367	862	532	593	586	1175	872	514	548	741	748	642	763	850	453	714	868	801	620	571	756	695	711	471	511	1422	522	527	581	1242	759	563	618	1036	882	125	614	1554
506947	563	606	486	636	767	1160	1243	1124	417	565	542	692	342	595	661	651	937	937	1151	1452	928	1179	1395	546	477	672	707	633	387	459	798	954	629	460	547	674	612	1055	822	1081	662	822	695	772	1220	913	1078	1196
104971162	25	11	24	12	77	8	8	9	24	12	0	17	37	38	14	4	43	5	0	72	3	0	10	15	19	9	18	0	10	20	0	0	32	28	13	6	8	13	19	40	43	7	2	2	40	0	68	0
537517	3720	1844	1550	2086	3463	2357	1903	2413	2254	1277	1432	3155	3062	2336	2834	2261	3120	1826	2211	1924	3098	2295	2120	2120	2840	3548	4383	4264	3955	2127	2361	2709	2696	1790	1807	4200	1582	1523	1896	1786	2602	1475	1812	2788	3394	1333	1783	2326
112442554	2152	798	762	841	2005	1081	831	1155	1179	615	677	1304	1477	1005	1275	1066	1758	940	1090	1057	2105	1142	1269	1646	1503	1745	1940	1934	1928	969	1081	1109	1424	767	802	1782	1069	867	1260	980	1960	980	1187	1892	2445	747	1143	1013
112442555	0	0	0	4	4	24	9	0	0	0	0	12	2	0	30	6	0	3	0	0	0	0	33	0	0	2	12	43	0	0	0	0	0	12	0	0	0	8	2	0	0	4	0	6	0	0	27	0
513771	3886	3379	3075	3111	4177	5459	4987	4620	2538	2906	2807	2913	3217	4093	3885	3407	4853	4533	4726	4615	5026	7296	5415	3600	3327	3730	3933	4050	3805	3400	4313	4776	2924	3533	3439	3760	3271	4495	3928	3796	3635	4162	4435	4297	4879	2710	4965	4902
101905343	573	313	262	325	180	159	159	139	73	37	24	53	76	55	61	37	475	626	582	349	1221	1740	1030	767	71	85	69	78	359	356	185	179	238	309	257	338	409	563	478	468	477	470	585	547	169	76	80	140
517552	0	0	0	0	0	0	0	0	0	0	0	0	0	0	0	0	0	0	0	0	0	0	7	0	0	0	0	0	0	0	0	0	0	0	0	0	0	0	0	0	0	1	0	1	0	0	0	0
615113	0	0	0	0	0	0	0	0	0	0	0	0	0	0	0	0	0	0	0	0	0	0	0	0	0	0	0	0	0	0	0	0	0	0	0	0	0	0	0	0	0	0	0	0	0	0	0	0
512467	0	0	0	0	0	0	0	0	0	0	0	0	0	0	0	5	0	0	0	0	0	0	0	0	0	0	0	0	0	0	0	0	0	0	0	0	0	0	0	0	0	0	0	0	0	0	0	0
536123	0	0	0	0	0	1	1	0	4	0	0	0	0	5	6	1	8	1	1	0	9	0	1	1	5	0	1	1	0	0	0	0	0	1	0	0	7	0	0	0	0	0	0	0	18	0	10	0
112443628	0	0	0	0	0	0	0	0	0	0	0	0	0	0	0	0	0	0	0	0	0	0	0	0	0	0	0	0	0	0	0	0	0	0	0	0	0	0	0	0	0	0	0	0	0	0	0	0
112442556	0	0	0	0	0	0	0	0	0	0	0	0	0	0	0	0	0	0	0	0	0	0	0	0	0	0	0	0	0	0	0	0	0	0	0	0	0	0	0	0	0	0	0	0	0	0	0	0
112443627	0	0	0	0	0	0	0	0	0	0	0	0	0	0	0	0	0	0	0	0	0	0	0	0	0	0	0	0	0	0	0	0	0	0	0	0	0	0	0	0	0	0	0	0	0	0	0	0
537932	2252	1892	1908	1343	2040	2544	2232	2050	1372	1362	1291	2105	2043	2686	3383	1688	1939	2090	2092	2019	1933	2493	2675	1740	1840	3404	3942	4176	2408	1645	2354	2803	1733	2172	1444	2676	1169	1827	2124	1187	2010	1875	2044	2534	2915	1331	2175	2042
614427	3787	3011	2893	3233	4517	4473	4284	4515	3083	3641	2988	2952	3433	3188	3431	3504	5834	5423	5912	5481	7387	5633	6826	6105	3114	2891	2948	3774	3276	3020	3224	4278	3369	2686	2386	2967	3965	5641	4572	4091	7692	6161	5671	7596	9353	3479	5479	5141
338071	5610	3162	3278	3212	7274	5141	5034	4967	4431	3673	3057	3896	5778	4376	5240	3999	6352	4719	5145	3916	8576	6057	6192	4776	4859	4650	4822	5468	4850	3468	3555	4318	4741	3286	3124	4328	4590	5319	4760	4107	6895	5451	5337	6850	11834	3831	4735	4447
112443694	0	0	0	0	0	0	0	0	0	0	0	0	0	0	0	0	0	0	0	0	0	0	0	9	0	0	0	0	8	0	0	0	0	0	0	0	0	0	0	0	0	0	0	0	0	0	0	0
112442557	0	0	0	0	0	0	0	6	0	0	0	0	0	0	0	0	0	0	0	0	8	0	0	0	0	2	0	0	0	0	0	0	0	0	0	2	0	0	0	0	0	0	1	0	0	0	0	0
100140861	42	2	20	16	42	46	38	42	12	0	10	20	38	19	3	13	0	39	20	0	41	0	63	38	11	13	13	34	8	4	0	0	32	20	7	8	8	3	17	0	39	49	30	20	57	79	24	0
507308	1317	2670	2019	2357	1755	4049	4556	3700	1254	3169	2746	2040	1206	1850	1779	1768	4164	6166	6065	5537	3988	7294	8112	5072	855	1455	1501	1852	1157	1867	2348	3305	2031	2079	2323	1814	1834	5820	4651	4371	5035	7465	6042	6403	5013	2907	6121	4624
616485	338	828	538	475	365	883	980	1031	218	816	750	664	211	462	403	512	927	1755	1347	1584	1130	1442	1949	1245	296	375	486	252	310	602	729	753	701	617	802	501	401	1434	1120	865	1148	1945	1630	1744	896	1140	1499	1262
783720	2743	433	772	535	2345	509	375	376	1520	417	394	1230	2267	1043	1091	551	524	297	509	395	1356	279	549	703	2066	2106	2072	2355	2718	1040	1111	1162	1606	651	421	1717	922	358	595	378	996	402	447	725	1824	270	416	357
515744	505	240	190	223	559	490	464	568	634	361	259	331	544	281	458	298	743	592	475	535	543	825	690	481	399	425	458	435	434	286	199	320	339	261	233	263	425	586	474	434	758	524	531	509	780	612	583	778
112442558	6	15	0	7	2	7	11	29	10	0	4	6	14	0	12	0	0	11	0	68	0	0	0	0	5	8	9	0	10	0	0	0	0	0	0	1	7	6	12	31	0	8	30	7	0	0	0	0
112443678	0	0	0	0	0	0	0	0	0	0	0	0	0	0	0	0	0	0	0	0	0	0	0	0	0	0	0	0	0	0	0	0	0	0	0	0	0	0	0	0	0	0	0	0	0	0	0	0
505794	31	27	8	9	5	8	39	7	1	0	4	7	11	33	10	0	0	28	11	0	9	41	9	13	10	22	23	0	1	0	7	16	7	33	0	17	9	22	11	0	8	38	19	14	10	0	29	0
104971168	101	136	102	68	52	140	253	141	117	117	166	85	94	147	100	110	131	225	220	322	132	282	185	106	31	49	120	40	55	96	57	112	84	100	78	32	59	102	144	126	124	184	219	151	240	29	282	227
528191	142	164	133	150	76	172	350	221	143	138	203	148	116	176	133	162	231	320	386	471	171	282	275	120	65	75	129	101	96	140	106	195	104	146	92	102	81	140	229	157	166	240	268	226	324	29	401	370
112443789	0	0	0	0	0	0	0	0	0	0	0	0	0	0	0	0	0	0	0	0	0	0	0	0	0	0	0	0	0	0	0	0	0	0	0	0	0	0	0	0	0	0	0	0	0	0	0	0
100337021	0	0	0	0	2	0	2	0	0	0	0	0	0	0	0	0	0	0	0	4	0	0	0	1	0	0	0	0	11	0	0	0	0	0	0	0	0	0	0	0	0	0	0	0	0	0	0	0
282851	311	0	10	19	358	0	24	0	415	0	0	12	465	12	5	15	828	0	0	0	600	0	23	0	439	0	3	0	418	0	0	0	381	0	14	3	359	0	4	0	378	0	0	0	998	0	40	51
531150	0	0	0	0	0	0	0	0	0	0	0	0	0	0	1	0	0	0	0	0	0	0	0	0	0	2	3	0	0	0	0	0	0	0	0	0	1	0	0	0	0	0	0	0	0	0	0	0
505012	0	0	0	0	0	0	0	0	0	0	0	0	0	0	0	0	0	0	0	0	0	0	0	0	0	0	0	0	0	0	0	0	0	0	0	0	0	0	0	0	0	0	0	0	0	0	0	0
505011	280	160	186	131	503	399	184	361	180	256	191	258	346	176	275	329	466	238	111	198	473	168	394	192	336	249	263	194	323	365	325	474	304	208	190	398	302	260	253	453	529	257	264	313	421	287	384	455
112443601	0	0	0	0	0	0	0	0	0	0	0	0	0	0	0	0	0	0	0	0	0	0	0	0	0	0	0	0	0	0	0	0	0	0	0	0	0	0	0	0	0	0	0	0	0	0	0	0
521834	4	0	0	0	0	0	0	0	13	0	0	0	0	0	0	0	0	2	0	0	0	0	0	0	0	9	0	21	3	0	0	0	0	0	0	5	0	0	0	0	11	0	0	0	0	0	0	0
616901	685	16	14	341	736	30	0	261	225	32	26	103	439	25	61	149	666	28	0	463	940	0	19	254	532	53	42	418	1096	216	10	39	1054	63	13	1068	811	12	61	351	1014	0	11	201	998	0	54	467
100313161	0	0	0	0	0	0	0	0	0	0	0	0	0	0	0	0	0	0	0	0	0	0	0	0	0	0	0	0	0	0	0	0	0	0	0	0	0	0	0	0	0	0	0	0	0	0	0	0
522103	135	256	262	231	129	356	330	379	151	158	208	447	225	244	328	326	228	361	133	258	45	458	379	200	57	300	469	396	175	348	281	403	185	415	289	325	99	251	176	505	218	310	262	515	187	334	486	203
100847850	46	101	93	108	83	78	189	74	56	86	56	89	78	146	149	98	84	129	83	69	11	206	87	70	62	97	133	65	46	68	103	77	67	131	63	127	29	149	99	209	89	110	96	192	62	64	172	109
112442559	220	220	286	352	183	414	331	411	89	201	178	219	104	234	216	295	278	456	334	434	314	598	402	735	129	325	324	264	169	291	237	337	199	205	115	365	380	458	355	336	434	402	456	799	422	434	407	389
539027	0	0	0	0	0	1	4	1	0	0	0	0	7	2	2	0	0	12	0	16	9	0	4	0	0	0	0	0	7	0	0	0	3	0	0	11	8	0	2	15	0	1	0	5	3	0	6	0
506090	0	0	0	0	0	0	0	0	0	0	0	0	7	0	0	0	0	0	0	0	4	0	0	0	0	0	0	0	0	0	1	0	0	0	0	0	0	0	0	2	0	0	0	0	0	0	0	0
102467001	0	0	0	0	0	0	0	0	0	0	0	0	0	0	0	0	0	0	0	0	0	0	0	0	0	0	0	0	0	0	0	0	0	0	0	0	0	0	0	0	0	0	0	0	0	0	0	0
507516	0	0	0	0	0	0	0	0	0	0	0	0	0	0	0	0	0	0	0	0	3	0	0	0	0	0	0	0	0	0	0	0	0	0	0	0	0	0	0	0	0	0	0	0	0	0	0	1
104971177	0	0	0	0	0	0	0	0	0	0	0	0	0	0	0	0	0	0	0	0	0	0	0	0	0	0	0	0	0	0	0	0	0	0	0	0	0	0	0	0	0	0	0	0	0	0	0	0
533065	15	0	5	0	2	24	13	7	11	14	1	26	1	1	35	0	9	23	3	5	19	0	4	10	3	6	2	2	0	2	5	1	4	1	6	13	3	1	7	2	8	6	8	12	2	1	5	23
780963	9	0	2	0	2	8	12	7	1	3	1	1	0	1	1	0	9	22	3	5	13	0	4	10	3	6	2	1	0	2	5	1	4	1	6	13	3	1	7	2	8	6	8	12	2	1	5	11
112442560	6	0	0	0	0	10	1	2	0	0	0	8	0	0	25	0	0	0	0	0	0	0	0	0	0	0	0	0	0	0	0	0	0	0	0	0	0	0	1	0	0	0	0	2	0	0	0	0
529590	7	9	0	0	14	17	32	10	19	0	0	3	5	13	19	0	25	13	1	0	5	0	0	1	17	18	8	1	3	0	0	0	0	0	0	4	24	17	8	24	9	0	2	1	23	1	3	13
112443611	0	0	0	0	0	0	0	0	0	0	0	0	0	0	0	0	0	0	0	0	0	0	0	0	0	0	0	0	0	0	0	0	0	0	0	0	0	0	0	0	0	0	0	0	0	0	0	0
527412	1131	327	438	244	960	878	846	478	592	446	389	397	1197	506	780	298	905	478	511	373	1587	450	553	340	765	557	836	708	1111	316	771	696	1211	487	448	667	488	574	564	281	1275	391	508	413	1334	417	635	246
104971180	84	0	0	0	70	0	0	0	58	0	9	0	17	0	0	0	25	0	0	0	33	0	0	0	43	0	0	0	8	0	0	0	14	0	0	0	43	0	0	0	81	0	0	0	37	0	0	0
535458	1819	1729	1561	1484	1710	3220	2759	2208	927	2132	1637	1176	1278	1963	2133	1185	2023	2443	2642	2567	2147	3866	3418	2486	864	2098	2027	1896	1617	1559	1918	2140	1895	1775	1343	1151	1306	2139	2097	1259	3818	2565	2394	4887	2500	1575	2606	2507
540832	131	47	59	27	190	62	69	62	75	57	60	69	78	57	164	95	124	79	126	91	189	0	131	159	118	57	106	97	135	76	86	76	56	70	43	26	66	97	80	65	218	118	85	124	210	0	45	95
112443604	0	0	0	0	0	0	0	0	0	0	0	0	0	0	0	0	0	0	0	0	0	0	0	0	0	0	0	0	0	0	0	0	0	0	0	0	0	0	0	0	0	0	0	0	0	0	0	0
539718	0	0	1	0	0	0	0	0	0	0	0	0	0	0	0	0	0	0	0	0	6	0	0	0	0	0	0	0	0	0	0	0	1	0	0	0	0	0	0	0	0	0	0	0	0	0	0	0
534223	204	0	0	0	542	0	0	0	159	0	9	8	248	0	9	0	391	0	8	0	1065	0	22	0	992	23	10	0	521	33	7	13	1063	22	56	0	417	0	7	0	342	1	0	0	867	0	0	79
112443706	0	0	0	0	0	0	0	0	0	0	0	0	0	0	0	0	0	0	0	0	0	0	0	0	0	0	0	0	0	0	0	0	0	0	0	0	0	0	0	0	0	0	0	0	0	0	0	0
523418	264	0	0	0	71	0	0	13	107	0	0	0	226	12	0	0	196	0	0	0	521	0	13	9	204	0	3	0	361	0	9	11	252	0	8	0	374	5	8	0	699	14	1	0	545	0	17	0
112442561	109	0	0	0	89	0	0	0	80	0	0	0	79	13	1	10	21	0	0	0	15	0	0	0	25	3	2	0	71	0	0	0	20	0	1	0	0	0	4	0	11	0	1	0	5	0	0	0
112443710	0	0	0	0	0	0	0	0	0	0	0	0	0	0	0	0	0	0	0	0	0	0	0	0	0	0	0	0	0	0	0	0	0	0	0	0	0	0	0	0	0	0	0	0	0	0	0	0
532067	2783	0	29	0	2282	5	27	0	1749	15	10	40	1902	36	27	26	845	17	0	1	2125	0	4	15	2353	33	27	41	2258	29	1	0	1310	7	35	13	1136	15	42	37	1288	0	0	6	1780	0	13	42
107132251	2	0	0	0	3	0	0	0	0	0	0	0	0	0	0	0	0	0	0	0	0	0	0	0	5	0	0	0	0	0	0	0	0	0	0	0	0	0	0	0	0	0	0	0	9	0	0	0
104971229	0	0	0	0	4	0	0	0	0	0	0	0	0	0	0	0	0	0	0	0	0	0	0	1	0	0	0	0	0	0	0	0	0	0	0	0	0	0	0	0	0	0	0	0	0	0	0	0
497029	4	1	0	0	6	0	0	0	5	0	0	0	19	0	0	0	19	0	0	0	41	0	0	0	43	0	0	0	14	0	1	0	1	0	0	0	0	0	0	0	0	0	0	0	46	0	0	0
101905392	5	0	0	0	0	0	0	0	0	9	0	0	0	0	0	0	0	0	0	0	7	0	0	0	0	0	0	0	0	35	0	0	0	0	0	0	0	0	0	0	0	0	0	0	0	0	0	0
112443740	0	0	0	0	0	0	0	0	0	0	0	0	0	0	0	0	0	0	0	0	0	0	0	0	0	0	0	0	0	0	0	0	0	0	0	0	0	0	0	0	0	0	0	0	0	0	0	0
107131350	0	0	0	0	0	0	0	0	0	0	0	0	0	0	0	0	0	0	0	0	0	0	0	0	0	0	0	0	0	0	0	0	0	0	0	0	0	0	0	0	0	0	0	0	0	0	0	0
107132260	0	0	0	0	0	0	0	0	0	0	0	0	0	0	0	0	0	0	0	0	0	0	0	0	0	0	0	0	0	0	0	0	0	0	0	0	0	0	0	0	0	0	0	0	0	0	0	0
534542	0	0	0	0	0	0	0	0	0	0	0	0	0	0	0	0	0	0	0	0	0	0	0	0	0	0	0	0	0	0	0	0	0	0	0	0	0	0	0	0	0	0	0	0	0	0	0	0
112442562	0	0	0	0	0	0	0	0	0	0	0	0	0	0	0	0	0	0	0	0	0	0	0	0	0	0	0	0	0	0	0	0	0	0	0	0	0	0	0	0	0	0	0	0	0	0	0	0
507139	359	28	55	15	150	34	83	19	231	39	39	19	190	26	35	19	401	63	76	0	602	0	113	68	308	22	20	75	266	17	61	41	341	2	28	16	323	71	73	39	605	72	55	95	881	149	123	195
112443621	0	0	0	0	0	0	0	0	0	0	0	0	0	0	0	0	0	0	0	0	0	0	0	0	0	0	0	0	0	0	0	0	0	0	0	0	0	0	0	0	0	0	0	0	0	0	0	0
535490	2363	731	908	946	4411	1368	1207	1703	1758	571	498	1260	2084	1450	1620	1085	1459	589	538	843	2454	1775	949	2032	2637	2480	2398	2509	2794	1968	1335	1235	1896	1200	798	1815	2029	606	925	740	2469	783	809	1678	3029	459	828	669
508882	0	0	7	0	0	0	0	0	2	0	0	0	0	0	0	0	0	0	0	0	0	0	0	0	0	7	0	0	0	0	0	0	0	1	0	0	0	0	0	0	7	0	0	0	5	0	0	0
280802	0	0	0	0	0	0	0	0	0	0	0	0	0	0	0	0	0	0	0	0	0	0	0	0	0	0	0	0	0	0	0	0	0	0	0	0	0	0	0	0	0	0	0	0	0	0	0	0
112442563	159	54	6	25	125	80	33	104	84	37	16	52	121	26	18	26	190	0	16	107	181	146	22	30	235	19	6	207	280	62	35	55	207	66	10	80	34	23	11	0	138	5	1	28	190	92	11	102
281122	2279	1061	336	603	2384	648	240	1658	1874	729	105	602	1901	557	178	516	2345	131	65	1058	3570	1747	662	513	2608	470	213	1472	3191	947	442	558	2277	1210	331	915	1490	759	198	568	2531	129	244	692	2367	542	251	1196
517077	0	2	1	0	1	5	2	0	13	0	0	0	2	3	0	1	8	0	0	0	11	0	0	0	0	4	0	4	1	0	3	0	7	0	0	4	20	0	0	2	20	1	0	2	0	9	1	0
505142	2	0	0	0	0	0	0	0	0	0	0	0	4	0	0	0	0	0	0	0	0	0	0	0	20	0	2	0	0	0	0	0	0	0	0	0	0	0	0	0	0	0	0	0	0	0	0	0
535683	3035	2890	2485	3686	4150	4842	4753	5736	2662	3288	2870	3214	3110	2905	2591	3470	7927	5743	6106	6517	5586	5743	6292	6775	2441	2000	2149	2580	2653	3187	2489	3027	2926	2605	2405	2936	2983	4673	3752	5253	7200	5947	5050	8209	6864	4208	6573	7579
112443790	0	0	0	0	0	0	0	0	0	0	0	0	0	0	0	0	0	0	0	0	0	0	0	0	0	0	0	0	0	0	0	0	0	0	0	0	0	0	0	0	0	0	0	0	0	0	0	0
112442326	0	0	0	0	0	0	0	0	0	0	0	0	0	0	0	0	0	0	0	0	0	0	0	0	0	0	0	0	0	0	0	0	0	0	0	0	0	0	0	0	0	0	0	0	0	0	0	0
539513	2524	1187	1100	1481	2845	1352	1442	2296	1949	863	976	1217	2156	1163	1209	1438	3809	1605	1558	1730	3566	1812	1857	2955	2322	907	1263	871	2509	1919	1155	1234	2317	1001	1074	1492	1858	1693	1480	1755	3590	1521	1185	2810	3746	807	1766	1855
526135	1004	1816	1760	1035	973	2580	2207	1835	505	1382	1470	1753	869	2407	2798	1450	880	2068	2032	1632	940	2659	1736	2045	817	3053	3125	2480	1041	1839	2115	2685	1103	1705	1726	1923	1005	2030	1490	909	1376	1467	1729	2036	1029	1348	1715	1133
101906588	0	5	0	9	0	0	0	0	0	0	0	0	0	0	5	0	0	0	0	0	0	0	0	9	0	2	2	0	0	0	0	0	0	0	0	0	0	9	1	0	0	8	0	0	0	0	19	0
101906513	2	0	0	0	0	7	0	4	0	0	0	0	0	1	0	0	3	0	12	0	0	0	0	0	1	0	2	0	0	8	0	0	0	0	11	0	0	0	6	20	2	0	0	0	0	0	0	0
282644	393	476	330	463	627	548	678	652	374	483	476	358	333	287	364	470	907	1001	950	1308	929	906	876	622	274	232	258	181	346	398	364	440	381	406	525	349	799	947	624	879	1061	1106	998	1124	13322	6087	9182	9450
107132253	0	0	0	0	0	0	0	0	12	0	0	0	0	0	0	0	2	0	0	0	0	0	0	0	0	0	0	0	0	0	0	0	1	0	0	0	0	0	0	0	0	0	0	0	8	0	0	0
317777	12	7	12	0	46	17	0	14	13	0	0	7	6	0	0	0	0	1	1	21	0	0	0	2	22	6	4	0	22	11	13	0	10	1	0	5	39	0	18	0	12	3	5	11	25	0	1	0
112443655	0	0	0	0	0	0	0	0	0	0	0	0	0	0	0	0	0	0	0	0	0	0	0	0	0	0	0	0	0	0	0	0	0	0	0	0	0	0	0	0	0	0	0	0	0	0	0	0
407236	4511	259	430	1754	3045	179	185	1979	3037	175	232	2852	4009	276	287	2161	3794	158	227	2227	2964	257	499	1634	4284	266	270	2579	4615	2091	276	89	3938	455	151	4553	1929	354	226	2495	3151	129	154	2205	3867	95	269	2531
100126272	1517	42	78	184	1289	87	105	278	1107	63	40	254	880	52	62	190	1714	53	74	178	1578	0	106	492	1060	70	130	80	1306	327	50	62	932	53	38	140	1182	46	61	181	2157	35	74	307	3062	88	150	424
507865	3212	1965	2188	2865	3296	4295	3942	4285	2059	1987	1887	2958	2880	2258	3127	3279	5108	3876	4039	4266	4268	4510	5152	4542	2177	2789	3074	3393	2880	2916	2619	3084	2806	2396	2149	3423	2865	3020	3023	4165	4026	3932	3228	4692	5524	2168	4614	4615
535498	139	42	75	316	221	145	78	163	84	66	67	326	81	136	171	155	70	73	97	72	41	78	88	166	125	365	433	723	194	91	146	110	86	166	53	593	39	49	81	251	166	65	110	208	116	1	69	202
783784	343	68	90	58	454	117	66	182	264	74	55	42	281	29	40	54	535	55	62	181	354	0	155	229	322	26	35	0	355	41	46	26	298	75	0	25	638	63	46	110	562	132	71	139	1128	0	113	88
507983	274	15	8	19	154	17	18	16	139	18	37	53	186	39	42	61	84	13	9	33	184	0	30	40	173	105	99	139	275	65	62	31	267	0	41	233	179	0	2	23	140	18	19	23	205	0	0	78
574085	543	8	6	350	659	0	0	186	547	14	12	235	865	20	2	563	2254	15	0	406	2842	0	44	488	204	6	6	0	574	313	11	0	1636	16	10	506	997	24	37	522	1712	19	8	342	2203	0	19	269
112443791	0	0	0	0	0	0	0	0	0	0	0	0	0	0	0	0	0	0	0	0	0	0	0	0	0	0	0	0	0	0	0	0	0	0	0	0	0	0	0	0	0	0	0	0	0	0	0	0
281406	251	60	22	50	217	75	37	102	86	27	21	58	161	158	109	36	48	6	35	2	122	81	39	21	117	253	212	81	264	48	47	29	222	209	88	197	90	41	37	26	174	64	39	42	167	80	50	181
112442564	0	0	0	0	0	0	0	0	0	0	0	0	0	0	0	0	0	0	0	0	0	0	0	0	0	0	0	0	0	0	0	0	0	0	0	0	0	0	0	0	0	0	0	0	0	0	0	0
614176	0	0	0	0	0	0	0	0	0	0	0	0	1	0	0	0	0	1	0	26	8	0	0	13	0	0	0	0	0	6	8	0	0	8	0	0	2	0	2	0	6	0	0	0	0	0	0	0
112443682	0	0	0	0	0	0	0	0	0	0	0	0	0	0	0	0	0	0	0	0	0	0	0	0	0	0	0	0	0	0	0	0	0	0	0	0	0	0	0	0	0	0	0	0	0	0	0	0
534937	0	0	0	0	0	0	0	0	0	0	0	0	0	0	0	0	0	0	0	0	0	0	0	0	0	0	0	0	0	0	0	0	0	0	0	0	0	0	0	0	0	0	0	0	0	0	0	0
112443616	0	0	0	0	0	0	0	0	0	0	0	0	0	0	0	0	0	0	0	0	0	0	0	0	0	0	0	0	0	0	0	0	0	0	0	0	0	0	0	0	0	0	0	0	0	0	0	0
101907729	0	0	0	0	0	0	0	0	0	0	0	0	0	0	0	0	0	0	0	0	0	0	0	6	0	0	0	0	0	0	0	0	0	0	0	0	0	0	0	0	6	0	0	0	0	0	0	0
338068	274	42	64	28	211	69	69	45	32	34	59	6	62	60	65	7	93	81	35	0	57	165	42	7	47	102	133	169	183	33	65	10	93	35	34	4	113	34	49	0	206	91	104	22	265	0	212	43
536380	0	0	0	0	0	0	18	0	0	0	0	0	8	0	12	7	0	0	7	0	0	0	0	10	11	0	1	0	1	0	12	0	0	35	0	0	0	0	12	0	16	3	0	0	0	83	0	0
540450	13617	11845	11330	14761	16897	19408	16873	27115	11290	11946	10051	14747	13060	13806	14841	16864	25449	17534	18697	22133	21704	24291	22182	28919	13350	13789	13391	15800	14917	20331	14670	18887	14373	11566	11095	18143	15007	16830	13164	21146	19880	18287	16274	27520	26214	14732	21309	30355
112442565	4	0	0	0	0	0	0	0	0	0	0	0	4	0	6	4	0	0	0	0	0	0	0	5	0	0	0	0	8	0	0	0	4	0	23	1	0	0	4	0	0	0	0	0	0	0	0	0
617274	0	8	3	0	0	0	0	0	0	0	0	14	0	0	0	0	18	0	0	0	0	0	0	0	0	0	0	0	0	15	0	0	0	0	0	0	0	0	0	0	0	0	0	0	0	0	0	0
504711	0	1	0	0	17	0	0	0	0	0	0	1	0	16	0	0	1	1	20	0	0	0	0	0	11	5	1	0	0	0	0	0	0	0	0	0	1	0	0	0	0	0	10	0	1	0	0	0
112443741	0	0	0	0	0	0	0	0	0	0	0	0	0	0	0	0	0	0	0	0	0	0	0	0	0	0	0	0	0	0	0	0	0	0	0	0	0	0	0	0	0	0	0	0	0	0	0	0
112443744	0	0	0	0	0	0	0	0	0	0	0	0	0	0	0	0	0	0	0	0	0	0	0	0	0	0	0	0	0	0	0	0	0	0	0	0	0	0	0	0	0	0	0	0	0	0	0	0
112442329	0	0	0	0	0	0	0	0	0	0	0	0	0	0	0	0	0	0	0	0	0	0	0	0	0	0	0	0	0	0	0	0	0	0	0	0	0	0	0	0	0	0	0	0	0	0	0	0
504948	669	136	187	227	692	151	240	279	393	176	149	376	383	152	221	263	530	186	138	149	577	167	234	358	477	384	400	398	749	431	185	453	353	171	150	452	401	193	166	211	494	203	147	355	626	0	234	152
112442566	6	0	6	0	0	0	21	0	3	6	1	0	0	0	0	0	0	6	0	0	32	0	10	0	0	0	1	0	0	15	22	0	4	0	0	0	0	0	0	0	0	0	4	0	0	0	14	0
112443746	0	0	0	0	0	0	0	0	0	0	0	0	0	0	0	0	0	0	0	0	9	0	0	0	0	0	0	0	0	0	0	0	0	0	0	0	0	0	0	0	0	0	0	0	0	0	0	0
112443792	0	0	0	0	0	0	0	0	0	0	0	0	0	0	0	0	0	0	0	0	0	0	0	0	0	0	0	0	0	0	0	0	0	0	0	0	0	0	0	0	0	0	0	0	0	0	0	0
112442205	26	1	0	11	26	22	20	51	73	60	9	22	35	19	21	4	22	4	2	58	42	0	25	90	27	12	19	0	22	9	45	34	17	22	14	28	13	6	23	67	61	52	38	54	52	0	0	37
540245	163	170	185	116	58	113	143	222	96	202	138	201	101	168	215	117	140	200	179	227	115	438	232	196	81	418	345	509	189	248	228	446	103	202	172	262	59	102	144	145	109	176	185	187	243	44	59	74
112443720	0	0	0	0	0	0	0	0	0	0	0	0	0	0	0	0	0	0	0	0	0	0	0	0	0	0	0	0	0	0	0	0	0	0	0	0	0	0	0	0	0	0	0	0	0	0	0	0
112443647	0	0	0	0	0	0	0	0	0	0	0	0	0	0	0	0	0	0	0	0	0	0	0	0	0	0	0	0	0	0	0	0	0	0	0	0	0	0	0	0	0	0	0	0	0	0	0	0
526088	0	0	1	0	2	3	2	0	0	0	0	3	7	0	0	0	23	3	1	0	5	0	0	8	0	0	0	1	0	1	0	0	18	0	2	1	11	0	7	13	0	5	6	22	0	1	0	0
532545	0	0	0	0	11	0	0	0	10	0	0	0	4	3	0	0	2	4	2	0	6	0	0	6	4	7	11	2	5	15	9	13	1	4	2	3	0	9	1	1	13	3	2	6	9	0	5	0
614739	0	0	0	0	0	0	0	0	0	0	0	0	0	0	0	0	0	0	0	0	0	0	0	0	0	0	0	0	0	0	0	0	0	0	0	0	0	0	0	0	0	0	0	0	0	0	0	0
112442331	0	0	0	0	0	0	0	0	0	0	0	0	0	1	0	4	0	0	0	20	0	0	0	0	0	0	0	0	0	0	0	0	0	1	0	0	0	0	0	0	0	0	0	0	0	0	0	2
112442334	0	0	0	0	0	0	0	0	0	0	0	0	0	0	0	0	0	0	0	0	0	0	0	0	0	0	0	0	0	0	0	0	0	0	0	0	0	0	0	0	0	0	0	0	0	0	0	0
507137	2342	1905	1722	2244	2519	3316	2959	3723	1802	1928	1955	2260	2019	2067	2199	2749	4249	3177	3790	4594	3254	4541	4207	3272	2099	2029	2142	1981	2194	2403	2233	2602	2103	1930	1937	2313	2143	3321	2607	3497	3756	3440	2721	4060	4061	2849	3487	4322
112443748	0	0	0	0	0	0	0	0	0	0	0	0	0	0	0	0	0	0	0	0	0	0	0	0	0	2	0	0	0	0	0	0	0	0	0	0	0	0	0	0	0	0	0	0	0	0	0	0
112443599	0	0	0	0	2	12	0	0	0	0	0	0	0	0	0	0	0	0	0	0	0	0	0	0	22	0	0	0	8	0	0	0	0	0	0	15	0	1	0	0	0	0	0	0	0	0	0	0
100301114	3927	1307	1702	1535	5083	1380	1590	1828	2557	1231	1250	2333	3788	2219	2710	1753	2371	1133	1133	1136	2912	1688	1415	1728	3965	3901	3985	4738	4272	1968	2427	2158	3361	1590	1334	3482	1729	926	1483	892	3028	1138	1438	2074	4423	1427	1127	1242
788312	200	238	392	242	252	434	346	265	75	253	224	330	147	373	633	251	108	270	317	243	91	369	329	167	148	725	917	819	185	237	590	709	146	258	456	240	95	325	365	186	194	299	337	243	268	104	385	171
101902790	7	4	4	9	10	30	33	25	1	5	13	5	5	5	11	10	17	22	6	25	14	1	8	11	10	0	10	1	6	7	3	14	11	10	25	8	7	32	18	4	6	43	13	36	21	0	6	18
112442568	0	0	0	0	0	0	0	0	0	0	0	0	0	0	0	0	0	0	0	0	0	0	0	0	0	0	0	0	0	0	0	0	0	0	0	0	0	0	0	0	0	0	0	0	0	0	0	0
538505	1409	879	850	1236	1257	1207	1092	1337	1037	689	791	1125	1243	897	1138	1277	1476	872	1085	1256	1418	1772	1273	1353	1336	1304	1555	1857	1298	1515	1038	1727	1303	655	765	1218	879	871	874	876	1341	882	879	1428	1948	502	1182	1452
282161	63	164	103	240	148	86	75	357	90	28	19	280	80	12	29	322	243	27	52	253	113	371	50	204	133	26	19	129	103	151	65	44	125	13	9	356	94	83	20	266	77	2	21	244	152	0	106	383
112442569	0	0	0	0	0	0	0	0	0	0	0	0	0	0	0	0	0	0	23	0	0	0	0	0	0	0	0	0	0	0	1	0	0	0	0	0	0	0	0	0	0	0	0	0	0	0	0	0
519694	8381	6723	6154	17929	8713	9246	8605	20978	7440	5691	5048	16393	7829	6359	7638	18600	13958	9004	10289	22126	11234	11949	10313	12817	7535	5931	6212	10785	7636	9918	6927	8086	7912	5317	5871	20535	7370	8676	6715	25845	9027	7895	7636	18308	13782	6764	10487	30565
407121	569	11	8	13	655	6	0	0	481	0	21	20	548	0	33	0	663	5	0	18	588	0	41	4	428	13	26	99	447	0	0	0	798	0	18	10	389	0	24	0	385	0	9	12	285	0	11	35
112442618	232	0	0	0	313	5	0	0	242	0	4	6	223	0	27	0	242	0	0	0	248	0	0	0	161	5	14	99	196	0	0	0	349	0	18	0	177	0	6	0	143	0	0	0	157	0	4	34
541247	1748	435	629	757	1785	372	524	579	1268	382	370	923	1386	706	880	563	1092	592	521	790	1836	994	697	854	1537	1609	1877	1447	2033	661	793	638	1215	578	303	1454	676	415	1034	778	1146	726	551	861	2143	408	572	235
493710	5	0	1	5	11	0	0	117	12	0	0	0	5	10	0	0	38	0	0	0	7	0	6	164	40	0	0	0	12	55	0	0	0	7	0	2	10	0	3	0	72	5	0	123	11	0	0	0
511280	6087	2594	2329	2226	9948	4852	4061	5522	6441	2488	2350	2498	5893	2745	2985	3183	9909	3294	3718	4420	9889	4988	4115	6316	6004	2253	2385	2263	5615	3023	2085	2576	5085	1667	2030	2083	7189	3425	3410	3482	10398	4191	3851	6553	14815	2007	4307	4043
617625	3445	1863	2107	1860	3414	2659	2497	2304	3380	1880	1786	2154	3327	2323	2677	2837	5119	2370	2474	2221	5032	2244	4142	2864	4229	2722	2771	2490	4196	2108	2514	2652	2961	1793	1972	1984	3399	2435	2693	2781	4044	2602	2853	2853	6840	1627	3525	3028
112442620	0	0	0	0	0	0	0	0	0	0	0	0	0	0	0	0	0	0	0	0	0	0	0	0	0	0	0	0	0	0	0	0	0	0	0	0	0	0	0	0	0	0	0	0	0	0	0	0
783333	8	0	0	0	0	0	0	0	0	0	0	0	14	0	0	0	29	0	0	0	20	0	0	0	0	0	0	0	10	0	0	0	16	0	0	0	9	0	0	0	8	0	0	0	25	0	0	0
104968526	0	0	0	5	0	0	0	0	0	0	0	1	0	0	7	0	0	1	0	0	0	0	1	1	0	7	2	0	2	12	0	0	0	0	0	0	9	1	0	0	1	0	0	0	10	0	1	0
521533	4055	3542	3559	4946	5709	6591	6189	8407	3692	4740	3787	4088	3772	3585	3204	5132	9982	7344	8093	7469	7303	7220	8231	8411	3103	2604	2564	3162	3363	3832	3101	3953	3614	3038	3566	2970	5086	6025	5247	8657	8901	7499	6776	9920	8945	4202	8252	8856
100337491	6	62	69	97	16	84	66	117	0	13	14	52	14	131	172	91	5	75	53	34	0	0	112	14	16	59	55	150	29	65	53	100	38	30	60	62	11	72	68	72	24	65	43	30	0	0	38	92
104971213	3	0	7	0	2	24	77	10	0	0	2	15	2	1	9	0	0	10	1	0	0	0	12	3	0	13	15	0	0	0	0	1	9	0	14	33	0	0	11	19	12	21	14	6	0	0	1	0
616612	1	6	0	1	0	3	0	0	5	0	0	0	1	0	0	0	0	0	0	0	0	0	0	2	0	0	4	0	6	0	0	0	0	1	0	0	14	0	0	2	0	0	2	0	0	0	0	0
538771	14	0	10	1	50	0	0	0	14	0	1	0	2	0	5	0	18	0	0	0	0	0	0	1	4	27	16	0	0	11	2	0	0	0	0	0	55	13	0	0	4	0	2	0	0	0	7	0
100313286	0	0	0	0	0	0	0	0	0	0	0	0	0	0	0	0	0	0	0	0	0	0	0	0	0	0	0	0	0	0	0	0	0	0	0	0	0	0	0	0	0	0	0	0	0	0	0	0
539432	1976	781	963	933	1681	869	955	940	884	617	569	1030	1583	1068	1104	729	1048	858	938	1058	1527	941	895	1072	1514	1908	2046	1477	2010	886	939	1038	1322	723	439	1818	1051	833	993	517	1353	653	836	1184	1720	297	980	947
112443690	0	0	0	0	0	0	0	0	0	0	0	0	0	0	0	0	0	0	0	0	0	0	0	0	0	0	0	0	0	0	0	0	0	0	0	0	0	0	0	0	0	0	0	0	0	0	0	0
112442340	0	0	9	0	8	0	0	0	0	5	0	0	0	0	0	0	0	0	0	13	0	0	8	0	0	0	1	0	0	0	0	0	0	0	0	0	0	0	0	0	0	0	0	7	5	0	0	0
541084	518	264	321	402	355	316	421	440	338	419	310	653	411	487	546	512	241	322	204	322	379	331	431	204	553	1010	1309	1393	499	396	561	576	273	349	362	1056	264	239	398	304	173	182	247	281	441	212	308	416
615626	1574	763	739	1234	2231	1252	1460	1367	1203	767	810	1023	1211	672	733	1150	2052	1402	1373	1809	1945	1229	1429	1712	1452	730	816	1352	1339	907	852	907	931	702	916	1281	2086	1716	1208	2094	1849	1160	1485	2043	2597	945	1046	1294
107132255	235	144	115	154	301	157	216	230	212	202	137	215	121	229	179	229	230	173	224	169	330	405	196	258	89	203	390	278	204	227	139	220	174	217	217	387	223	194	163	194	194	188	202	195	227	106	140	304
529245	1822	1180	1285	1861	2166	2096	2635	2877	1337	1380	1214	1786	1593	1338	1393	1936	3577	2995	2926	3265	3115	3150	3053	2662	1378	1343	1387	1729	1352	1689	1399	1554	1599	1304	1415	1866	1487	2367	2053	3167	2979	2861	2662	3172	3269	1861	3061	3636
281598	177	115	154	110	132	177	154	120	111	145	193	159	135	238	348	133	80	193	342	91	71	190	303	44	86	438	673	224	114	74	279	100	204	97	21	133	100	146	162	72	115	233	270	187	176	81	401	169
112442629	10	7	0	2	1	0	0	0	12	0	2	5	0	1	0	0	4	0	1	1	4	0	2	2	1	0	0	0	4	10	1	0	2	0	0	0	0	0	0	0	0	5	2	0	0	0	0	7
786829	7	3	4	14	0	1	0	0	2	0	0	3	2	1	0	7	3	1	1	5	3	0	4	0	7	10	2	1	2	0	0	3	8	10	0	0	0	13	0	1	16	10	1	12	4	0	1	17
104971220	14	0	0	1	23	6	1	0	12	0	0	2	0	2	5	0	4	0	1	0	0	0	0	9	10	0	2	0	0	0	0	0	9	0	0	3	0	7	0	12	0	0	0	0	0	0	0	0
112442632	0	0	0	0	0	0	0	0	0	0	0	0	2	0	0	0	0	0	0	0	0	0	0	0	0	0	0	0	0	0	0	0	0	0	0	0	0	0	0	0	0	0	0	0	0	0	0	0
112442346	4	0	0	0	0	0	0	0	5	0	0	0	0	0	0	0	0	0	0	0	0	0	0	0	0	0	0	0	5	0	0	0	0	0	0	0	0	0	0	0	0	0	1	0	0	0	0	0
101904069	22	0	0	0	15	0	7	0	0	0	0	0	7	0	0	0	0	4	0	0	0	0	0	9	13	0	0	0	0	0	9	0	0	0	0	0	10	0	0	0	0	0	0	11	18	0	0	0
613677	656	48	58	168	670	83	66	229	602	36	37	57	411	70	62	60	892	69	72	125	517	85	70	839	432	68	102	77	683	260	60	57	394	27	89	28	655	41	62	221	527	73	28	337	564	20	17	54
539873	733	108	106	175	814	136	103	232	597	34	34	130	475	129	106	52	665	85	64	104	501	175	40	730	595	281	301	211	999	396	126	159	445	99	137	76	447	53	60	156	463	88	71	351	415	115	64	39
534677	1971	1849	1877	1338	2117	3493	2952	2144	1741	2067	1758	1403	1796	2043	1963	1196	2534	2980	3244	2051	2245	3214	2867	1622	1666	1856	2009	1638	1846	1430	2115	2178	1402	1523	1734	1188	1540	2422	2349	1543	2134	2716	2521	2899	3231	1560	3197	2182
616246	9851	4963	4650	7380	11477	7929	7757	11338	7819	4723	4200	6104	7767	5189	5538	7465	18200	8033	8343	11300	14070	7958	7773	13733	7751	4388	4868	6901	8504	7987	4494	5190	7968	3880	3814	7560	9790	7280	6571	9295	16385	7532	7233	14623	17926	4331	7345	10581
104971224	0	7	0	0	0	0	0	0	5	0	0	0	0	0	0	0	0	0	0	0	0	0	0	0	0	19	12	0	0	0	0	0	6	0	0	0	0	0	0	0	5	0	2	0	0	0	0	0
520327	4119	545	558	447	4583	1027	1064	654	2603	263	380	217	2787	528	618	569	5242	782	1067	574	4512	1059	1270	560	2851	594	640	548	3208	433	818	773	2214	478	449	272	3596	909	781	704	3902	689	603	569	6092	161	727	630
112443793	0	0	0	0	0	0	0	0	0	0	0	0	0	0	0	0	0	0	0	0	0	0	0	0	0	0	0	0	0	0	0	0	0	0	0	0	0	0	0	0	0	0	0	0	0	0	0	0
101908548	0	0	0	0	0	0	0	0	0	0	0	0	0	0	0	0	0	0	0	0	0	0	0	0	0	0	0	0	2	0	0	0	0	0	0	0	0	0	0	0	0	0	0	0	1	0	0	0
100336528	0	1	4	0	12	5	18	0	0	0	0	3	0	0	8	11	0	0	13	32	0	0	0	12	4	3	1	1	6	24	0	0	11	1	0	1	2	20	10	0	0	7	0	1	1	0	1	0
104971230	0	0	0	4	6	5	1	0	0	0	0	4	0	0	0	0	5	0	0	1	16	0	0	0	0	0	0	1	0	0	0	0	0	0	0	0	0	0	0	0	0	0	0	0	0	81	0	0
101906569	15	9	1	23	30	31	12	8	0	0	16	23	8	12	17	1	16	11	1	12	10	80	13	19	0	4	7	37	13	1	6	0	10	31	12	4	18	28	3	1	1	19	8	33	27	35	36	1
107132265	0	0	0	0	0	0	0	0	0	0	0	0	0	0	0	0	0	0	0	0	0	0	0	0	0	0	0	0	0	0	0	0	0	0	0	0	0	0	0	0	0	0	0	0	0	0	0	0
281956	3	0	0	0	0	0	0	0	0	0	0	0	0	0	0	0	0	0	0	0	0	0	2	0	0	0	0	0	0	0	0	0	0	0	0	0	0	0	0	0	0	0	0	0	0	0	0	0
510817	1380	802	803	902	1233	1403	1600	1529	870	817	686	1117	1112	877	1276	1103	1723	1213	1301	1968	1435	2325	1630	1730	1044	1203	1655	1222	1327	1290	1055	1203	1041	776	610	1276	825	1307	1232	1537	1581	1473	1284	1981	1640	757	1680	1427
112442641	1	0	0	0	0	0	0	0	15	0	11	6	4	0	2	0	0	0	14	0	18	0	0	9	1	8	3	0	5	0	0	0	0	0	0	5	0	0	2	1	12	14	18	0	26	0	0	0
107132262	3	0	0	0	8	0	0	0	0	0	0	0	0	0	0	0	6	0	0	0	19	0	0	0	14	0	0	0	0	0	0	0	0	0	0	0	9	0	0	0	1	0	0	0	19	0	0	0
613413	2344	40	19	0	1730	9	22	12	951	21	41	0	875	6	0	0	1524	41	10	0	590	0	30	0	593	2	0	0	1231	0	25	0	575	5	47	5	1046	7	54	0	2513	3	0	9	3290	0	36	198
100336727	672	789	499	767	1002	1331	1387	1132	615	946	682	826	642	824	711	851	1073	1229	1276	1414	1003	1569	1354	926	555	533	486	964	620	630	646	928	471	498	586	626	839	1562	1046	1586	1083	1144	1184	1375	1432	737	1154	1224
112442659	0	0	0	0	0	0	0	0	0	0	0	0	0	0	0	0	0	0	0	0	0	0	0	0	0	0	0	0	0	0	0	0	0	0	0	0	0	0	0	0	0	0	0	0	0	0	0	0
112443607	0	0	0	0	0	0	0	0	0	0	0	0	0	0	0	0	0	0	0	0	0	0	0	0	0	0	0	0	0	0	0	0	0	0	0	0	0	0	0	0	0	0	0	0	0	0	0	0
785761	665	789	499	764	973	1331	1361	1113	602	943	677	821	605	819	695	843	1058	1204	1264	1414	989	1568	1347	922	522	524	477	964	583	624	641	908	465	485	585	625	832	1548	1042	1586	1047	1128	1180	1365	1355	737	1130	1224
112443750	0	0	0	0	0	0	0	0	0	0	0	0	0	0	0	0	0	0	0	0	0	0	0	0	0	0	0	0	0	0	0	0	0	0	0	0	0	0	0	0	0	0	0	0	0	0	0	0
104971235	6	0	0	0	12	0	0	0	4	0	0	0	13	0	7	0	0	0	0	0	0	0	0	0	0	0	3	0	0	0	0	0	0	0	0	0	0	0	0	24	0	0	0	0	0	0	5	0
104971236	0	0	0	0	0	0	0	0	6	0	0	0	0	0	0	0	0	0	0	0	0	0	0	0	0	0	0	0	0	0	0	0	0	0	0	1	0	0	0	0	0	0	0	0	5	0	0	0
112442665	6	0	0	0	0	0	0	0	4	0	0	0	0	0	0	0	0	0	0	0	0	0	0	0	0	3	3	31	18	6	21	12	0	0	0	1	0	0	0	0	4	2	5	1	0	0	0	0
104971237	4	0	0	0	0	0	0	0	0	0	0	0	9	0	0	0	0	0	0	0	0	0	9	6	1	0	0	0	0	0	9	0	0	0	0	0	0	0	1	0	1	0	0	0	2	0	0	0
112442666	3	0	0	0	0	0	0	0	12	0	0	0	0	0	0	0	0	0	0	0	0	0	0	0	8	0	0	0	9	0	0	0	7	0	0	0	0	0	0	0	10	0	0	0	0	0	0	0
112442668	0	0	0	0	0	0	0	0	0	0	0	0	0	0	0	0	0	0	0	0	0	0	0	0	0	0	0	0	0	0	0	0	0	0	0	0	0	0	0	0	0	0	0	0	0	0	0	0
104971238	56	0	0	0	3	0	0	17	21	0	0	7	20	0	0	0	81	0	0	0	69	0	4	17	20	0	4	0	25	0	15	0	31	0	0	4	0	0	0	0	52	0	0	0	128	0	0	0
281736	1956	2281	1938	4449	1321	5346	5404	5335	990	853	726	1847	2178	2251	2404	4438	3168	4610	4545	7338	2989	5232	4701	2578	1876	2086	1800	2752	2995	3542	3889	4942	5089	5357	5275	7960	1648	2945	1969	3787	5617	8125	7011	8471	9451	4700	6638	13749
510162	4311	4473	4260	4465	4809	7672	7258	7934	3355	4827	3965	4340	4017	4741	4796	5692	9472	9679	9534	10032	6605	10343	10066	6173	3579	4321	4261	3830	3947	4425	4731	5497	4018	3933	4101	4418	4313	7724	6406	8127	8134	9251	7876	9863	10292	4999	10384	10094
517812	3339	2426	2180	4038	4987	4104	3466	5664	2677	2369	2219	3752	3132	2453	2729	3951	5736	3492	4162	5265	4000	5042	3613	3101	3151	2753	2630	3118	3327	4715	2991	3547	2971	2270	2543	4121	2652	3241	2415	5360	3549	3353	2813	4687	6320	2322	4408	8473
514332	2	0	10	4	16	0	0	0	0	0	0	9	6	18	15	0	0	1	0	0	5	0	0	0	9	30	6	32	15	0	19	0	12	0	0	27	0	0	5	0	0	0	0	0	0	0	10	0
536181	5130	2590	2803	2739	6119	4751	3899	4290	4015	2709	2650	3653	4656	3860	3920	3166	5357	3985	4095	2889	5236	3741	3828	3025	4235	3603	3906	4068	5097	2625	3058	3343	4076	2779	3124	3767	3538	3267	3462	2313	5310	3657	3585	4214	7961	1916	3944	3163
112442348	0	0	0	0	0	0	0	0	0	0	0	0	0	0	0	0	0	0	0	0	0	0	0	0	0	0	0	0	0	0	0	0	0	0	0	0	0	0	0	0	0	0	0	0	0	0	0	0
533850	1902	146	472	471	1398	315	158	326	855	282	215	915	1236	834	814	479	536	122	122	238	789	77	228	239	1178	1265	1506	1402	1644	426	644	589	930	409	231	1529	589	166	216	162	459	146	231	361	663	0	110	121
790995	0	0	0	0	0	0	0	0	0	0	0	0	0	0	0	0	0	0	0	0	0	0	0	0	0	0	0	0	0	0	0	0	0	0	0	0	0	0	0	0	0	0	0	0	0	0	0	0
529922	802	499	494	524	494	436	639	539	545	657	332	755	691	553	735	523	785	536	733	357	789	703	566	434	628	914	1076	1478	701	587	720	773	666	494	625	681	470	459	517	566	633	467	594	575	966	92	773	831
112443610	0	0	0	0	0	0	0	0	0	0	0	0	0	0	0	0	0	0	0	0	0	0	0	0	0	0	0	0	0	0	0	0	0	0	0	0	0	0	0	0	0	0	0	0	0	0	0	0
535393	3928	2978	2804	2637	3880	3929	4060	4327	2127	2459	2252	3193	2755	2465	3017	2662	3256	2906	2853	3022	3037	5907	3203	2098	3101	3310	3439	3675	3814	3419	3646	4141	3112	2816	2582	3599	2528	2983	2225	2410	2283	2792	3058	3709	5025	2277	4403	4643
538897	16	5	0	0	0	4	0	0	0	0	0	0	0	12	0	0	0	2	3	0	5	0	0	2	0	2	9	0	24	1	0	11	0	1	0	0	0	0	5	0	0	0	0	1	5	0	0	0
521089	1149	980	889	937	1102	1179	1166	1214	768	1039	758	1318	972	1106	1439	1051	1321	1598	1863	1731	1459	1128	1751	1545	1149	1480	2182	1938	1284	981	1445	1462	1021	1046	886	1131	694	1102	1184	882	1283	1326	1293	1340	1570	850	1574	1148
515030	4	6	0	6	2	0	0	0	9	0	0	0	5	0	0	8	0	0	8	0	8	0	2	5	9	0	2	1	0	6	0	0	2	0	0	4	0	0	5	0	14	0	9	10	10	0	1	0
534678	661	814	861	469	750	1353	1379	952	685	748	646	453	514	936	893	343	625	918	1032	865	870	1360	1323	855	746	1006	1331	978	811	948	923	965	585	661	927	193	642	988	702	287	455	830	888	827	989	1481	1094	325
537595	4222	5164	4674	3156	2437	4416	4265	4533	1681	2970	2784	3240	2331	3973	5162	2062	2033	3084	3134	2177	2026	5685	4849	4099	3174	8413	8769	7569	4335	4877	5220	5407	3063	3570	2676	2691	1523	2714	2390	1404	1948	2673	2829	4404	2326	2519	2841	2536
112443726	0	0	0	0	0	0	0	0	0	0	0	0	0	0	0	0	0	0	0	0	0	0	0	0	0	0	0	0	0	0	0	0	0	0	0	0	0	0	0	0	0	0	0	0	0	0	0	0
112443673	0	0	0	0	0	0	0	0	0	0	0	0	0	0	0	0	0	0	0	0	0	0	0	0	0	0	0	0	0	0	0	0	0	0	0	0	0	0	0	0	0	0	0	0	0	0	0	0
112442684	0	0	0	0	0	0	0	0	0	0	0	0	0	0	0	0	0	0	0	0	0	0	0	0	0	0	0	0	0	1	0	0	0	0	0	0	0	0	0	0	0	0	0	0	0	0	0	0
786958	30	0	1	2	8	1	1	1	0	1	1	0	21	2	3	3	23	13	1	48	1	1	1	24	46	0	5	0	1	0	0	1	0	5	0	2	26	3	1	1	9	11	5	17	7	1	3	1
112442690	0	0	0	0	0	0	0	0	0	0	0	0	0	0	0	0	0	0	0	0	0	0	0	0	20	0	0	0	1	0	0	0	0	0	0	0	0	0	0	0	0	0	0	0	0	0	0	0
533675	0	0	0	8	11	0	0	0	6	0	0	7	0	0	3	0	0	0	0	0	0	0	0	0	0	0	0	0	0	0	0	0	0	0	11	0	0	0	0	0	0	0	0	0	7	0	0	0
100139476	0	0	0	8	11	0	7	2	6	1	0	9	0	0	7	0	0	0	0	0	3	0	0	3	0	0	0	0	0	7	0	1	0	5	11	0	0	0	1	0	0	0	0	1	7	2	0	0
615480	849	1616	990	1069	1078	2405	2443	2135	739	1804	1499	1160	888	1398	1327	1270	1643	2609	2635	2324	1115	2225	3144	1617	672	1143	1223	849	700	1178	1404	1627	941	1306	1237	945	767	2065	1709	1625	1553	3318	2479	2730	1633	1092	3390	2540
100847374	5138	4754	4454	5438	5313	7275	6380	8492	3827	4131	3861	5104	4527	4215	4243	5194	9829	7729	7043	10361	5175	7820	6683	6852	4429	3890	3804	3626	4793	6652	4679	4909	4834	4205	3907	5517	3368	5753	3911	6199	5783	5705	5203	9278	7625	3980	7619	10206
112442697	35	12	9	23	6	8	0	0	35	1	1	8	38	11	10	0	21	13	22	0	12	0	21	18	7	19	21	44	41	0	0	0	32	0	0	2	22	0	0	0	32	0	6	10	22	0	4	0
281597	32152	24492	24298	32557	39544	41405	37728	54844	25009	23945	20409	27348	27907	23352	25536	31594	57667	41141	43236	53559	42861	48692	43033	62784	27188	21091	20012	23023	28953	33962	22967	28931	27406	23183	22155	27932	31590	37016	27800	47419	50486	37833	31899	63469	61398	30999	46976	61594
112443675	0	0	0	0	0	0	0	0	0	0	0	0	0	0	0	0	0	0	0	0	0	0	0	0	0	0	0	0	0	0	0	0	0	0	0	0	0	0	0	0	0	0	0	0	0	0	0	0
617222	3	18	0	1	1	0	2	0	2	3	0	14	4	0	5	0	2	1	24	1	0	1	0	8	4	9	16	0	2	11	5	1	16	0	0	3	13	7	5	1	3	0	3	4	3	2	1	0
112443654	0	0	0	0	0	0	0	0	0	0	0	0	0	0	0	0	0	0	0	0	0	0	0	0	0	0	0	0	0	0	0	0	0	0	0	0	0	0	0	0	0	0	0	0	0	0	0	0
112443687	0	0	0	0	0	0	0	0	0	0	0	0	0	0	0	0	0	0	0	0	0	0	0	0	0	0	0	0	0	0	0	0	0	0	0	0	0	0	0	0	0	0	0	0	0	0	0	0
519254	2618	2403	2464	1597	2646	3445	2691	2850	2105	1963	1965	2607	2423	2854	3277	2197	2551	2522	2496	2031	3082	3854	3305	1491	2544	3440	3309	2973	2580	2119	2911	3516	2337	2656	2011	2980	1644	2622	2384	1790	2473	2506	2648	3124	3997	1953	3454	2308
523484	0	0	0	0	0	0	0	0	0	0	0	0	0	0	0	0	0	0	0	0	0	0	0	0	0	0	0	0	15	12	0	1	0	0	0	3	9	0	0	0	0	0	0	0	0	0	0	0
616839	1111	540	480	662	1097	628	659	791	609	373	366	760	788	764	753	515	636	450	495	584	665	763	629	619	796	1063	1288	1419	1105	662	658	609	825	631	524	1011	573	521	537	590	605	347	513	719	1079	697	531	582
534440	814	1152	1114	1348	963	1961	2145	2258	575	1029	1065	942	805	1253	1332	1318	1823	1927	2376	2135	1404	2356	2671	2939	937	1140	1199	1353	803	1109	1254	1530	851	1109	1186	933	759	1953	1404	1730	1725	1642	1526	2216	1872	1260	2191	1483
107131416	0	0	0	0	0	23	0	6	0	4	2	0	8	5	10	0	0	21	30	0	0	0	4	26	0	0	8	8	17	0	7	0	0	17	0	4	0	0	12	0	0	0	8	1	0	0	22	67
104971253	0	0	0	0	0	0	0	0	0	0	0	0	0	0	0	0	0	0	0	0	0	0	0	0	0	0	0	0	0	0	0	0	0	0	0	0	0	0	0	0	0	0	0	0	0	0	0	0
100848049	0	0	0	0	0	0	0	0	0	0	0	0	0	0	0	0	0	0	0	0	0	0	0	0	0	0	0	0	0	0	0	0	0	0	0	0	0	0	0	0	0	0	0	0	0	0	0	0
529707	0	0	0	0	0	0	0	0	0	0	0	0	0	0	0	0	0	0	0	0	0	0	0	0	0	0	0	0	0	0	0	0	0	0	0	0	0	0	0	0	0	0	0	0	0	0	0	0
104971255	0	0	0	0	0	0	0	0	0	0	0	0	0	0	0	0	0	0	0	0	0	0	0	0	0	0	0	0	0	0	0	0	0	0	0	0	0	0	0	0	0	0	0	0	0	0	0	0
505632	8	0	0	0	4	0	0	0	0	0	0	0	0	0	0	0	0	0	0	0	0	0	0	0	0	0	0	0	96	0	0	0	0	0	0	0	0	0	0	0	0	0	0	0	0	0	0	0
516982	0	0	0	0	0	0	0	0	0	0	0	0	0	0	0	0	0	0	0	0	0	0	0	0	0	0	0	0	0	0	0	0	0	0	0	0	0	0	0	0	0	0	0	0	0	0	0	0
504235	766	90	74	162	813	214	126	248	449	102	53	217	272	141	159	238	344	103	94	253	207	97	69	282	352	102	99	233	1002	1058	435	467	482	86	176	217	634	67	49	150	353	115	115	329	714	89	72	271
613457	6639	5198	4956	7536	9430	8172	8259	10345	5919	4937	4935	5177	6174	5375	4990	6953	17202	12333	13899	13993	10727	8920	11544	12229	5346	3793	3486	3340	6583	5656	3807	4825	6379	5033	5097	5157	7355	9980	7740	11554	14658	10230	9293	14165	16163	4943	11037	12220
768330	6247	4809	4534	6855	8944	7638	7629	9653	5560	4505	4485	4746	5876	5122	4711	6621	16473	11764	13111	13090	9770	8208	10476	11090	4995	3552	3237	3241	6292	5372	3610	4555	6079	4788	4774	4785	6910	9264	7148	10646	13929	9448	8620	12997	15242	4515	10351	11338
613815	0	0	0	0	0	0	0	0	0	0	0	7	0	4	0	0	0	1	0	0	0	0	0	0	0	0	0	0	0	0	0	0	0	0	0	0	0	0	0	0	0	0	0	0	0	0	0	0
523291	0	0	1	0	0	0	0	0	0	0	0	0	0	0	0	0	2	0	0	0	0	0	0	0	0	3	0	0	0	0	0	0	0	0	0	0	0	0	0	0	0	0	0	0	0	0	0	0
613775	3	13	1	0	3	1	0	0	0	0	0	0	0	0	0	0	10	0	24	4	0	0	0	47	27	0	9	0	0	19	0	0	3	0	0	0	4	0	2	0	0	0	1	13	0	0	0	0
112443795	0	0	0	0	0	0	0	0	0	0	0	0	0	0	0	0	0	0	0	0	0	0	0	0	0	0	0	0	0	0	0	0	0	0	0	0	0	0	0	0	0	0	0	0	0	0	0	0
112443798	0	0	0	0	0	0	0	0	0	0	0	0	0	0	0	0	0	0	0	0	0	0	0	0	0	0	0	0	0	0	0	0	0	0	0	0	0	0	0	0	0	0	0	0	0	0	0	0
505501	118	218	125	180	88	251	233	246	59	70	117	87	66	156	154	99	238	400	221	368	205	0	211	28	142	90	114	117	126	52	171	142	116	152	62	126	299	253	170	123	137	134	237	183	336	295	291	325
512883	2002	1548	1663	2417	2009	2530	1803	5760	868	1912	1105	1980	1036	1445	1611	1591	2635	1887	1870	2652	1669	3555	2358	14410	2747	2727	2100	2935	2316	10155	2534	4030	1319	1263	895	1693	1036	2705	2256	2157	2386	1975	1558	6489	1315	1439	1838	1403
530941	12	17	23	3	58	46	12	22	4	0	16	9	26	11	35	22	31	51	0	43	0	1	33	0	10	43	31	0	0	62	0	11	0	0	0	33	7	16	17	20	35	16	7	10	19	0	22	41
112443804	0	0	0	0	0	0	0	0	0	0	0	0	0	0	0	0	0	0	0	0	0	0	0	0	0	0	0	0	0	0	0	0	0	0	0	0	0	0	0	0	0	0	0	0	0	0	0	0
112443684	0	0	0	0	0	0	0	0	0	0	0	0	0	0	0	0	0	0	0	0	0	0	0	0	0	0	0	0	0	0	0	0	0	0	0	0	0	0	0	0	0	0	0	0	0	0	0	0
112442721	1966	1340	1100	1516	1546	1901	1600	2105	1215	1158	984	1396	1325	1356	1623	1743	2087	1507	1470	2229	2136	2180	1614	2403	1651	1423	1619	1448	1932	2599	1555	1695	1802	1501	1249	1994	1264	1671	1132	1439	1842	1345	1918	2901	2002	751	1289	2481
526189	1579	1117	946	1117	1236	1654	1355	1732	953	892	871	1050	1029	1089	1273	1415	1776	1338	1347	1781	1775	1799	1384	1950	1279	1110	1263	1258	1522	1958	1299	1317	1533	1312	1084	1621	945	1443	883	1294	1509	1113	1627	2376	1689	593	1038	2104
505238	5570	3487	3501	4299	4937	4329	4107	6218	4447	3545	3305	3818	4389	3774	3618	4162	5542	4573	5178	5551	5419	7078	6708	7032	4779	3249	3378	5677	6506	10184	3579	4290	4458	3036	3312	4248	4787	4913	4311	6030	8038	5306	5130	11474	7309	3244	4833	6744
530430	53	0	0	23	22	0	0	0	38	0	0	0	0	0	0	0	33	0	0	0	36	0	0	0	36	0	0	0	35	0	0	0	29	0	15	26	12	0	0	0	19	0	0	0	18	0	0	0
510255	0	0	0	0	0	0	0	0	0	0	0	0	0	0	0	0	0	0	0	0	0	0	0	0	0	0	0	0	0	0	0	0	0	0	0	0	0	0	0	0	0	0	0	0	0	0	0	0
112443752	0	0	0	0	0	0	0	0	0	0	0	0	0	0	0	0	0	0	0	0	0	0	0	0	0	0	0	0	0	0	0	0	0	0	0	0	0	0	0	0	0	0	0	0	0	0	0	0
518436	2	0	0	0	0	0	0	0	0	0	0	10	0	0	0	0	0	0	0	0	0	0	0	0	0	0	0	0	0	0	0	0	0	0	0	0	0	0	0	0	12	0	0	0	0	0	0	0
523441	1313	870	1290	1165	1060	1373	782	1010	918	923	809	1901	1248	2212	2305	878	390	612	381	409	615	1061	738	328	1433	3485	4417	3738	1727	1160	2126	1868	900	1696	1777	2299	623	577	639	329	331	342	622	555	881	172	550	468
112443671	15	0	0	0	0	0	0	0	8	0	0	0	0	0	0	0	17	4	0	0	28	0	10	0	0	0	0	0	0	0	0	0	0	0	0	0	0	7	10	0	6	0	2	0	16	0	0	0
509598	2958	2202	1893	3064	3870	3719	3502	3862	2572	2351	2471	2659	2569	2347	2322	2650	5369	3826	3662	4860	4810	3525	4104	3299	2335	1962	1741	1897	2520	2415	2561	2867	2268	1786	1846	1952	3823	3556	2696	4309	4624	3236	2957	3866	5566	2159	3801	5304
509943	3261	3310	3238	4728	4211	6289	5899	7548	3153	3552	3611	3629	3091	3433	3595	4243	7154	6996	6558	6622	5723	6943	6944	5597	3198	3012	3116	3887	3398	3559	4148	4934	3333	3661	3564	3841	3914	5661	4343	6414	5531	6266	5637	7434	7074	3520	7359	9477
112443805	0	0	0	0	0	0	0	0	0	0	0	0	0	0	0	0	0	0	0	0	0	0	0	0	0	0	0	0	0	0	0	0	0	0	0	0	0	0	0	0	0	0	0	0	0	0	0	0
112442354	0	0	0	0	0	0	0	0	0	0	0	0	0	0	0	0	0	0	0	0	0	0	0	0	0	0	0	0	0	0	0	0	0	0	0	0	0	0	0	0	0	0	0	0	0	0	0	0
112442355	0	0	0	0	0	0	0	0	0	0	0	0	0	0	0	0	0	0	0	0	0	0	0	0	0	0	0	0	0	0	0	0	0	0	0	0	0	0	0	0	0	0	0	0	0	0	0	0
784679	0	0	0	0	0	0	0	0	0	0	0	0	0	0	0	0	0	0	0	0	0	0	0	0	0	0	0	0	0	0	0	0	0	0	0	0	0	0	0	0	0	0	0	0	0	0	0	0
100336611	6	5	0	3	5	7	6	15	9	0	8	9	0	4	2	0	8	8	0	0	1	0	4	23	2	0	20	4	2	13	0	0	5	2	0	12	11	4	8	18	6	12	2	4	5	0	4	2
789626	68	0	5	23	63	13	0	12	33	11	7	28	43	21	34	15	25	0	24	58	39	0	0	25	33	22	39	84	58	5	43	0	46	14	46	22	90	0	12	0	49	0	13	6	58	0	4	0
112442359	0	0	0	0	0	0	0	1	0	0	0	0	0	0	0	0	0	0	0	0	0	0	0	0	0	0	0	0	0	0	0	0	0	0	0	0	0	0	0	0	0	0	0	0	0	0	0	0
444863	8530	14530	13323	23543	9212	21190	22122	29354	7295	16473	15302	16804	7478	14080	11559	20889	16356	28053	27264	34236	15412	25041	27315	27210	6566	10683	10890	12821	7064	17047	14165	15687	8660	12058	11684	16329	11452	24709	19755	31470	15703	27401	29975	42127	14280	12222	25287	30726
112442731	0	0	0	0	0	0	0	0	0	0	0	0	0	0	0	0	0	0	0	0	0	0	0	0	0	0	0	0	0	0	0	0	0	0	0	0	0	0	0	0	0	0	0	0	0	0	0	0
525335	5741	3663	3127	3656	6583	5738	4619	7719	4360	3900	2966	3948	5468	4868	5072	4403	9898	3808	4016	6446	10349	9093	6833	11839	6789	5150	5244	5914	5954	5986	4329	5661	6374	3241	3029	4671	5318	4511	4116	5230	10375	6019	5104	9815	10434	4492	5817	7451
510814	23311	28698	31484	21790	31090	46738	41671	40540	16516	23767	21620	27301	26000	57728	67674	38523	20608	23240	23211	21606	20080	32639	27994	21403	20935	51066	50775	47200	17032	24416	23319	28935	16612	23114	20658	29010	15488	27262	23866	20156	21732	23038	24968	25623	21167	10170	16158	16840
104971266	979	679	687	1065	986	1166	1038	1750	744	685	677	986	1077	851	899	1300	1533	958	1121	1717	1584	1422	1432	1968	702	943	929	1047	828	1225	937	795	1077	621	617	1290	790	1187	1117	1717	1952	1381	1330	2011	1420	783	890	1676
515988	3079	2984	3162	4405	2558	5009	4278	7237	1900	2936	3282	4599	3119	3726	4095	4770	4649	4259	4531	5535	3908	5427	5868	4807	2213	3678	3997	4338	2623	4948	3529	4016	3548	2565	2396	4903	1996	4534	3754	5674	3770	4476	4323	6318	3835	3275	4415	6651
112443806	0	0	0	0	0	0	0	0	0	0	0	0	0	0	0	0	0	0	0	0	0	0	0	0	0	0	0	0	0	0	0	0	0	0	0	0	0	0	0	0	0	0	0	0	0	0	0	0
537282	14	0	5	0	9	0	10	9	22	0	15	12	9	19	0	37	30	0	0	0	25	1	9	110	97	2	4	39	21	0	0	0	24	10	0	22	11	0	4	0	15	7	0	22	19	0	0	0
112443809	0	0	0	0	0	0	0	0	0	0	0	0	0	0	0	0	0	0	0	0	0	0	0	0	0	0	0	0	0	0	0	0	0	0	0	0	0	0	0	0	0	0	0	0	0	0	0	0
104971269	171	0	6	42	177	0	35	0	205	0	0	3	175	6	3	4	103	0	0	0	154	0	27	4	122	1	22	0	72	4	9	0	220	0	0	0	124	0	0	0	324	14	0	6	216	93	0	0
613474	1941	1471	1480	1971	1554	1598	1893	2408	1039	1135	1127	1454	1424	1039	1320	1668	3522	2005	2506	4146	3289	3145	2643	4702	1400	1425	1373	1466	1736	2026	1607	1546	1688	1187	1380	1548	1573	1923	1481	1877	2690	1669	1415	2831	2754	1072	2348	3648
104971270	24	5	12	21	9	11	5	0	12	0	3	3	7	0	0	18	29	0	30	0	23	0	0	15	6	11	3	31	36	0	0	3	3	1	13	21	9	8	13	0	8	7	4	24	22	0	0	4
532333	0	0	0	68	0	0	9	15	0	0	0	63	6	5	0	80	0	0	0	0	0	0	0	14	0	0	0	0	0	13	0	0	0	0	0	90	0	0	0	14	0	0	0	23	0	0	0	29
538354	0	0	0	0	0	0	0	1	0	0	0	0	0	0	0	0	20	0	0	0	0	0	7	6	6	0	0	1	1	0	0	0	0	0	0	0	0	0	0	0	0	0	0	0	0	0	0	0
112442756	0	0	0	0	0	0	0	1	0	0	0	0	0	0	0	0	0	0	0	0	0	0	7	0	0	0	0	0	0	0	0	0	0	0	0	0	0	0	0	0	0	0	0	0	0	0	0	0
112442360	0	0	0	0	0	0	0	0	0	0	0	0	0	0	0	0	0	0	0	0	0	0	0	0	0	0	0	0	0	0	0	0	0	0	0	0	0	0	0	0	0	0	0	0	0	0	0	0
521004	1633	486	523	732	1271	673	574	995	1198	447	434	711	1557	684	814	949	1566	802	463	1043	1638	1014	821	846	2001	1057	1034	1392	2610	1223	665	1139	1273	418	226	1012	1080	573	573	681	1191	518	614	789	3288	660	746	1462
517781	968	185	199	382	848	261	246	342	808	162	180	240	874	255	241	268	960	322	160	487	1224	327	461	587	1122	381	338	433	1936	371	200	368	650	99	57	342	767	278	265	300	877	275	286	441	2215	380	370	573
511373	22143	8454	8453	15665	20787	12291	10171	20840	18226	7991	6197	13453	22782	8360	9750	15616	44282	12300	14045	21737	44146	21360	17346	29840	23726	9728	10017	14349	24324	19009	9669	10885	22563	8232	7302	19539	16658	10876	10329	17335	31743	11417	11469	28230	44179	9378	17471	26837
531691	53	12	18	22	32	18	0	31	37	73	15	14	46	5	6	39	49	7	24	27	86	179	13	71	15	31	12	1	57	38	28	12	63	4	11	42	32	14	6	31	64	21	1	40	91	0	18	56
112442802	6	0	0	0	5	4	0	0	10	0	3	0	0	0	6	13	0	3	0	0	0	0	13	11	0	0	0	0	0	0	0	0	0	0	0	14	0	8	0	0	6	0	0	0	11	0	0	14
509158	256	22	38	48	169	23	22	26	106	17	14	30	199	102	122	36	66	15	69	37	119	0	49	13	177	232	224	332	96	50	35	89	200	10	53	73	133	57	57	28	108	35	47	41	115	0	0	77
522473	834	778	486	701	868	678	627	1003	557	429	445	617	658	533	688	585	951	658	446	707	890	540	783	717	742	760	910	505	911	858	786	864	810	577	612	674	345	440	354	281	591	362	339	759	907	714	802	1045
100296544	0	0	0	0	0	0	0	0	0	0	0	0	0	0	0	0	0	0	0	0	0	0	0	0	0	0	0	0	0	0	0	0	0	0	0	0	0	0	0	0	0	0	0	0	0	0	0	0
504677	17	6	0	0	16	0	0	20	9	0	3	3	25	0	2	0	10	0	0	42	5	0	1	1	4	1	5	0	2	0	0	0	17	0	0	0	0	1	3	22	9	0	0	0	12	0	0	0
526800	5753	2190	2586	3160	5661	2614	2276	3720	4314	2002	1947	3703	5009	2985	3400	2916	5779	2253	2453	2863	6939	4459	3097	4871	7289	4939	5326	5445	7981	5307	4333	3939	4962	2891	2130	5073	4117	2439	2319	2185	5548	2196	2224	4649	7623	1525	2374	2960
101907169	7	6	0	0	9	0	0	0	0	0	0	0	0	0	0	0	0	0	0	0	0	0	0	0	2	3	3	0	0	0	0	0	0	0	0	0	0	0	0	0	0	0	0	0	0	0	0	0
112442949	47	0	23	0	26	0	0	0	1	0	0	0	19	0	2	5	11	1	0	30	23	0	1	20	23	15	26	0	26	0	6	0	35	0	0	0	0	4	3	21	40	8	0	13	43	0	0	0
104971273	55	8	0	18	16	0	0	11	10	0	0	0	15	0	0	12	83	7	0	38	76	0	12	23	3	0	8	0	8	23	0	0	74	17	15	10	32	8	8	5	38	0	0	9	76	0	0	0
510177	14667	7317	7782	8838	16148	13224	10891	13254	9345	7182	6475	12190	12753	10181	12967	11664	15188	8702	9786	10776	15451	14095	13139	14160	12220	13583	15130	16183	13514	10763	10597	11314	12295	8697	7896	15139	9374	8344	9872	9758	15618	10165	9841	15257	20228	7328	11396	13162
514221	1135	1030	857	1472	1270	1592	1600	2138	952	1020	1111	1177	1025	773	828	1408	2535	1471	1483	1833	1946	2366	2477	2995	1170	873	1049	955	966	1405	1126	1253	1054	982	1012	1247	1307	1397	1444	2178	1792	1396	1277	2597	2334	776	2412	2594
112443619	0	0	0	0	0	0	0	0	0	0	0	0	0	0	0	0	0	0	0	0	11	0	0	0	0	0	0	0	0	0	0	0	0	0	0	0	0	0	0	0	0	0	0	0	0	0	0	0
511913	9270	5152	5216	6338	14363	9500	9319	11195	7755	5370	4544	6462	8647	6407	6770	7151	11710	8992	10037	11252	11082	12888	9251	6911	7671	6171	6226	7929	8263	6217	6375	8228	7002	5578	4810	7579	9238	10032	7834	12040	10320	9075	7548	9359	15814	5442	8454	13552
281833	3780	3221	3014	5142	6290	4654	5131	6592	4140	3493	3240	4502	3850	2847	2568	4607	10007	6698	7596	9617	7965	7268	7298	7218	3226	1906	1904	2501	3780	3832	2919	4628	3685	2757	2714	3564	6366	7001	4961	9565	8871	6334	5669	8052	11791	5337	6382	9778
781884	1142	1472	1183	2007	1413	2048	1970	2573	969	1575	1344	1338	1153	1354	1225	1802	2553	2407	2521	2777	2081	3980	3167	3756	1248	1340	1396	1152	1138	1651	1755	2083	1281	1433	1270	1508	1048	1820	1687	2240	2429	2379	2115	3216	3081	1373	3590	2973
505671	235	186	228	572	89	331	293	675	151	105	218	441	146	192	209	459	275	223	335	340	187	467	303	359	302	287	324	558	269	429	506	576	220	307	160	755	175	178	145	578	229	182	231	518	373	118	253	786
514726	204	168	222	268	66	300	255	283	148	105	214	164	139	192	190	127	251	213	236	225	140	373	285	140	251	278	293	270	244	361	467	552	194	272	129	260	153	172	129	132	186	166	189	265	334	117	239	552
527841	41	27	13	17	25	36	54	35	14	10	24	13	5	0	9	10	2	12	11	31	14	0	20	24	25	11	20	0	19	11	26	43	19	25	40	29	19	34	17	16	21	11	9	13	33	0	13	20
537873	319	3267	3697	1708	264	4286	4289	2278	139	3012	3002	2689	335	4714	6247	2158	312	4622	5292	2750	211	4186	4783	475	253	6648	8495	6775	262	1255	4690	5679	354	3747	3581	2113	168	3530	3596	1089	240	3440	3759	1967	305	2789	4217	1827
112443691	0	0	0	0	0	0	0	0	0	0	0	0	0	0	0	0	0	0	0	0	0	0	0	0	0	0	0	0	0	0	0	0	0	0	0	0	0	0	0	0	0	0	0	0	0	0	0	0
112443615	0	0	0	0	0	0	0	0	0	0	0	0	0	0	0	0	0	0	0	0	0	0	0	0	0	0	0	0	0	0	0	0	0	0	0	0	0	0	0	0	0	0	0	0	0	0	0	0
541192	6	0	0	0	8	0	0	0	0	0	0	1	5	0	0	0	2	0	0	0	2	0	0	11	13	1	1	0	14	0	0	0	2	0	0	7	14	0	0	20	0	3	0	4	0	0	0	0
112442950	0	0	0	0	0	0	0	0	0	0	0	0	0	0	0	0	2	0	0	0	0	0	0	0	0	0	0	0	0	0	0	0	0	0	0	0	0	0	0	0	0	0	0	0	0	0	0	0
112443725	0	0	0	0	0	0	0	0	0	0	0	0	0	0	0	0	0	0	0	0	0	0	0	0	0	0	0	0	0	0	0	0	0	0	0	0	0	0	0	0	0	0	0	0	0	0	0	0
613365	228	205	183	130	173	298	195	198	191	135	85	98	164	136	178	122	275	206	188	348	142	108	166	120	237	161	202	259	163	200	105	262	263	119	142	191	141	210	116	52	168	155	195	198	254	449	328	267
535735	1216	863	792	781	1093	1342	1384	1165	807	766	758	596	949	821	1121	697	1557	1159	1467	1264	1719	2375	1957	1376	967	1131	1097	825	1021	893	925	1330	1079	909	739	848	925	1093	1099	1051	1729	1662	1234	1718	2605	1381	2198	1890
539498	649	327	453	263	633	555	576	577	378	238	282	543	451	425	429	369	589	535	673	534	636	612	511	444	451	581	582	396	582	399	461	391	511	254	314	473	301	385	484	570	409	559	461	581	777	311	450	448
510566	517	429	390	398	617	755	481	529	316	257	328	407	408	367	358	385	772	675	590	502	850	1141	632	551	313	418	448	581	450	464	399	692	357	199	209	477	386	523	455	718	600	643	581	671	1137	529	701	1170
107131509	0	7	0	0	0	0	5	0	0	0	0	0	0	0	0	0	0	0	0	0	0	0	0	0	0	0	0	0	0	0	0	0	1	0	0	0	0	0	0	0	0	0	0	0	0	0	0	0
531990	0	0	0	0	0	0	0	0	0	0	0	0	0	0	0	0	0	0	0	1	0	0	0	6	0	0	0	0	0	0	0	0	0	0	0	0	0	0	0	0	0	1	0	0	0	0	0	0
539299	561	50	62	247	393	10	13	119	118	8	6	130	439	18	16	152	181	0	0	127	217	0	87	427	298	30	35	574	662	529	56	18	366	34	19	352	314	0	32	256	327	6	19	523	529	0	26	398
613694	585	796	552	475	832	1004	1040	1279	699	700	691	778	883	881	891	944	1163	1150	1208	1197	1088	1595	1331	1418	867	1083	1073	680	886	807	1012	1157	878	674	506	778	599	984	748	712	900	926	872	1351	1294	795	1043	1203
532412	392	77	178	168	315	60	45	54	156	69	72	232	458	214	203	235	178	58	58	259	283	134	123	201	393	459	523	689	496	229	260	285	289	130	41	320	298	123	202	91	299	89	148	155	431	217	136	131
338074	231	3	1	11	0	0	0	0	0	0	0	1	0	4	0	13	6	0	0	0	0	0	10	0	0	0	0	0	7	0	6	0	0	0	18	0	248	0	2	0	0	0	0	0	1029	0	12	0
518393	7	0	19	0	0	0	15	0	5	0	0	0	0	12	0	15	7	5	23	0	10	0	5	16	2	2	29	1	9	0	11	0	3	0	12	10	44	2	7	20	0	9	14	23	9	0	50	0
101908056	13	0	24	0	15	0	0	0	0	0	0	2	0	4	11	21	1	24	28	28	7	0	0	14	0	7	44	1	0	0	0	0	0	7	0	12	26	0	1	0	8	0	11	21	7	0	18	0
531699	3	0	6	22	14	0	0	17	14	0	1	16	0	0	14	24	9	10	23	0	0	1	1	8	4	2	0	29	9	17	0	0	16	0	0	58	28	0	0	94	34	0	0	7	11	0	12	0
112442951	0	0	0	0	4	0	0	0	0	0	0	0	0	0	0	0	0	0	0	0	0	0	0	1	0	0	0	0	0	0	0	0	0	0	0	0	0	0	0	0	11	0	0	0	0	0	0	0
506562	26979	29888	27196	41197	31386	51570	50630	63289	23036	33484	29806	38609	25261	30952	34304	49146	51279	54092	61875	59129	38147	58290	62767	50922	22588	27343	27675	33055	24333	30119	26643	31160	26248	29599	27279	38139	28135	45940	40386	64376	48769	58308	49797	75217	59255	32868	65287	65594
613808	2441	999	1045	1339	1819	2600	2288	1916	1239	935	1011	1512	1773	1115	1176	1160	2389	3572	4426	2931	1778	1879	2407	1758	1007	1257	2159	1479	1879	657	907	741	2011	737	755	1279	1005	2598	2356	2386	2385	3013	2840	2541	2551	936	2440	2876
615703	755	758	668	1063	1058	1290	1354	1425	697	546	783	926	714	413	442	863	2215	1460	1654	1726	1641	1191	1639	1730	989	551	603	750	657	1048	728	447	763	705	725	1007	785	979	954	1727	1338	1193	915	1616	1820	533	1421	1773
509473	1447	1515	1410	1491	1432	2142	1994	2488	1219	1389	1159	1217	1325	1505	1441	1851	2450	1684	1883	2227	1764	2273	1954	1928	1582	1155	1213	1439	1307	1647	1663	1799	1451	1473	1527	1515	1225	1795	1340	2134	1849	1887	1417	2428	2207	1291	2345	3396
511281	1703	1114	904	1443	1977	1656	1711	2094	1178	835	898	1379	1553	1023	1209	1502	2614	1551	1589	2296	2085	2472	1938	1906	1522	1501	1493	1566	1789	1756	1195	1386	1501	926	1010	1811	1181	1618	1484	1816	1896	1448	1291	1897	2186	986	2065	2287
533324	789	886	825	844	945	1508	1252	1232	580	1131	879	1142	808	1246	1497	984	1249	1134	1120	1172	1347	1300	1634	1348	966	1848	2145	2072	1037	1082	859	1815	1014	983	660	1307	745	954	1180	742	1250	1206	1290	1372	1304	651	1493	1711
112443626	0	0	0	0	0	0	0	0	0	0	0	0	0	0	0	0	0	0	0	0	0	0	0	0	0	0	0	0	0	0	0	0	0	0	0	0	0	0	0	0	0	0	0	0	0	0	0	0
338073	2148	1630	1442	2763	3168	2510	2682	3544	2099	2173	1894	2017	2182	1145	1063	2556	5685	3040	3699	3536	4514	2356	3490	5257	1519	930	856	1231	1821	1822	1009	1228	1920	1321	1410	1542	2230	2763	2736	4417	6089	3667	2882	5774	6214	1504	3916	4047
497199	7000	8012	7794	6974	6512	13350	11476	11402	4734	8365	6812	7336	5711	9361	10470	7277	7094	10676	10917	9682	5622	12664	12431	7720	5171	10623	11528	11739	6515	7485	8671	9210	5871	7100	6127	7315	3761	8546	7422	6069	5609	9979	9810	10856	7536	7208	12423	9731
100848685	1	0	0	0	7	0	0	0	0	1	1	0	0	0	0	0	0	0	0	0	0	0	0	0	0	0	0	0	0	0	0	0	1	0	0	0	0	0	0	18	0	0	1	0	0	0	0	0
507481	4253	3441	3176	4857	5304	4505	4441	7174	3191	3144	2825	4235	3638	3545	3513	4062	7022	4626	4682	5691	4887	7213	5687	7596	4552	3363	3302	4277	4677	6129	3552	4618	4100	3347	2952	3945	3385	3685	3066	4517	5369	3770	3602	7214	6161	3846	5539	7467
784225	40	7	0	0	28	0	8	0	0	0	9	1	16	0	7	0	3	0	4	0	19	1	5	13	7	0	13	0	12	20	0	20	10	16	0	6	11	3	2	0	15	3	0	10	4	0	1	41
523970	1062	1435	1318	903	1040	2539	2148	1565	686	1191	1080	1414	1079	2540	3128	1220	840	1142	1254	876	476	1604	1143	488	1245	3563	3475	2988	1347	1538	2387	2775	1164	1745	1377	1790	199	838	927	491	581	696	969	948	506	1312	1121	977
506029	326	281	172	398	413	538	535	582	209	400	269	237	346	336	431	319	431	739	782	994	430	369	508	437	173	212	286	553	229	453	362	432	371	270	262	327	310	472	379	415	343	491	326	406	603	120	712	662
616081	1	13	0	0	0	0	0	0	1	0	0	0	0	0	0	0	1	7	2	0	11	0	0	0	0	0	5	0	0	11	0	2	0	0	0	6	0	0	0	0	0	0	0	0	0	0	0	27
112443812	0	0	0	0	0	0	0	0	0	0	0	0	0	0	0	0	0	0	0	0	0	0	0	0	0	0	0	0	0	0	0	0	0	0	0	0	0	0	0	0	0	0	0	0	0	0	0	0
515467	126	473	320	192	131	625	473	362	113	231	326	219	200	350	380	397	208	568	641	366	204	944	575	189	74	324	366	345	96	282	261	384	190	223	343	254	126	477	380	281	202	443	414	302	404	471	548	325
532070	0	0	2	0	0	0	28	8	0	6	3	5	0	8	15	13	1	38	38	35	0	0	0	0	0	0	4	0	0	0	13	33	0	22	25	4	0	2	8	23	0	21	12	5	0	91	0	0
112443617	0	0	0	0	0	0	0	0	0	0	0	0	0	0	0	0	0	0	0	0	0	0	0	0	0	0	0	0	0	0	0	0	0	0	0	0	0	0	0	0	0	0	0	0	0	0	0	0
112443753	0	0	0	0	0	0	0	0	0	0	0	0	0	0	0	0	0	0	0	0	0	0	0	0	0	0	0	0	0	0	0	0	0	0	0	0	0	0	0	0	0	0	0	0	0	0	0	0
535750	439	540	439	408	194	730	503	656	132	459	334	669	292	387	506	599	192	515	539	613	167	0	624	151	240	800	857	596	341	504	613	628	324	539	489	838	151	375	279	394	250	355	363	699	349	286	397	506
616118	0	0	0	0	0	0	1	0	0	0	0	0	0	0	0	0	0	0	0	0	8	0	0	0	0	0	0	0	0	0	0	0	0	0	0	1	0	1	0	0	0	0	0	0	0	0	0	0
524255	37	21	11	16	20	0	0	5	10	0	8	13	16	7	0	19	0	0	0	0	0	0	0	0	0	0	0	52	21	0	0	36	0	0	0	8	15	0	0	0	0	13	9	0	6	0	0	0
614993	948	699	806	1158	1295	1769	1222	1910	766	856	702	832	635	876	755	986	2535	1729	2528	2121	2569	1780	2320	2622	758	532	583	1002	692	938	620	876	844	676	766	834	1499	1710	1589	2566	2556	2121	1893	2401	3365	1653	2275	2288
614967	6756	6557	6133	8868	8836	10183	10252	13010	5586	7027	6483	7359	6105	5992	5374	9315	16170	12821	14476	15280	13202	12144	15114	14857	5606	4677	4631	4620	5338	6695	5165	6257	6058	5336	5248	6264	7707	10277	9270	14015	14606	13588	11024	16664	18743	9676	14956	16272
112443644	0	0	0	0	0	0	0	0	0	0	0	0	0	0	0	0	0	0	0	0	0	0	0	0	0	0	0	0	0	0	2	0	0	0	0	0	0	0	0	0	0	5	0	0	0	0	0	0
507155	3748	2969	3152	3276	5226	4235	3842	4155	2944	2884	2513	3313	3738	3305	3567	3533	4968	4207	4793	4663	5741	6883	4813	3095	3604	3617	3780	3160	4038	3617	3891	4410	3711	3079	2753	3837	3456	4277	3442	3861	3964	3483	3248	3866	6344	2282	3978	4877
112443666	0	0	0	0	4	0	0	0	0	0	0	0	5	0	0	0	6	0	0	0	0	0	0	0	0	2	0	0	0	0	0	0	0	0	0	0	0	0	0	0	0	0	0	0	0	0	0	0
112443665	6	0	4	0	18	0	0	0	0	0	0	0	0	0	0	0	0	0	0	0	0	0	0	4	0	0	5	0	0	0	12	0	1	0	0	0	20	7	0	0	9	5	0	0	0	0	0	0
112443676	0	0	0	0	0	0	0	0	0	0	0	0	0	0	0	0	0	0	0	0	0	0	0	0	0	3	1	0	0	0	0	0	0	0	0	2	0	0	0	0	0	0	0	0	0	0	0	0
112443674	0	0	0	0	0	0	0	0	0	0	0	0	0	0	0	0	0	0	0	0	0	0	0	0	0	0	15	0	5	0	0	0	0	0	0	0	0	5	0	0	0	0	0	0	0	0	0	0
407127	1018	823	995	757	964	1151	1104	537	449	483	768	1278	551	1604	2466	891	281	829	751	830	390	1181	1046	317	489	1882	2690	2199	883	437	1339	1464	403	864	640	1259	517	701	1099	566	815	973	1069	792	1218	440	941	554
614932	1020	789	721	1455	934	1133	959	1441	668	770	585	1904	971	1084	1090	1468	1032	629	752	1042	1415	1633	1145	727	1038	1807	2202	2454	1397	1071	2005	1827	899	1291	959	2580	615	782	817	1217	712	688	852	1071	1860	216	1078	1061
538992	5	8	0	9	5	5	0	2	16	0	0	0	24	3	0	6	31	0	11	1	23	0	0	7	0	7	9	0	19	12	9	0	12	0	0	0	12	0	0	0	15	0	0	3	37	0	0	0
528209	2259	2260	2253	2192	2448	3811	3292	4221	1874	2552	2106	2182	1646	1914	1850	2661	3994	3318	2728	3709	3617	3689	4499	3546	2103	2159	2176	2668	1902	3009	2667	3043	2098	2128	1918	2195	1995	3108	2405	3659	3867	3312	2569	3877	4206	2171	4274	5304
509072	1924	2075	1507	2003	2970	3108	3549	2402	1861	2379	2056	2031	1795	1378	1508	2109	4456	3641	4172	5103	5011	5224	4511	3715	1629	1415	1404	1406	1766	1514	1576	1969	2056	1816	1645	1649	2426	4554	3471	3013	5778	4038	3952	4600	5780	1234	3228	3085
524280	529	458	452	377	420	686	386	511	252	359	247	562	380	525	803	320	453	541	831	394	343	1070	731	474	268	1076	1458	1620	536	509	477	670	428	379	439	644	358	461	519	591	329	469	483	592	609	140	674	489
532945	954	3913	3668	1725	1607	6875	8105	3756	847	4420	4083	1797	1037	2305	2767	1360	2592	5316	6002	3071	1540	9133	11180	1742	838	2918	2795	2284	818	1363	4382	4167	942	2860	3400	824	1131	6323	5064	2712	2677	10135	8914	5214	3247	5050	7782	2525
537711	540	2830	2947	1458	292	4570	4281	2428	281	2130	2242	1854	625	2830	3412	2124	603	3181	3820	2733	782	5511	4436	804	261	3506	3772	2409	524	1186	3812	4440	579	2505	2751	1922	363	3677	2790	2219	689	3780	4090	2318	689	3077	4661	1830
523153	56	106	166	45	88	136	115	60	31	45	59	42	59	16	76	11	17	19	8	0	32	98	129	6	34	168	296	161	55	52	204	157	16	67	92	59	77	67	99	21	34	249	242	62	44	32	43	54
281050	2443	133	76	1004	1873	138	77	981	1852	112	25	968	2844	83	45	670	3182	29	0	1089	4449	659	228	1272	1391	39	34	1131	2255	1126	77	56	3341	92	111	1646	2549	66	81	901	3462	52	43	685	2717	156	91	2174
281732	138	7	0	8	176	0	0	19	150	0	0	7	216	3	6	4	404	0	0	28	251	0	0	32	97	0	0	0	106	9	0	0	198	0	0	7	83	5	5	17	172	0	0	0	234	0	0	99
507026	1130	675	489	709	752	1087	892	1623	621	691	527	491	939	439	442	626	1658	552	702	646	1074	2358	745	546	665	449	456	954	919	871	439	620	1314	600	483	606	947	810	513	1046	1276	659	671	705	995	1041	662	1113
112442375	0	0	0	1	0	0	1	0	0	0	0	0	0	0	0	0	0	0	0	0	0	0	0	0	0	0	0	0	0	0	0	0	0	0	1	0	0	0	1	0	0	0	0	0	0	0	0	0
112443624	0	0	0	0	0	0	0	0	0	0	0	0	0	0	0	0	0	0	0	0	0	0	0	0	0	0	0	0	0	0	0	0	0	0	0	0	0	0	0	0	0	0	0	0	0	0	0	0
112442244	0	0	0	0	12	0	0	0	0	0	0	0	1	0	0	0	0	0	0	0	0	0	0	0	0	0	0	8	0	0	0	0	0	0	0	0	0	0	0	0	0	0	0	0	0	0	3	0
535378	105	107	79	88	172	26	31	42	70	68	24	161	133	75	152	121	131	67	46	34	98	4	42	86	140	198	306	231	148	45	113	69	157	78	63	160	117	63	96	73	122	76	47	67	169	1	58	57
541004	1321	9	15	46	1127	10	20	18	609	15	8	5	352	7	0	10	211	7	0	0	108	0	9	10	618	4	0	0	1328	0	6	25	525	10	57	7	574	2	2	0	371	0	0	0	674	0	7	26
112442952	33	0	7	0	17	0	0	0	1	0	0	0	8	0	0	0	6	0	0	0	0	0	0	0	9	0	0	0	49	0	0	0	29	0	0	0	32	0	0	0	34	0	0	0	14	0	0	0
112443614	0	0	0	0	0	0	0	0	0	0	0	0	0	0	0	0	0	0	0	0	2	0	0	9	0	0	0	0	0	0	0	0	0	0	0	0	0	2	0	0	0	0	0	0	0	0	7	0
104971291	0	0	0	0	0	0	0	0	6	0	0	0	0	0	0	0	0	0	0	0	6	0	0	0	0	0	0	0	0	0	0	0	10	0	0	0	0	0	0	0	0	0	0	0	0	0	0	0
527199	1198	662	948	700	969	1012	806	822	885	563	621	963	1016	940	1323	1074	830	659	601	889	1354	1355	971	717	1312	2186	2563	2443	1459	877	1149	1282	890	816	792	1622	723	863	919	620	1019	841	919	1039	1445	555	847	709
112442246	306	313	261	432	281	384	584	508	180	223	309	450	242	182	256	460	594	697	705	624	432	442	575	413	116	246	311	233	199	138	210	152	255	198	250	579	200	535	416	438	464	738	622	743	664	421	743	863
112443754	0	0	0	0	0	0	0	0	0	0	0	0	0	0	0	0	0	0	0	0	4	0	0	3	0	0	0	0	0	0	0	0	0	0	0	0	0	0	0	0	0	0	0	0	0	0	0	0
104968518	2475	1782	1575	2105	3068	3298	2829	3394	1985	1826	1471	1796	2231	1815	2323	1977	3742	3002	2945	3253	3277	3372	3277	2947	1964	1948	1909	2190	2489	1990	1875	2313	2162	1806	2047	2119	2703	2427	2538	2555	3223	3072	2668	3968	4079	1839	3689	3696
288380	4195	3493	2941	3734	4916	6072	5260	6457	3404	3320	2971	3765	3932	3766	4404	4008	6248	5432	5487	5775	4503	5820	5959	3917	3510	3816	3437	3533	4143	4064	3884	4457	3599	3443	3833	4407	3612	4110	3968	4761	4339	4633	4226	5992	6262	3872	6538	6644
520875	32274	48955	43029	48279	45898	80089	88054	74566	34095	67518	58373	38081	29072	31219	26213	36637	104305	110043	117335	92589	88842	112950	126270	87045	22694	25059	23106	22570	24387	38212	45267	59033	37574	42369	47812	26956	44852	94295	74723	69722	105714	136423	108531	120438	107309	73293	120080	82886
112443650	0	5	0	0	0	0	7	0	0	0	8	0	0	0	8	0	10	0	0	0	5	0	3	0	6	2	6	0	0	0	0	27	0	0	0	0	0	0	0	25	0	0	0	0	4	0	0	0
112443651	18	66	36	43	28	65	109	40	20	40	74	18	46	43	15	17	44	113	130	0	74	53	110	100	9	39	5	0	5	45	11	48	37	37	21	25	33	72	45	80	78	89	136	104	36	0	112	24
509707	4	1	2	0	1	1	0	0	0	0	0	0	0	0	0	0	0	0	1	0	0	0	0	0	0	0	0	0	0	0	1	1	0	0	1	0	25	1	0	22	0	0	0	1	2	0	0	0
100139725	0	0	0	0	0	0	0	0	0	0	0	0	0	0	0	0	0	0	0	0	0	0	0	0	0	0	0	0	0	0	0	0	0	0	0	0	0	0	0	0	0	0	0	0	0	0	0	0
112442953	2	0	0	0	0	1	0	0	0	0	0	0	1	0	0	0	0	0	0	0	0	0	0	0	0	0	0	0	0	0	1	0	0	0	0	1	0	0	0	1	0	0	1	0	1	0	0	0
531241	6	7	2	3	4	1	2	3	15	5	7	1	9	5	3	3	3	4	23	4	18	3	15	3	0	4	7	2	3	0	1	10	2	1	0	10	2	14	1	15	6	3	2	10	14	12	1	24
104971292	5	0	0	2	4	1	2	1	14	5	5	0	7	5	0	2	3	3	1	4	2	0	14	3	0	4	7	2	2	0	1	10	1	1	0	10	2	13	1	14	5	2	1	9	10	12	0	8
100139318	0	0	0	0	0	0	0	0	0	0	0	0	0	0	0	0	0	0	0	0	0	0	0	0	0	0	0	0	0	0	0	0	0	0	0	0	0	0	0	0	0	0	0	0	0	0	0	0
100137960	0	0	0	0	0	0	0	2	0	0	0	0	0	0	0	0	0	0	11	0	0	0	0	0	0	4	0	0	0	0	0	0	0	0	0	0	0	0	0	0	0	0	0	0	0	0	0	0
527943	36	26	33	23	12	0	0	20	5	18	3	16	26	30	16	30	0	5	13	14	23	0	31	8	4	24	21	0	12	7	7	36	10	22	27	13	5	4	23	54	22	6	4	2	10	0	19	33
528207	653	729	563	807	830	1187	929	1050	615	724	768	677	631	629	810	793	1364	987	1327	1189	800	1208	1340	592	629	668	576	563	732	788	772	1083	689	654	563	615	747	1221	819	1311	720	1020	689	794	1313	1069	1532	1873
508767	0	1	0	0	0	0	0	0	0	0	0	0	3	0	0	0	0	0	0	0	0	0	0	0	0	0	0	0	0	0	0	0	10	0	0	0	0	0	0	0	0	0	0	0	0	0	0	0
537747	1409	607	469	536	820	582	388	881	681	450	415	1054	1197	942	1190	743	728	340	419	427	761	626	402	509	1464	1735	1806	1359	1418	1011	912	755	1304	637	474	1258	330	282	297	580	368	163	302	405	660	480	410	508
112442377	0	0	0	0	5	0	0	0	0	0	0	0	0	0	0	0	5	0	0	0	6	0	0	0	2	0	0	0	0	0	0	0	7	0	0	0	0	0	0	0	11	0	0	0	13	0	0	0
100847666	0	0	0	0	0	3	0	1	0	0	0	0	0	0	0	0	0	0	0	0	0	0	0	0	0	0	0	0	0	6	4	0	0	0	0	0	0	0	0	0	1	0	1	0	0	0	0	0
281713	746	561	657	800	627	1170	939	1062	520	550	563	967	603	794	1153	939	836	808	836	536	656	1084	837	491	736	1174	1297	1370	816	941	1046	1162	693	717	661	1064	240	788	513	724	455	601	532	717	771	334	984	1164
104971296	10	21	0	9	20	28	7	13	5	0	17	13	0	0	59	65	28	37	21	0	15	0	25	21	16	20	25	0	0	0	16	0	9	28	2	7	0	14	26	20	10	7	26	29	26	0	27	0
615773	597	675	628	614	629	1112	1032	1221	570	836	731	715	606	601	741	772	877	993	1060	851	890	1107	1291	1006	502	486	445	291	521	435	424	631	486	637	655	538	598	1429	972	1129	1382	1447	1171	1797	1240	678	1497	1639
538167	521	495	516	590	476	726	890	504	304	684	635	389	404	609	613	602	572	965	1032	1011	829	1503	1193	629	406	346	397	267	472	316	538	847	284	531	737	254	285	785	796	658	930	1014	909	834	1242	205	1227	729
538536	2451	0	29	0	1670	0	0	57	1528	33	23	18	1965	8	53	34	1163	15	9	0	2231	100	28	23	3375	41	48	0	3800	79	31	44	1436	0	0	46	1036	0	27	34	740	31	2	22	2667	43	77	73
533312	1048	126	259	293	747	184	346	154	457	118	173	396	667	420	384	230	234	194	257	132	380	242	156	180	794	840	840	1178	1327	396	349	251	568	337	256	603	405	75	159	83	145	119	165	148	612	99	124	224
538688	0	0	0	0	0	0	0	0	0	0	0	0	0	0	0	0	0	0	0	0	0	0	0	0	0	0	0	0	0	0	0	0	0	0	0	0	0	0	0	0	0	0	0	0	0	0	0	0
784843	0	0	0	0	0	0	0	0	0	0	0	0	0	0	0	0	0	0	0	0	0	0	0	0	0	0	0	0	0	0	0	0	0	0	0	0	0	0	0	0	0	0	0	0	0	0	0	0
281723	0	0	0	0	0	0	0	0	0	0	0	0	0	0	0	0	0	0	0	0	0	0	0	0	0	0	0	0	0	0	0	0	0	0	0	0	0	0	0	0	0	0	0	0	0	0	0	0
281722	0	0	0	0	0	0	0	0	0	0	0	0	0	0	0	0	0	0	0	0	0	0	0	0	0	0	0	0	0	0	0	0	0	0	0	0	0	0	0	0	0	0	0	0	0	0	0	0
281720	0	0	0	0	0	0	0	0	0	0	0	0	0	0	0	0	0	0	0	0	0	0	0	0	0	0	0	0	0	0	0	0	0	0	0	0	0	0	0	0	0	0	0	0	0	0	0	0
100335856	0	0	0	0	0	0	0	0	0	0	0	0	0	0	0	0	0	0	0	0	0	0	0	0	0	0	0	0	0	0	0	0	0	0	0	0	0	0	0	0	0	0	0	0	0	0	0	0
539078	0	0	0	0	0	0	0	0	1	0	0	0	0	0	0	0	0	0	0	0	5	0	0	0	4	0	0	0	15	0	0	0	0	0	0	0	0	0	0	0	0	0	0	4	0	0	0	23
104971301	0	0	0	0	0	0	0	0	1	0	0	0	0	0	0	0	0	0	0	0	0	0	0	0	4	0	0	0	0	0	0	0	0	0	0	0	0	0	0	0	0	0	0	0	0	0	0	0
281235	1588	344	319	278	1410	384	442	333	932	338	296	303	697	221	292	330	1014	367	711	613	525	364	481	120	830	278	319	306	1259	201	223	301	851	260	333	267	1351	290	298	234	1598	484	364	273	2254	201	499	828
790873	4484	348	308	414	4700	473	492	479	3569	318	267	740	3594	483	679	481	2573	354	317	502	2372	481	539	447	4076	1105	1268	1035	5330	496	787	523	2600	543	420	1089	1799	388	429	384	1878	353	420	541	2658	70	337	286
112442974	331	89	53	32	369	54	83	73	274	17	15	102	413	61	108	38	217	37	40	0	197	82	58	27	349	105	69	0	393	59	106	90	190	58	45	93	150	62	13	78	140	29	31	17	216	0	53	6
524064	0	0	0	0	0	0	0	0	0	0	0	0	0	0	0	0	0	0	0	0	0	0	0	0	0	0	1	0	0	0	0	0	0	0	0	0	0	0	5	0	0	0	1	0	1	0	0	0
112443697	0	0	0	0	0	0	0	0	0	0	0	0	0	0	0	0	0	0	0	0	0	0	0	0	0	0	0	0	0	0	0	0	0	0	0	0	0	0	0	0	0	0	0	0	0	0	0	0
112442978	0	0	0	0	0	0	0	0	0	0	0	0	0	0	0	0	0	0	0	0	0	0	0	0	0	0	0	0	0	0	0	0	0	0	0	0	0	0	0	0	0	0	0	0	0	0	0	0
616092	0	0	0	0	0	0	0	0	0	0	0	0	0	0	0	0	0	0	0	0	0	0	0	0	0	0	0	0	0	0	0	0	0	0	0	0	0	0	0	0	0	0	0	0	0	0	0	0
281294	359	0	6	18	328	59	58	52	321	0	17	20	484	1	1	67	218	61	0	49	216	81	5	62	282	0	7	0	451	42	17	22	246	8	35	42	167	0	6	0	543	0	16	17	454	0	9	47
536610	7	8	11	0	0	1	0	0	0	0	0	0	1	0	0	0	0	14	0	0	0	0	0	3	0	0	1	0	0	17	0	0	4	0	0	9	0	0	0	0	1	0	0	1	8	0	0	0
533764	1144	590	616	845	1586	1073	1280	1366	957	611	577	849	1019	866	923	788	1808	1102	1176	997	1716	1419	1331	1302	1114	772	877	1173	1119	665	867	836	867	576	475	818	1261	1115	994	1146	2127	1221	1063	1421	2385	881	1461	1558
521270	940	483	377	395	1058	705	694	679	705	401	392	538	729	443	508	335	907	616	658	533	1202	1025	870	690	744	622	816	789	719	318	609	375	512	397	411	564	802	650	651	740	1168	708	722	726	1703	684	863	668
614508	0	0	0	0	0	0	0	0	0	0	0	0	0	0	0	0	0	0	0	0	0	0	0	0	0	0	0	0	0	0	0	0	0	0	0	0	0	0	0	0	0	0	0	0	0	0	0	0
317657	0	0	0	0	0	0	0	0	3	0	4	0	0	0	0	0	0	0	0	0	0	0	0	0	0	0	0	0	0	0	0	0	0	0	0	0	0	0	0	0	0	0	0	0	0	0	0	0
540559	1920	3079	2669	2891	2506	5468	4831	5285	1763	2852	2684	3059	911	1605	1961	1596	3166	3291	3672	4234	2937	5688	4498	3016	3061	4987	4948	4571	2223	3320	3324	3782	2701	3441	3128	4020	1820	3346	2672	3245	2063	3047	2699	3361	4704	4756	7080	7911
510506	0	0	0	0	6	1	0	0	3	0	0	0	0	0	0	0	1	0	0	0	0	0	0	0	0	5	0	0	0	0	0	0	0	0	0	0	0	0	0	0	1	0	0	5	0	1	0	0
101906862	0	0	0	0	0	0	0	0	0	0	0	0	0	0	0	0	0	0	0	0	0	0	0	0	0	0	0	0	0	0	0	0	0	0	0	0	0	0	0	0	0	0	0	0	0	0	0	0
112443814	0	0	0	0	0	0	0	0	0	0	0	0	0	0	0	0	0	0	0	0	0	0	0	0	0	0	0	0	0	0	0	0	0	0	0	0	0	0	0	0	0	0	0	0	0	0	0	0
522419	102	79	40	57	165	99	27	57	69	32	30	39	146	38	70	43	144	136	130	126	85	58	74	125	164	67	43	82	93	38	63	53	62	54	56	22	67	57	36	112	169	46	68	159	186	85	107	69
112443662	0	0	0	0	0	0	0	0	0	0	0	0	0	0	0	0	0	0	0	0	0	0	0	0	0	0	0	0	0	0	0	0	0	0	0	0	0	0	0	0	0	0	0	0	0	0	0	0
112443818	0	0	0	0	0	0	0	0	0	0	0	0	0	0	0	0	0	0	0	0	0	0	0	0	0	0	0	0	0	0	0	0	0	0	0	0	0	0	0	0	0	0	0	0	0	0	0	0
104968902	9	0	0	4	10	0	0	15	10	0	0	8	10	2	0	32	12	0	0	0	6	0	0	32	0	0	0	64	11	8	0	0	20	0	0	29	0	0	0	44	16	0	0	13	12	0	0	29
786795	979	225	190	3818	912	120	195	4319	611	199	134	5387	977	226	188	4424	1005	107	113	2454	1015	1046	426	3583	909	289	232	5145	1238	3668	310	276	1057	360	188	8939	784	363	247	5464	1045	272	287	3915	1974	277	273	7276
112443034	11	0	7	12	2	0	0	0	5	0	0	14	0	0	0	10	2	0	0	0	18	0	4	64	4	0	7	59	11	17	0	0	13	0	0	29	0	0	0	59	0	0	10	3	18	0	1	34
522957	109	203	192	332	83	208	252	525	123	226	198	336	93	139	180	461	118	334	309	518	207	378	285	244	157	181	247	516	117	238	193	437	98	258	140	428	77	193	309	676	158	367	356	312	276	64	321	687
112443670	0	0	0	0	0	0	0	0	0	0	0	0	0	0	0	0	0	0	0	0	0	0	0	0	0	0	0	0	0	0	0	0	0	0	0	0	0	0	0	0	0	0	0	0	0	0	0	0
112443115	0	0	0	0	0	0	0	0	0	0	0	0	0	0	0	0	0	0	0	0	0	0	0	0	0	0	0	0	0	0	0	0	0	0	0	0	0	0	0	0	0	0	0	0	0	0	0	0
782360	14	1	0	0	3	0	25	0	0	0	0	3	0	6	6	0	0	6	0	25	5	0	1	18	12	0	5	52	1	11	4	0	0	0	0	3	0	6	13	0	0	6	3	0	0	0	11	0
530961	229	74	121	180	339	123	125	222	146	119	97	184	271	110	105	233	348	41	38	400	192	194	193	230	358	89	131	171	259	266	217	113	185	60	160	332	190	100	136	233	318	72	70	343	285	0	96	825
523479	2	0	2	0	0	0	0	0	9	0	0	11	0	0	0	14	0	0	2	0	11	0	3	0	0	13	0	1	0	5	0	0	0	0	0	38	0	2	0	0	1	2	0	0	0	0	0	0
112443639	0	0	0	0	0	0	0	0	0	0	0	0	0	0	0	0	0	0	0	0	0	0	0	0	0	0	0	0	0	0	0	0	0	0	0	0	0	0	0	0	0	0	0	0	0	0	0	0
506343	8434	9338	9625	12337	11603	16557	15676	24532	7320	10616	9470	10695	6159	8650	9019	11638	14596	16676	16567	20315	10107	17771	15917	15436	5636	7053	6804	7204	8347	15659	9487	12776	7331	8006	8125	9743	8927	14805	10587	18460	14879	16796	13930	30690	13797	9500	18082	21724
280794	355	123	209	339	205	79	101	204	155	62	99	428	146	191	258	306	46	89	21	75	60	0	75	43	473	481	590	624	402	115	223	159	148	162	120	796	116	93	144	81	189	41	33	313	138	0	74	143
102465129	0	0	0	0	0	0	0	0	0	0	0	0	0	0	0	0	0	0	0	0	0	0	0	0	0	0	0	0	0	0	0	0	0	0	0	0	0	0	0	0	0	0	0	0	0	0	0	0
613445	1524	1024	1016	615	1819	1696	1918	1126	1403	1436	1361	828	1707	1627	1642	992	1441	101	47	128	1679	1591	1306	346	1581	764	846	726	1561	463	979	1436	835	532	689	406	631	830	696	428	1170	1216	1102	932	2508	1312	2002	1085
112443663	0	0	0	0	0	0	0	0	0	0	0	0	0	0	0	15	0	0	0	0	0	0	0	0	0	0	0	0	0	0	0	0	0	0	0	0	0	0	0	0	0	0	0	0	0	0	0	0
617045	1082	1629	1196	1409	1631	2633	2690	2554	1062	1763	1322	1343	1058	1076	1194	1413	3211	3056	3593	3586	2372	4311	3681	2158	1184	1229	1170	1078	1200	1429	1704	2119	1205	1158	1179	1171	1182	2495	1842	2330	2840	2890	2451	3131	2864	2410	3194	2583
617037	1060	1582	1172	1377	1588	2554	2538	2532	1028	1760	1297	1272	1029	1041	1134	1357	3118	2986	3466	3516	2342	3734	3557	2115	1160	1115	1051	990	1164	1364	1662	2050	1142	1142	1116	1084	1163	2454	1773	2312	2783	2791	2390	3046	2833	2410	3156	2429
531945	2356	2191	2000	2115	2836	4202	4418	3989	1919	2357	1915	2111	2135	2203	2380	2120	3736	4427	4170	3531	3284	5422	3889	2384	1882	2430	2049	2048	2354	2319	2710	3427	2068	2253	1945	2223	2383	3610	2655	3314	3201	4346	4144	4494	4825	2380	3682	4110
112443117	232	187	214	184	240	388	362	491	169	201	166	155	215	237	192	193	297	396	527	310	273	763	316	160	220	296	168	299	239	192	198	242	223	246	173	209	84	344	184	298	174	427	358	455	394	0	239	446
112443116	559	440	335	520	707	730	814	1183	382	604	438	476	466	378	491	408	897	853	843	737	680	1107	826	627	397	489	466	200	427	593	549	780	432	413	380	458	555	892	555	738	872	1109	783	1002	1273	813	846	697
527624	54	36	22	11	86	59	64	62	28	17	18	18	68	80	32	66	99	54	40	217	51	49	22	78	50	9	16	14	18	20	14	37	20	36	14	33	78	38	23	40	77	44	37	68	60	28	23	37
104969385	0	0	0	0	0	0	0	0	0	0	0	0	0	0	0	0	0	0	0	0	0	0	0	0	0	0	0	0	0	0	0	0	0	0	0	0	0	0	0	0	0	0	0	0	0	0	0	0
338072	2007	860	869	994	1648	1267	1205	1314	1338	714	930	1337	1638	1338	1478	1183	768	855	657	633	1213	962	808	372	1411	1632	1636	1353	2022	957	1469	1483	1663	1225	924	2132	959	685	615	716	980	647	803	995	1638	491	851	894
504413	101924	196941	160021	196852	128187	242146	271038	216574	100758	234417	204204	135509	100937	134597	104307	154812	314970	398618	435121	393662	324007	377296	464521	304598	90223	95040	93397	106908	86670	139435	120429	155865	131982	160795	175160	113652	153037	372952	283510	263437	341075	426919	390596	412794	364238	198015	382357	290009
282260	1	0	0	0	0	0	1	0	0	0	1	1	0	1	3	0	1	0	0	8	1	0	3	3	12	6	1	2	0	0	0	1	0	0	6	0	0	5	1	0	0	1	5	1	5	0	0	0
404185	5	0	0	1	4	1	0	0	0	5	6	1	4	0	1	5	0	1	0	3	0	0	7	7	0	2	3	0	3	0	0	2	8	0	1	0	0	1	4	0	0	6	6	8	3	0	1	0
112443758	0	0	0	0	0	0	0	0	0	0	0	0	0	0	0	0	0	0	0	0	0	0	0	0	0	0	0	0	0	0	0	0	0	0	0	0	0	0	0	0	0	0	0	0	1	0	0	0
281537	0	0	0	0	0	0	0	0	0	0	0	0	0	0	0	0	0	0	0	0	0	0	0	0	0	0	0	0	0	0	0	0	0	0	0	0	0	0	0	0	0	0	0	0	0	0	0	0
112443119	0	0	0	0	0	0	0	0	0	0	0	0	0	0	0	0	0	0	0	0	0	0	0	0	0	0	0	0	0	0	0	0	0	0	0	0	0	0	0	0	0	0	0	0	0	0	0	0
112443118	0	0	0	0	0	0	0	0	0	0	0	0	0	0	0	0	0	0	0	0	0	0	0	0	0	0	0	0	0	0	0	0	0	0	0	0	0	0	0	0	0	0	0	0	0	0	0	0
101905680	0	0	0	0	0	0	0	0	0	0	0	0	0	0	0	0	0	2	0	0	0	0	0	0	0	0	0	0	0	0	0	0	0	0	0	0	0	0	0	0	0	0	0	0	0	0	0	0
112443759	0	0	0	0	0	0	0	0	0	0	0	0	0	0	0	0	0	0	0	0	0	0	0	0	0	0	0	0	0	0	0	0	0	0	0	0	0	0	0	0	0	0	0	0	0	0	0	0
286798	5	10	2	6	4	4	11	6	8	6	8	18	5	18	23	0	11	2	35	1	1	2	0	8	16	13	5	0	17	18	14	9	7	12	4	32	16	0	7	0	2	8	2	5	13	7	6	7
100313418	0	0	0	0	0	0	0	0	0	0	0	0	0	0	0	0	0	0	0	0	0	0	0	0	0	0	0	0	0	0	0	0	0	0	0	0	0	0	0	0	0	0	0	0	0	0	0	0
523588	8	0	0	0	0	0	0	1	0	0	0	0	1	1	1	2	0	0	0	3	0	0	1	0	23	0	0	0	17	0	0	1	17	13	0	0	0	0	0	0	0	0	3	0	0	0	0	0
782719	230	2	10	11	93	1	1	0	32	0	0	0	78	0	0	0	12	1	0	0	50	0	0	0	81	0	0	1	369	0	0	0	49	6	15	0	95	0	1	0	30	0	0	1	322	0	0	0
281863	17	1	2	0	0	0	0	0	1	0	0	0	0	0	0	0	0	0	0	0	0	0	0	0	4	0	0	0	88	0	0	0	11	0	0	0	25	0	0	0	0	10	0	0	22	0	0	0
540838	61309	40778	37154	45460	60731	59929	56061	77093	41965	38269	35483	41490	51809	42632	45252	46118	70491	55619	59761	66862	61419	62672	55941	65540	47392	36595	39664	44289	52225	52358	35610	43445	49280	34767	34550	44139	43856	58570	41590	57649	56295	53803	53175	90435	76031	39510	54674	68481
112443653	7	8	0	18	7	0	0	4	0	0	0	19	0	10	0	6	0	0	0	0	0	0	0	11	8	12	3	0	0	0	0	0	9	6	0	6	0	7	0	0	9	9	5	7	9	0	0	15
317756	611	0	0	9	561	0	0	21	480	0	0	0	276	10	4	0	232	6	0	0	139	123	49	101	317	6	0	0	797	15	0	0	291	0	31	16	1032	0	10	0	153	0	2	16	587	0	0	0
767919	7954	4603	4536	5897	8515	7414	7059	9121	6631	4667	4378	5163	5604	4998	4789	5330	9631	7396	8069	9280	8533	9456	6873	8551	5709	3728	3935	6099	6683	6204	4155	4685	6628	4125	3903	5222	8328	6514	5373	7779	7555	7108	7468	12508	13989	4969	9033	10888
616561	3801	1572	1217	1325	4646	2162	1556	2081	2672	1233	1110	1549	2195	1218	1171	1431	3211	2364	2325	2941	2624	3281	2037	2201	2230	1313	1374	1695	3659	1439	1194	1454	2220	1395	1219	1642	4694	1928	1429	2574	3148	1967	2004	2605	5913	1436	2103	2578
404134	2255	270	202	223	2606	266	135	204	1240	223	132	120	840	293	202	181	1158	316	298	341	533	637	324	102	893	188	214	21	2006	130	130	193	1016	271	187	151	2501	174	157	192	1423	225	276	182	2974	324	388	317
514380	62	9	18	6	51	6	17	14	13	6	0	11	17	6	4	12	11	0	0	36	12	0	25	0	27	5	2	0	5	0	0	0	7	0	45	2	31	16	15	0	12	13	30	8	42	0	18	36
104971307	57	9	18	6	39	6	17	14	13	6	0	0	17	6	3	12	11	0	0	36	3	0	25	0	27	3	2	0	5	0	0	0	7	0	10	2	31	16	15	0	11	8	18	7	34	0	8	17
282470	2032	15	10	0	2837	1	0	0	1129	18	10	25	1171	12	3	9	614	44	16	0	363	0	34	0	948	14	12	0	3255	0	24	100	1103	17	78	33	2348	3	16	0	1131	4	7	6	2052	0	9	76
516199	14868	9800	10134	9312	13759	15317	13883	14322	9611	9709	8380	11399	11789	14760	14567	10061	8722	9956	9379	11626	8660	10935	7785	7011	13105	14504	14927	13915	15948	13199	13308	16436	9693	11541	10591	12602	10039	9882	7314	7208	5371	7547	9578	10892	12469	7741	8668	10155
790985	0	0	1	0	8	0	0	0	0	0	0	0	0	0	0	0	0	0	0	0	0	0	19	0	0	0	0	0	0	0	0	0	0	0	0	0	0	0	0	0	0	0	0	0	0	0	0	0
281573	17	14	36	54	14	31	45	44	26	48	25	33	0	35	30	47	48	125	115	16	29	0	25	9	10	73	46	143	11	47	72	45	33	44	18	49	11	32	45	47	58	86	130	88	82	0	34	105
407168	770	655	555	790	900	971	728	1007	533	546	480	925	866	781	1074	930	921	630	622	656	973	2120	755	830	993	1366	1447	1455	1077	1144	1059	1222	679	583	450	1362	505	698	684	419	819	661	622	1067	1237	245	579	771
536537	2815	2411	1923	2786	3679	3366	2767	5052	2102	1954	1719	2678	2694	1911	2182	2586	3616	2440	2343	3819	3627	3068	2948	3676	2629	2463	2377	3710	3082	3985	2503	3415	2579	2100	2054	3345	3429	2483	2278	3457	2959	2115	2139	4276	4414	1901	2845	5444
540771	8	1	0	0	1	0	0	0	0	10	5	37	10	21	11	0	0	12	0	0	19	65	10	6	5	5	31	0	7	0	0	0	10	10	15	12	0	2	20	0	0	3	8	0	19	0	0	0
511573	1471	281	557	441	828	327	220	499	740	321	352	875	961	811	866	355	229	172	201	82	299	0	262	132	890	1839	1939	1375	1359	455	1042	524	877	573	426	1254	278	165	159	143	186	86	165	211	359	99	136	221
539713	707	872	622	780	643	1248	935	1211	622	614	592	635	765	740	591	872	922	1240	1516	1458	851	1655	1093	742	529	643	713	841	634	541	582	979	595	446	536	681	945	1217	665	1161	759	1082	1102	1474	1214	1149	1047	1657
511571	1119	666	635	549	1084	1239	927	978	740	707	648	821	668	738	827	755	850	833	870	1033	1010	1640	1006	755	1043	826	1097	899	1066	909	793	1342	768	503	486	898	932	1021	622	644	764	815	877	992	1500	350	897	947
508408	61	14	53	45	53	99	16	78	44	16	55	23	26	86	63	29	31	15	48	0	10	0	42	0	56	100	118	188	69	45	110	123	51	1	19	52	24	29	11	22	11	0	15	12	27	0	10	0
511853	610	379	421	319	442	423	281	400	360	358	224	506	413	623	541	301	313	153	184	168	232	588	205	117	540	792	1156	1211	563	487	513	872	395	435	342	955	205	183	170	113	76	121	164	206	320	85	147	242
511960	2228	107	77	76	2419	54	7	13	566	78	20	50	1184	204	317	107	350	39	0	0	207	103	1	0	856	136	108	134	1838	18	90	102	831	46	39	74	2045	9	26	23	1532	230	301	124	1426	0	9	72
511961	1	0	0	0	0	0	0	0	0	0	0	0	0	0	0	0	0	0	0	0	0	0	0	0	0	0	0	0	0	0	0	13	0	0	0	0	0	0	0	0	0	0	0	0	0	0	0	0
101906064	0	0	0	0	0	0	0	0	0	0	0	0	0	0	0	0	0	0	0	0	0	0	0	0	0	0	0	0	0	0	0	0	0	0	0	0	0	0	0	0	0	0	0	0	0	0	0	0
505075	0	6	0	0	0	0	0	0	0	0	0	0	0	0	0	0	0	0	0	0	0	1	0	0	0	1	6	0	0	0	0	0	10	0	26	0	0	0	0	1	0	0	0	0	0	0	0	0
112443120	68	70	38	108	10	39	22	38	11	32	58	76	9	55	40	47	0	31	0	59	0	134	28	12	33	35	15	51	8	22	52	24	23	9	66	50	0	30	25	134	0	57	46	59	32	0	23	77
537330	196	356	242	283	204	275	263	309	89	226	191	314	81	323	341	186	63	280	220	273	109	287	166	66	202	167	163	59	145	144	214	187	75	227	364	268	101	206	142	197	93	259	218	193	296	66	142	266
528533	0	0	0	0	0	0	0	0	0	0	0	0	0	9	0	0	0	0	0	0	0	0	0	0	0	0	0	0	0	0	0	0	0	0	0	0	11	0	0	0	0	0	0	0	0	0	0	0
524933	0	0	0	0	0	0	0	0	0	0	0	0	0	0	0	0	0	0	0	0	0	0	0	0	0	0	0	0	0	0	0	0	0	0	0	0	0	0	0	0	0	0	0	0	0	0	0	0
282203	0	0	0	0	0	0	0	0	0	0	0	0	0	0	0	0	0	0	0	0	0	0	0	8	0	0	0	0	0	0	20	0	0	0	0	0	0	0	0	0	0	0	0	0	0	0	0	0
100313041	2	0	0	0	9	0	0	0	4	0	0	0	0	0	0	0	4	0	0	0	5	0	0	0	0	0	0	0	0	0	0	0	0	0	0	0	8	0	0	0	0	0	0	0	54	0	0	0
107131175	0	0	0	0	1	0	0	13	0	7	0	0	0	6	0	0	24	0	0	0	0	1	0	1	2	0	0	0	0	10	0	0	0	1	0	0	0	1	6	0	11	0	0	0	0	0	0	0
522714	0	0	0	0	0	0	0	0	0	0	0	0	0	0	0	1	0	0	0	0	0	0	0	0	0	0	0	1	0	0	0	0	0	0	0	0	0	0	0	0	0	0	0	0	0	0	0	0
509157	992	1701	1383	1477	1006	3241	3221	2627	916	2197	1819	1318	782	1393	1376	1445	2144	3900	3906	3632	1895	4124	4472	1893	625	914	878	1075	799	1114	1751	1906	783	1237	1398	791	1614	3321	2437	1962	1752	3704	3066	3257	2630	2232	3399	2712
523081	17	13	0	0	9	0	0	0	7	0	0	0	0	0	2	11	7	0	0	0	0	1	12	18	0	0	15	0	3	15	5	0	0	0	0	0	0	0	1	0	0	0	3	3	0	0	10	0
507473	6466	5787	5372	5375	5474	8814	8375	7587	4312	4714	4772	5549	4572	6344	6542	5279	5592	8095	8521	9811	5092	8617	6634	4250	4419	6161	6533	5676	5502	5549	6324	6789	5205	5541	5760	5690	4938	7786	5572	5437	4025	6764	7143	7240	6318	6198	7802	8133
507475	8192	8528	7581	6198	7907	13427	13455	10309	6052	7681	6245	6657	7299	9853	9034	6038	7034	10575	9963	10976	6842	12191	9049	3753	6875	8726	8418	7639	8512	7425	9246	11875	7568	7596	7321	6604	6709	10435	7644	5680	5465	8517	9959	8018	10814	6581	9839	8883
508203	1546	1216	1141	1553	1623	2066	1978	2521	881	1314	1263	1314	1638	1300	1349	1559	2144	2449	2535	2431	1521	2270	2142	2157	1096	998	1346	1282	1428	1520	1165	1291	1236	1126	1112	1471	1746	2526	1778	2089	1824	2143	2424	3128	2327	1507	2299	2682
783257	642	1145	931	1090	642	1964	2074	1530	436	946	886	935	445	1116	1403	1084	460	1734	1536	1127	616	2612	1592	307	289	1058	893	909	457	634	1345	1429	513	1238	1106	1045	435	1303	889	1280	533	1479	1487	1100	796	1461	1667	1763
540482	2577	2284	2598	1984	1870	2993	2806	2968	1303	1769	1754	3076	1799	3175	3570	2155	915	1657	1370	1528	780	1740	1455	501	1642	4807	5368	4735	2820	2021	3313	3915	1723	2447	2480	3719	1460	1758	1388	969	756	1201	1639	1320	1734	1502	1543	1891
507867	1090	642	613	734	1267	1282	1101	1158	661	634	665	746	922	834	788	846	926	969	960	1049	714	651	797	590	821	972	978	1077	947	897	760	841	844	420	756	977	1046	856	874	705	792	592	734	1136	1160	681	944	1064
532551	700	394	378	514	826	754	557	578	387	285	402	404	548	504	402	453	553	516	656	682	485	427	525	356	468	524	492	607	508	456	468	439	569	216	390	495	753	475	613	408	641	392	487	789	792	432	607	608
521237	2404	1227	1231	1735	2259	1899	1908	3182	1595	1665	1460	1475	1621	1226	1115	1560	3027	2624	2475	2289	2230	2631	2741	3362	1177	954	1078	1478	1616	1812	880	1285	1831	1189	1506	1316	2576	2119	1627	2678	2546	2561	2424	3818	3608	1550	2763	3963
777775	5605	7020	6771	5294	6881	14160	13328	9987	5123	7063	7094	6310	5486	8774	8784	5894	7978	12532	11561	14208	7830	13340	11342	4816	4799	7814	7663	7153	5756	5367	8523	10086	6168	6926	7930	5836	7953	13351	8840	8205	6557	11106	11949	10540	12063	9581	11986	10988
535605	156	127	153	151	232	414	391	171	111	142	105	91	214	140	166	85	310	268	221	434	193	729	250	151	107	123	101	112	140	97	175	247	133	93	165	99	261	380	150	166	194	186	238	276	322	155	283	249
533668	2315	1579	1423	1306	1909	2413	2319	2540	1551	1020	1026	1638	1705	1511	1665	1303	1973	2198	2029	2261	1855	2232	1642	1610	1589	1620	1555	2124	2074	1610	1633	1882	1677	1398	1722	1836	1805	1970	1566	1810	1623	1673	2184	2526	2390	1033	1674	2620
286810	63	25	6	4	50	26	7	0	41	5	25	23	53	17	22	101	95	27	0	10	51	0	26	7	44	10	21	1	73	0	62	20	34	10	46	38	97	30	42	0	37	9	28	29	109	0	10	58
100313364	0	0	0	0	0	0	0	0	0	0	0	0	0	0	0	0	0	0	0	0	0	0	0	0	0	0	0	0	0	0	0	0	0	0	0	0	0	0	0	0	0	0	0	0	0	0	0	0
510410	0	0	0	0	0	0	0	0	0	0	0	0	0	0	0	0	1	0	0	0	0	0	0	0	0	0	0	0	0	0	0	0	0	0	0	0	0	0	0	0	0	0	0	0	0	0	0	0
506882	3615	3207	3199	3187	3378	3675	3773	5410	3543	3804	3262	3105	2487	3159	2863	2978	5043	5833	4596	6560	4044	6366	4962	4449	2687	2659	2405	2406	2918	3327	2813	3454	3110	2270	2463	2797	4357	4986	3131	5376	3548	4167	4811	6657	6533	3144	5080	7243
280765	0	0	0	0	0	0	0	0	0	0	0	0	0	12	0	0	1	0	1	0	0	0	0	0	0	0	0	0	0	0	0	0	0	0	0	0	0	0	0	0	0	0	0	0	1	0	0	0
523490	24	65	80	77	15	66	46	7	27	15	55	79	24	80	49	19	27	69	72	32	0	75	27	12	4	181	368	341	48	13	199	116	22	18	0	12	0	56	41	0	0	53	49	41	16	0	81	0
513894	6	0	2	0	0	0	0	0	0	0	4	0	0	0	0	0	0	5	0	0	0	0	0	0	0	28	20	0	0	0	0	0	0	0	0	0	0	4	5	0	0	11	2	0	0	0	0	0
504889	1353	882	746	912	2477	1280	1077	1431	1118	665	626	933	1411	926	767	887	2253	1297	1208	1143	1235	1788	1064	673	1037	666	739	916	1227	763	791	882	965	543	718	916	1527	1013	691	766	1207	1127	1023	1276	2124	1055	893	1444
100848162	14	7	0	0	0	0	9	0	7	12	11	16	8	21	0	12	8	34	14	0	12	0	29	0	0	5	7	0	4	0	18	0	3	0	11	26	43	31	11	13	0	0	5	5	23	0	0	22
540002	1460	1732	1700	1278	1802	2492	2097	1338	946	1840	1758	2227	1111	2177	2043	1301	643	2114	1342	1946	723	1940	1573	269	1237	2493	2277	2770	1317	1503	2740	2901	1248	1749	1685	2108	1585	2058	1314	1197	526	1632	2445	1598	1365	928	1662	2085
768235	24	78	34	95	17	69	49	24	2	41	14	41	0	59	30	41	20	77	26	91	53	125	29	28	3	47	14	22	33	61	44	20	76	51	28	59	49	51	43	116	10	55	81	36	22	0	67	101
511087	133	330	340	242	137	334	228	183	114	239	341	423	114	255	208	136	126	649	445	425	203	394	256	128	109	405	363	308	124	276	420	297	242	175	127	420	225	445	368	303	112	487	507	258	252	217	350	574
281254	7	0	0	1	0	0	6	0	0	0	0	0	0	0	5	0	0	0	0	0	0	0	0	0	0	0	0	0	0	0	0	0	0	0	0	0	0	0	0	0	0	0	0	0	0	0	0	0
515395	2050	469	687	723	2169	920	740	1068	1274	587	422	606	1433	593	555	449	766	603	425	602	1228	572	441	260	1773	644	715	735	2235	730	808	750	1622	667	635	963	1624	560	423	495	522	485	640	704	1870	369	421	938
535049	2	0	0	0	0	0	0	0	0	0	0	0	9	0	0	0	0	0	0	0	0	0	0	0	4	0	0	0	10	0	0	0	4	0	0	0	0	0	0	0	0	0	0	0	21	0	0	0
112442385	0	0	0	0	0	0	0	0	0	0	0	0	0	0	0	0	0	0	0	0	0	0	0	0	0	0	0	0	0	0	0	0	0	0	0	0	0	0	0	0	0	0	0	0	0	0	0	0
112443121	0	0	0	0	0	0	0	0	0	0	0	0	0	0	0	0	0	0	0	0	0	0	0	0	0	0	0	0	0	0	0	0	0	0	0	0	0	0	0	0	0	0	0	0	0	0	0	0
104971315	0	0	0	0	0	0	0	0	0	0	0	0	0	0	0	0	0	0	0	0	0	0	0	0	0	0	0	0	0	0	0	0	0	0	0	0	0	0	0	0	0	0	0	0	0	0	0	0
520192	0	0	0	0	0	0	0	0	0	0	0	0	0	0	0	0	0	0	0	0	0	0	0	0	0	0	1	0	0	0	0	0	0	0	0	0	0	0	0	0	0	0	5	0	0	0	0	0
112443689	0	0	0	0	0	0	0	0	0	0	0	0	0	0	0	0	0	0	0	0	0	0	0	0	0	0	0	0	0	0	0	0	0	0	0	0	0	0	0	0	0	0	0	0	0	0	0	0
104971316	0	0	0	0	0	0	0	0	0	0	0	0	0	0	0	0	0	0	0	0	0	0	0	0	0	0	0	0	0	0	0	0	0	0	0	0	0	0	0	0	0	0	0	0	0	0	0	0
540951	0	0	0	0	1	0	0	0	0	0	0	0	0	0	0	0	0	0	0	0	0	0	0	0	0	0	1	0	0	0	0	0	0	0	0	0	0	0	0	1	1	0	1	0	0	1	0	0
102465280	0	0	0	0	0	0	0	0	0	0	0	0	0	0	0	0	0	0	0	0	0	0	0	0	0	0	0	0	0	0	0	0	0	0	0	0	0	0	0	0	0	0	0	0	0	0	0	0
112443122	0	0	0	0	0	0	0	0	0	0	0	0	0	0	0	0	0	0	0	0	0	0	0	0	0	0	0	0	0	0	0	0	0	0	0	0	0	0	0	0	0	0	0	0	0	0	0	0
104969778	0	0	0	0	0	0	0	0	0	0	0	0	0	0	0	0	0	0	0	0	0	0	0	0	0	0	0	0	0	0	0	0	0	0	0	0	0	0	0	0	0	0	0	0	0	0	0	0
112443123	9	0	0	0	7	0	0	0	0	0	0	0	6	0	0	0	0	0	0	0	0	0	0	0	0	0	0	0	10	0	0	0	0	0	19	0	6	0	0	0	1	0	0	4	35	0	0	0
100337041	248	9	4	0	123	0	0	0	201	0	3	0	230	1	15	0	115	5	0	0	247	1	1	7	242	10	5	40	373	0	0	0	183	0	0	0	124	0	9	1	5	0	4	12	347	1	11	37
788792	2589	2524	2068	2169	3212	3307	3141	3595	2441	2002	1765	2126	2478	2208	2451	2120	3662	3441	3786	3112	3259	3839	3351	1911	2284	2123	2086	2631	2365	1940	2393	3401	2102	1908	1965	2293	3003	3011	2801	2834	3080	3618	3271	3962	5143	2597	3665	3966
538702	0	0	0	0	0	0	0	0	0	0	0	0	0	0	0	0	0	0	0	0	0	0	0	0	0	0	0	0	0	0	0	0	0	0	0	0	0	0	0	0	0	0	0	0	0	0	0	0
407225	7	6	12	6	22	31	56	14	0	20	2	7	0	25	19	14	14	26	0	0	0	0	9	19	9	39	4	31	32	28	26	77	0	24	13	28	7	14	2	11	3	13	11	7	66	0	27	38
100138312	5705	4724	3979	6529	6298	5915	6319	7305	4217	5759	5218	5321	3895	3575	3346	5690	8466	7539	7767	8369	8222	9112	10263	8234	4328	3699	3745	4977	4234	4872	3971	4691	5352	4673	4656	5568	5974	8358	6889	8046	11457	11983	8999	12771	13282	5280	7583	8560
615761	0	0	0	0	0	0	0	0	0	0	0	0	0	0	0	0	0	0	0	0	0	0	0	0	0	0	0	0	0	0	0	0	0	0	0	0	0	0	0	0	0	0	0	0	0	0	0	0
112443672	0	0	0	0	0	0	0	0	0	0	0	0	0	0	0	0	0	0	0	0	0	0	0	0	0	0	0	0	0	0	0	0	0	0	0	0	0	0	0	0	0	0	0	0	0	0	0	0
112443698	0	0	0	0	0	0	0	0	0	0	0	0	0	0	0	0	0	0	0	0	0	0	0	0	0	0	0	0	0	0	0	0	0	0	1	0	0	0	0	0	0	0	0	0	0	0	0	0
112442388	0	0	0	0	0	0	0	0	0	0	0	0	0	0	0	0	0	0	0	0	0	0	0	0	0	0	0	0	0	0	0	0	0	0	0	0	0	0	0	0	0	0	0	0	0	0	0	0
281477	0	0	0	0	0	0	0	0	0	0	0	0	0	0	0	0	0	0	0	0	0	0	0	0	0	0	0	0	0	0	0	0	0	0	0	0	0	0	0	0	0	0	0	0	0	0	0	0
540693	952	876	700	763	1088	1083	997	1351	845	752	701	548	888	810	727	744	2117	1192	1475	1061	1783	1854	1319	1173	809	569	603	664	820	885	738	757	1178	733	890	634	883	1142	977	997	1678	1252	980	1585	2139	974	1522	1343
614729	1206	859	823	1397	1087	1429	1362	2093	790	724	791	1419	1003	1016	983	1688	1441	898	1045	1690	1114	1621	1267	1320	894	920	905	1939	1321	1423	1041	941	937	832	985	1709	1004	1047	582	1383	1230	879	1012	1534	1400	720	1202	2392
532389	1123	1204	1251	1550	1519	1834	1809	2672	1079	1526	1198	1110	888	1211	1075	1408	2891	2007	2054	2242	2259	2199	2857	2690	1112	972	1060	973	1314	1588	1418	1668	1251	903	946	1010	1425	1669	1732	2165	2505	2266	2062	3100	3080	1069	3104	3089
282521	5548	21741	19136	10697	4823	33141	33827	23047	2549	15999	16038	10313	4706	19172	22195	9711	9537	33120	37995	26782	6515	33566	30741	18568	4461	19929	21565	14486	5504	18137	19264	23372	5822	15918	17127	7398	4327	31648	25009	13653	7164	26677	24830	20069	6302	20263	29235	13360
506367	0	0	0	0	0	0	0	0	0	0	0	0	0	0	0	0	0	0	0	0	0	0	0	0	0	0	0	0	0	0	0	0	0	0	0	0	0	0	0	0	0	0	0	0	0	0	0	0
534325	5982	2206	2193	3324	6218	3246	3061	3794	4377	2045	1876	3911	5338	3206	4212	3525	4200	2480	2516	2690	5205	3387	2615	3321	5211	4617	4870	4583	6084	3871	3011	3535	4700	2806	2277	5882	3489	2559	2672	2882	3889	2169	2454	3915	6204	1203	2229	3952
539421	5623	1703	2871	2870	5442	2114	1908	2746	2707	1419	1465	4017	4284	4030	4995	2871	2517	1455	1264	1913	2921	2629	1987	1946	4580	6930	7888	7669	4968	3681	3934	3558	4151	2760	1664	5765	2701	1357	1872	1227	2958	1298	1630	3213	3642	1087	1843	1711
112442390	0	1	0	0	0	0	0	0	0	0	0	0	0	0	0	0	0	0	0	0	0	0	0	0	0	0	0	0	0	0	0	0	0	0	0	0	0	0	0	0	0	0	0	0	0	0	0	0
615765	5	0	0	0	3	0	0	0	0	0	0	0	0	0	1	2	0	0	0	0	10	1	0	1	4	1	0	0	4	13	0	0	0	0	0	0	0	4	0	0	1	0	0	0	11	0	0	0
104969981	0	0	0	0	0	0	0	0	0	0	0	0	0	0	0	0	0	0	0	0	0	0	0	0	0	0	0	0	0	0	0	0	0	0	0	0	0	0	0	0	0	0	0	0	0	0	0	0
112443124	0	0	0	0	0	0	0	0	0	0	0	0	0	0	0	0	0	0	0	0	0	0	0	0	0	0	0	0	0	0	0	0	0	0	0	0	0	0	0	0	0	0	0	0	0	0	0	0
101902260	0	0	0	0	0	0	0	0	0	0	0	0	0	3	0	0	0	0	0	0	0	0	0	0	0	0	0	0	0	0	0	0	0	0	0	0	0	0	0	0	0	0	0	0	0	0	0	0
112443125	0	0	0	0	0	0	0	0	0	0	0	0	0	0	0	0	0	0	0	0	0	0	0	0	0	0	0	0	0	0	0	0	0	0	0	0	0	0	0	0	0	0	0	0	0	0	0	0
538598	0	16	6	5	3	13	0	0	0	0	9	11	18	33	17	16	0	0	0	0	0	0	0	0	18	0	12	0	14	0	20	0	3	0	24	0	13	7	0	0	0	0	11	6	8	0	11	0
533985	1115	1225	950	842	1212	1840	1934	1770	953	795	948	842	1184	1074	1286	1084	1463	1800	1549	2110	1160	1102	1501	1040	1311	979	1250	1260	1305	1077	1122	1643	949	977	1005	886	890	1673	1099	1454	1091	1312	1306	1279	1811	874	1805	2071
407107	28	0	11	7	4	0	25	0	2	0	0	0	40	18	1	22	0	0	0	0	15	0	1	0	0	6	17	0	7	0	6	0	16	0	0	0	24	15	0	0	14	17	3	0	22	0	16	1
317711	0	1	0	0	4	1	1	0	3	0	9	1	0	0	0	0	0	0	9	0	0	1	0	0	0	0	5	0	0	0	0	0	0	0	0	2	0	0	2	0	0	0	0	0	0	0	5	0
506291	4806	2878	2662	3283	5590	3940	3568	4718	3497	2818	2281	2637	4425	2841	2947	3400	7543	4918	4921	4885	6062	5000	4518	5537	3306	2531	2524	2536	3613	2704	2445	3195	3645	2190	2367	2954	4929	4299	3507	4495	6733	5009	4498	6670	8300	2555	4795	6390
767902	20	0	0	0	0	0	0	0	0	0	0	0	0	0	0	0	0	0	0	0	0	0	0	0	0	4	3	0	0	0	0	0	0	0	0	0	0	3	0	0	0	9	0	0	13	0	10	0
112443126	2	0	0	0	5	6	0	9	3	0	0	0	7	0	0	0	0	0	0	0	0	0	0	6	14	0	1	0	0	0	0	0	0	12	0	4	0	0	0	0	0	0	4	0	0	0	0	0
536149	4959	3419	3251	4452	5141	5442	5081	6344	3392	3820	3355	4258	4612	3898	4075	4338	6315	5429	5057	5396	5707	5718	5599	5239	4672	4135	4295	4580	4910	4394	4294	4161	4021	3616	3631	4300	4154	5282	4488	5676	5960	5304	5025	7161	8395	4135	6046	6737
101903691	0	0	0	0	0	0	15	0	0	0	0	2	8	8	11	0	0	5	22	24	0	0	54	0	0	8	15	0	0	13	0	0	13	0	0	0	0	10	13	0	10	3	6	17	1	0	10	0
537280	115	20	26	80	100	69	38	63	85	17	30	95	44	137	39	30	51	38	16	18	52	5	48	17	47	113	79	81	69	35	19	53	49	25	36	74	49	33	65	44	53	20	46	50	59	0	10	3
281666	56	0	0	0	23	0	0	0	15	0	0	0	71	0	0	0	103	0	0	0	86	0	0	0	0	0	0	0	38	9	0	0	32	0	0	0	35	0	0	0	80	0	0	0	32	0	0	0
530118	0	0	0	0	0	0	0	0	0	0	0	0	0	0	0	0	0	0	0	0	0	0	0	0	0	0	0	0	0	0	0	0	0	0	0	0	0	0	0	0	0	0	0	0	0	0	0	0
540759	0	0	0	0	9	0	0	0	0	0	0	3	0	0	0	0	0	0	0	1	0	0	0	0	7	0	0	0	0	0	0	0	2	0	0	0	0	0	0	0	0	0	5	2	12	0	0	0
510773	15	0	8	3	44	4	0	0	0	0	0	0	0	0	0	0	0	0	0	0	0	0	0	0	9	0	0	0	0	0	0	1	4	0	0	3	6	4	0	0	23	0	0	0	8	0	0	0
516825	3	0	0	0	216	761	649	659	2	0	0	1	5	4	2	2	1	0	0	1	12	0	7	0	0	6	0	0	5	3	11	12	0	19	0	0	0	0	3	0	230	855	550	627	8	0	0	8
112443603	0	0	0	0	0	0	0	0	0	0	0	0	0	0	0	0	0	0	0	0	0	0	0	0	0	0	0	0	0	0	0	0	0	0	0	0	0	0	0	0	0	0	0	0	0	0	0	0
100313432	0	0	0	0	0	0	0	0	0	0	0	0	0	0	0	0	0	0	0	0	0	0	0	0	0	0	0	0	0	0	0	0	0	0	0	0	0	0	0	0	0	0	0	0	0	0	0	0
514387	8155	2882	3972	4128	7546	3785	3394	5198	4952	3292	2687	6929	6925	5896	7343	4291	3713	2586	2672	3135	5423	4337	3757	3537	8398	10019	10600	10210	9429	5256	6613	5850	6580	4347	3672	10596	4115	2736	3392	2578	4555	2456	3373	4852	7872	2508	2892	2840
[truncated: 28,575 more rows]

## Sheet: 4) RNA-seq normalised counts 
NCBI Gene ID	C1_A25_γδ-	C1_A26_γδ+ WC1.1+	C1_A27_γδ+ WC1.2+	C1_A28_γδ+ WC1-	C3_A33_γδ-	C3_A34_γδ+ WC1.1+	C3_A35_γδ+ WC1.2+	C3_A36_γδ+ WC1-	C4_A37_γδ-	C4_A38_γδ+ WC1.1+	C4_A39_γδ+ WC1.2+	C4_A40_γδ+ WC1-	C5_A41_γδ-	C5_A42_γδ+ WC1.1+	C5_A43_γδ+ WC1.2+	C5_A44_γδ+ WC1-	C7_B25_γδ-	C7_B26_γδ+ WC1.1+	C7_B27_γδ+ WC1.2+	C7_B28_γδ+ WC1-	C9_B33_γδ-	C9_B34_γδ+ WC1.1+	C9_B35_γδ+ WC1.2+	C9_B36_γδ+ WC1-	R2_A5_γδ-	R2_A6_γδ+ WC1.1+	R2_A7_γδ+ WC1.2+	R2_A8_γδ+ WC1-	R3_A9_γδ-	R3_A10_γδ+ WC1.1+	R3_A11_γδ+ WC1.2+	R3_A12_γδ+ WC1-	R4_A13_γδ-	R4_A14_γδ+ WC1.1+	R4_A15_γδ+ WC1.2+	R4_A16_γδ+ WC1-	R7_B1_γδ-	R7_B2_γδ+ WC1.1+	R7_B3_γδ+ WC1.2+	R7_B4_γδ+ WC1-	R10_B13_γδ-	R10_B14_γδ+ WC1.1+	R10_B15_γδ+ WC1.2+	R10_B16_γδ+ WC1-	R11_B17_γδ-	R11_B18_γδ+ WC1.1+	R11_B19_γδ+ WC1.2+	R11_B20_γδ+ WC1-
112447072	0	0	0	0	0	0	0	0	0	0	0	0	0	0	0	0	0	0	0	0	0	0	0	0	0	0	0	0	0	0	0	0	0	0	0	0	0	0	0	0	0	0	0	0	0	0	0	0
101903639	0	0	0	0	0	0	0	0	0	0	0	0	0	0	0	0	0	0	0	0	0	0	0	0	0	0	0	0	0	0	0	0	0	0	0	0	0	0	0	0	0	0	4.99702	0	0	0	0	0
618219	0	0	0	0	0	0	0	0	0	0	0	0	0	0	0	0	0	0	0	0	0	0	0	0	0	0	0	0	0	0	0	0	0	0	0	0	0	0	0	0	0	0	0	0	0	0	0	0
112447074	0	0	0	0	0	0	0	0	0	0	0	0	0	0	0	0	0	0	0	0	0	0	0	0	0	0	0	0	0	0	0	0	0	0	0	0	0	0	0	0	0	0	0	0	0	0	0	0
112447010	0	0	0	0	3.19261	3.36605	0.897922	7.01666	2.34635	26.2391	0	0	0	0	0	0	8.3744	9.28923	6.45968	0	10.3327	0.796004	0	16.4469	4.15562	6.05885	3.83607	14.3529	19.9456	4.24742	0	5.48279	0	1.2551	1.32007	6.88691	21.9064	40.5126	8.24712	17.3553	14.1729	0	5.99643	5.40892	7.4449	10.5682	0.896639	4.56476
100138661	0	0	0	0	0	0	0	0	0	0	0	0	0	0	0	0	0	0	0	0	0	0	0	0	0	0	0	0	0	0	0	0	0	0	0	0	0	0	0	0	0	0	0	0	0	0	0	0
107131365	0	0	0	0	0	0	0	0	0	0	0	0	0	0	0	0	0	0	0	0	0	0	0	0	0	0	0	0	0	0	0	0	0	0	0	0	0	0	0	0	0	0	0	0	0	0	0	0
618212	1.6867	0	0	0	8.77968	5.04908	0.897922	34.3037	2.34635	14.4315	2.84069	0	4.09419	6.55919	0	4.45818	14.2365	10.2181	9.22811	49.9231	54.2467	4.77602	3.5767	24.1222	12.4669	1.00981	1.91803	32.294	23.4144	3.18556	6.30774	5.48279	5.10594	2.5102	0	6.88691	22.9496	16.398	4.71264	1.0209	15.1178	0	2.99821	3.09081	16.751	6.60513	0	4.56476
507243	0	0	0	0	0	0	15.2647	0	0	0	0	0	0	0	0	0	0	0	0	0	0	0	1.78835	0	0	0	0	0	0	0	0	0	6.12712	0	0	0	0	0	0	0	0	0	0	0	0	0	0	0
539640	774.194	833.012	881.411	776.041	713.548	1133.52	1116.12	765.595	874.015	902.624	904.759	629.359	807.58	1100.85	1139.8	796.9	671.627	1076.62	866.52	792.327	716.4	877.196	938.883	778.489	1009.81	1241.05	1132.6	967.924	870.669	935.494	1103.85	1218.09	760.785	768.121	834.283	730.012	743.775	1138.21	1107.47	693.192	613.214	1090	985.413	622.799	794.743	846.778	981.82	737.208
112448383	0	0	0	0	0	0	0	0	0	0	0	0	0	0	0	0	0	0	0	0	0	0	0	0	0	0	0	0	0	0	0	0	0	0	0	0	0	0	0	0	0	0	0	0	0	0	0	0
528014	0	0	0	0	0	0	0	0	0	0	0	0	0	0	0	0	0	0	0	0	0	0	0	0	0	0	0	0	0	0	0	0	0	0	0	0	0	0	0	0	0	0	0	0	0	0	0	0
101903444	0	0	0	0	0	0	0	0	0	0	0	0	0	0	0	0	0	0	0	0	0	0	0	0	0	0	0	0	0	0	0	0	0	0	0	0	0	0	0	0	0	0	0	0	0	0	0	0
768067	9.27683	0	0	20.5725	23.9446	15.1472	0.897922	0	0	23.6152	4.26103	7.44174	0	32.796	0	28.9782	17.5862	8.3603	0	27.3772	17.2212	0	32.1903	18.6399	10.389	2.01962	4.79508	26.9117	0	0	9.46161	0	27.5721	21.3367	0	6.88691	0	5.78752	4.71264	0	3.77944	13.6512	3.99762	10.8178	13.649	0	18.8294	14.4551
615202	880.456	1538.74	1371.08	1252.64	933.04	1124.26	1463.61	1096.16	1245.91	1584.84	1529.71	1070.55	1072.68	885.491	723.631	1240.49	1929.46	2034.34	2000.65	1357.59	1331.2	1083.36	1306.39	1209.4	672.171	446.335	468.959	582.19	775.277	504.381	640.235	846.178	1129.43	1022.91	1491.68	836.268	1245.54	1838.5	1695.37	2149	1364.38	1668.6	1589.05	1247.14	1776.23	1766.21	1956.47	1444.75
768025	0	0	0	0	0	0.841513	0	0	0	0	0	0	0	0	0	0	0	0	0	0	0	0	0	0	0	0	0	0	0	0	0	0	0	0	0	0	0	0	0	0	0	0	0	0	0	0	0	0
112446832	0	0	0	0	0	0	0	0	0	0	0	0	0	0	0	0	0	0	0	0	0	0	0	0	0	0	3.83607	0	0	0	0	0	0	0	0	0	0	0	0	0	0	0	0	0	0	0	0	0
112447088	0	0	0	0	0	0	0	0	0	0	0	0	0	0	6.21142	0	0	0	0	0	5.16635	0	0	0	0	0	6.71312	0	0	0	0	0	0	0	0	0	0	0	0	0	0	0	0	0	0	0	0	0
107132170	0	0	0	0	0	0	8.08129	0	0	19.6793	12.7831	0	0	7.65239	7.24666	14.4891	0	0	0	0	3.44423	0	0	4.38585	0	13.1275	5.7541	0	4.336	0	0	0	8.1695	0	0	0	11.4748	18.3271	0	3.0627	0	4.20038	10.9935	0	4.34286	0	5.37983	0
615431	1168.04	2569.61	1915.45	2328.12	1401.56	2673.49	3137.34	2012.22	1467.64	2820.7	2920.23	1765.82	1213.93	2054.12	2105.67	2176.71	2147.2	2940.04	2959.45	2695.85	1792.72	3616.25	3845.84	1944.03	1219.67	2507.35	2344.8	2024.66	1373.64	1383.6	1857.63	2713.98	1466.42	2529.03	2421	1620.39	1843.27	4001.11	3565.11	2612.49	2283.73	3035.83	2554.48	2348.24	1893.49	4011.96	3227.9	2437.58
282362	339.026	569.624	483.313	478.882	264.987	769.143	680.625	449.066	319.103	733.382	526.947	495.407	229.275	681.063	791.956	458.078	269.656	572.216	455.869	436.424	299.648	1171.72	832.476	220.389	335.566	1310.73	1218.91	784.028	455.28	373.773	759.031	1332.32	428.899	921.243	604.591	520.454	308.776	871.022	963.735	401.214	302.355	486.194	495.705	329.172	264.914	1327.63	667.996	556.14
112448353	0	0	0	0	0	0	0	0	0	0	0	0	0	0	0	0	0	0	0	0	0	0	0	0	0	0	0	0	0	0	0	0	0	0	0	0	0	0	0	0	0	0	0	0	0	0	0	0
112447090	0	0	0	0	0	0	0	0	0	0	0	0	0	0	0	0	0	0	0	0	9.47164	0	0.894174	0	1.0389	0	0	0	0	0	0	0	5.10594	0	0	0	0	0	0	0	0.94486	0	0	11.5905	0.620408	0	0	0
112447091	0	0	0	0	0	0	0	0	0	0	0	6.37863	0	0	0	0	0	0	13.8422	16.9094	0	0	4.47087	0	0	5.04904	0	0	0	0	0	0	0	0	0	0	0	0	0	0	0	0	3.99762	0	0	0	0	0
281640	6638.84	8635.09	7226.81	10892	8695.07	8421.86	9172.27	9796.04	9381.88	10078.4	9821.67	7170.65	7741.1	5745.85	4639.93	8574.19	17816.5	13102.5	13827.4	11342.2	12641.2	10040.8	14057.3	18550	5435.55	3565.63	3389.16	3882.46	5014.15	6776.76	5705.35	5653.67	7754.9	6879.2	7875.52	4859.21	12177.9	11696.6	12746.5	14591.7	19078.6	17874.7	14663.3	16042.1	15049.2	11045.1	13571.5	12121.7
510879	278.305	46.6285	71.2251	1.14292	232.262	21.0378	5.38753	53.0148	214.691	40.6705	8.52206	40.398	187.309	18.5844	32.0923	23.4054	86.2563	16.7206	11.9965	0	32.7202	0.796004	11.6243	1.09646	203.625	84.8239	124.672	111.235	332.138	0	50.4619	12.7932	119.479	53.9693	21.1211	21.6446	146.043	2.89376	20.0287	19.3971	112.438	8.40077	6.99583	16.2268	199.771	0	24.2092	0
112448438	0	0	0	0	0	0	0	0	0	0	0	0	0	0	0	0	0	0	0	0	0	0	0	0	0	0	0	0	0	0	0	0	0	0	0	0	0	0	0	0	0	0	0	0	0	0	0	0
506426	1997.05	2539.36	2874.44	2881.29	2161.4	3223.84	3311.53	2961.81	2460.15	3214.28	3309.4	2028.41	2188.35	2430.18	2361.38	2723.95	3491.29	4029.67	4367.66	3335.99	3685.33	4401.11	4540.62	5901.16	1979.11	1813.62	1601.56	2253.41	1558.36	2089.73	1850.27	2366.74	2154.71	2436.15	2901.51	1796.5	2323.12	3562.22	3550.98	4166.3	4782.88	5312.44	4340.41	4703.44	3063.58	2733.2	4196.27	3085.02
112447103	1260.81	1459.35	1568.22	1670.94	1411.13	1889.2	2116.4	1665.29	1596.69	1639.94	1803.84	1164.1	1372.58	1321.68	1400.68	1801.1	2040	2150.46	2682.61	2104.82	2416.99	2525.72	2690.57	3711.53	1360.96	1067.37	942.713	1001.12	859.395	1120.26	982.956	1496.8	1291.8	1399.44	1632.92	1046.81	1577.26	2129.81	2237.33	2467.52	3180.4	3325.65	2580.46	2775.55	2036.8	1959.08	2449.62	1796.23
522248	316.256	214.239	151.353	384.02	386.306	176.718	232.562	300.157	312.064	184.985	230.096	356.14	380.76	277.672	218.435	334.363	339.163	287.966	270.384	421.125	284.149	276.213	221.755	364.026	242.065	191.864	213.861	241.308	317.395	337.67	253.361	200.122	328.822	219.642	275.894	324.669	224.28	234.395	225.029	264.413	358.102	225.771	263.843	422.669	217.143	157.202	176.638	572.877
516462	11157.5	3330.79	6419.17	5072.27	9115.7	2851.89	2959.55	3588.63	7760.55	4198.25	3924.41	7881.86	9573.25	7906.01	8526.21	4428.09	5123.46	2228.49	2125.23	1933.31	7567.84	3604.31	3605.31	7031.62	12574.9	15403.6	16208.3	14020.1	13299.4	7746.23	10390.9	7181.55	9627.75	7587.08	5371.35	12029.5	7282.32	2073.86	4974.19	1974.42	7743.13	3004.32	3366.99	4739.76	8333.94	1776.78	2621.77	1650.92
281183	2625.34	3240.05	3273.81	2737.29	2586.01	3435.9	3113.99	3100.58	2537.58	2744.61	2755.47	3021.35	2522.02	3071.89	3080.87	3197.63	2862.37	2669.72	2706.6	2488.91	2692.53	3266.8	2968.66	2838.74	3513.57	3271.78	2993.09	4194.64	2892.98	3861.97	4485.85	4421.87	3039.05	3766.55	3343.73	3294.89	2401.36	2436.55	2604.91	3060.66	2721.2	2692.45	2548.48	2726.1	2815.41	4669.83	3863.62	3544.53
104970777	9.27683	6.30115	16.5344	2.28583	32.7243	0	10.7751	3.11852	18.7708	0	18.4645	0	5.11774	38.2619	9.31713	21.1764	17.5862	26.0098	25.8387	16.9094	11.1938	27.8601	23.2485	10.9646	20.7781	3.02942	11.5082	8.07351	17.344	27.6082	25.2309	0	13.2754	0	10.5605	9.83844	14.6043	6.75211	12.9598	0	14.1729	14.7013	19.9881	4.63622	34.7429	0	67.2479	0
784171	460.468	229.362	227.666	178.295	308.885	317.25	187.666	237.007	407.091	225.656	281.228	253.019	358.242	272.206	298.148	143.776	255.419	255.454	237.162	201.303	386.615	257.905	253.946	347.579	396.861	353.433	358.672	487.102	362.49	104.062	271.233	217.484	408.475	228.428	378.859	400.425	252.445	230.536	333.419	371.608	496.051	471.493	342.796	428.85	386.514	0	251.956	144.551
615627	4271.56	7809.64	6567.97	5900.88	4604.54	8497.6	9079.78	7167.13	4515.55	8623.47	8093.11	4439.53	4247.73	7121.1	5977.46	5751.05	8783.91	10913.9	12234.6	8068.21	6157.43	8468.69	12683.9	9430.68	4329.11	4759.23	4926.47	3294.89	3673.46	4492.71	5839.91	4953.7	4296.13	6217.76	7062.36	3387.38	6035.74	9435.59	9536.03	7339.26	9169.86	13747.9	11010.4	10317.9	6627.2	9786.17	12886.5	7927.46
112448317	9.27683	0	6.35939	0	0	0	0	0	0	0	0	0	0	0	3.10571	0	0	0	0	0	8.61058	0	0	0	15.5836	0	0	0	0	0	0	0	0	0	0	0	0	4.82293	0	0	0	0	0	0	5.58367	0	0	0
514889	8430.11	3159.4	2387.31	1577.23	9038.28	2689.48	2983.79	1641.12	8378.81	3277.26	3026.75	1463.9	6571.18	3400.94	3124.34	1524.7	5515.38	2928.89	2976.07	1814.14	5255.9	3566.1	2779.99	446.26	7007.41	2674.98	2232.59	1906.25	8127.4	1231.75	2834.28	3454.16	6020.92	3077.5	2490.97	1129.45	10408.7	2895.69	2693.27	1228.14	5828.84	2401.57	2537.49	988.287	7488.95	3428.06	2854.9	1536.04
112447120	215.897	16.383	0	13.715	238.648	16.8303	0	0	156.032	0	0	20.199	223.134	10.932	4.14095	10.0309	192.611	0	0.922811	0	279.844	0	0	8.7717	207.781	0	6.71312	0	137.018	37.1649	15.7693	0	162.369	0	15.8408	5.90307	357.805	4.82293	14.1379	0	169.13	0	0	11.5905	343.086	157.202	13.4496	11.4119
282257	3074.01	4002.49	4244.25	2921.3	1842.93	3125.38	2615.65	2067.58	3734.21	4145.77	4069.28	4597.93	2702.17	4478.83	5385.3	3151.93	1469.71	2228.49	2355.01	1429.25	1437.97	3344.01	2236.33	865.109	3683.95	7104	7535.95	6215.71	4048.96	3628.36	5397.32	5109.05	2808.26	4425.48	3754.27	3958.99	1230.93	2258.1	2115.98	1575.25	1031.79	2278.71	2978.23	1859.12	1338.22	2191.58	2581.42	2373.67
104970778	9.27683	0	0	0	19.1557	0	0	0	7.03905	0	2.84069	0	6.14129	0	0	0	1.67488	0	0	0	2.58317	0	2.68252	0	4.15562	11.1079	13.4262	0	22.5472	0	0	0	13.2754	5.0204	0	0	0	0	0	0	7.55888	12.6012	26.9839	27.8173	13.0286	0	0	0
767864	4084.34	2287.32	2318.63	2234.4	3566.15	1996.91	2104.73	2040.29	3510.14	1925.95	1917.46	2284.61	3942.71	2391.92	2486.64	2447.54	3178.92	1987.89	2632.78	2036.38	3098.95	1735.29	2179.1	1925.39	3093.86	2163.01	2200.94	2121.54	3857.31	1963.37	1658.93	1745.36	2899.15	2328.21	2263.92	2347.45	3318.3	2033.35	2171.35	1674.28	3135.99	2205.2	2135.73	1976.57	2888.62	2295.94	1700.92	2176.63
282258	3646.64	1968.48	1940.88	2485.84	3581.31	2250.21	1987.1	1857.86	3696.67	2214.58	1802.42	2727.93	3874.13	2886.04	2532.19	2409.65	3237.54	1840.2	1936.98	2460.72	3600.08	1713	1749.01	1883.72	3131.26	2294.28	2382.2	2633.76	3643.11	1857.18	1722.01	1822.12	3272.91	1708.19	1809.81	2964.32	2736.22	1973.54	2044.11	1950.94	2688.13	1780.96	1653.02	1953.39	3040	1377.83	1948.4	2218.47
112447121	379.507	229.362	226.394	365.733	392.691	257.503	263.989	297.818	368.377	421.137	191.746	310.427	533.269	345.451	337.487	288.667	337.488	211.794	236.24	273.772	292.76	302.481	185.988	133.768	336.605	215.089	308.803	331.911	359.021	153.969	224.976	203.777	369.67	161.908	285.135	376.812	259.748	219.926	205	215.41	303.3	207.919	185.889	166.131	272.359	228.538	182.914	295.948
526226	0	0	0	0	0	0	0	0	0	0	0	0	0	0	0	0	0	0	0	0	0	0	0	0	0	0	0	0	0	0	0	0	0	0	0	0	0	0	0	0	0	0	0	0	0	0	0	0
539307	0	0	0	0	0	0	0	0	0	0	0	0	0	0	0	0	0.83744	0	0	0	0	0	0	0	11.4279	0	0	0	0	0	0	0	0	0	0	0	0	0	0	0	0	0	0	0	0	0	0	0
100848368	76.7447	0	7.63126	0	56.6688	0	0	0	25.8098	0	0	0	13.3061	0	0	0	23.4483	0	0	0	24.1096	0	0	0	34.2838	0	0	0	73.712	0	0	0	17.3602	0	0	0	137.697	0	0	0	21.7318	0	0	0	44.6694	0	0	0
539695	2.53005	0	0	0	0	0	0	0	0	0	0	0	0	0	0	0	0	0	0	0	0	0	0	0	0	0	0	0	0	0	0	0	0	0	0	0	0	0	0	0	0	0	0	0	0	0	0	0
112447133	0	0	0	0	0	0	0	0	0	0	0	0	0	0	0	0	0	0	0	0	0	0	0	0	0	0	0	0	0	0	0	0	0	0	0	0	0	0	0	0	0	0	0	0	0	0	0	0
515053	0	0	0	0	0	2.52454	0	0	5.86587	0	0	0	0	0	0	0	0	0	0	0	0	0	0	0	0	0	0	0	0	0	0	0	0	0	1.32007	0	0	0	0	0	0	0	0	0	0	0	0	0
514918	1378.03	897.284	756.767	651.463	1028.82	740.531	813.517	590.179	709.77	758.309	651.937	1048.22	1172.99	977.319	1185.35	765.692	618.031	542.491	723.484	535.465	964.385	729.936	709.08	679.807	1304.86	1410.7	2000.51	1530.38	1326.82	807.01	684.389	789.522	1311.2	889.866	636.272	1120.6	619.639	647.238	971.982	534.952	851.319	760.269	717.573	655.252	798.465	902.261	676.066	492.233
282087	1598.15	725.892	1092.54	1197.78	1277.84	1078.82	826.986	1100.06	990.159	808.163	759.884	1488.35	1709.33	1215.64	1653.27	1552.56	826.553	581.506	705.95	829.367	935.109	457.702	577.637	835.505	1154.22	1794.43	1932.42	2135.89	1892.23	1463.24	1206.88	1023.45	1543.01	1112.02	926.687	2820.68	1137.05	662.671	730.46	515.555	426.132	423.189	519.69	547.847	820.8	930.003	417.834	587.332
112447136	122.286	18.9034	103.022	110.863	69.4393	75.7362	43.1002	76.4036	45.7538	122.012	31.2475	64.8494	104.402	99.4811	124.228	122.6	34.335	34.3701	68.288	43.4814	54.2467	0	54.5446	14.254	79.9956	184.795	136.18	226.058	105.798	76.4535	139.822	126.104	111.309	55.2244	101.645	218.413	35.4675	44.371	24.7414	20.418	14.1729	10.501	48.9708	20.863	23.5755	0	34.9689	29.6709
535482	2192.71	1529.92	1461.39	1825.24	2436.76	1555.12	1681.81	1927.24	2514.11	1903.64	2008.37	2076.25	2236.45	1643.08	1731.95	2045.19	2296.26	1928.44	1793.94	2081.47	2658.95	2571.09	1960.03	2236.78	1979.11	1278.42	1326.32	1500.78	2219.16	1704.28	1196.37	1438.32	2407.96	1562.6	1819.05	2034.59	2748.73	1984.15	1946.32	2483.85	3110.48	2381.62	2365.59	2417.02	2597.03	838.852	1920.6	2293.03
112447137	1.6867	0	0	0	0	0	0	0	0	0	0	0	0	0	0	0	0	0	0	0	0	0	0	0	0	0	0	0	0	0	9.46161	0	0	0	0	0	0	0	0	0	0	0	0	0	0	0	0	0
516536	397.217	42.8478	25.4375	74.2896	316.867	25.2454	1.79584	14.8129	246.367	87.9009	65.3358	44.6504	176.05	77.6171	71.4313	26.7491	103.843	37.1569	33.2212	19.3251	167.906	70.8444	55.4388	14.254	237.909	48.4708	72.8853	127.382	336.474	57.3402	144.027	79.5005	216.492	72.7958	106.925	70.8368	308.776	37.6189	98.9655	0	225.822	140.713	112.933	40.1806	327.576	0	51.1084	33.4749
104970779	93.6117	20.1637	3.81563	37.7163	51.0818	7.57362	0	6.23703	31.6757	28.863	22.7255	5.31553	22.5181	20.7708	19.6695	0	19.2611	7.43138	14.765	0	31.8592	0	21.4602	0	37.4006	14.1373	19.1803	0	93.6576	31.8556	45.2054	0	46.9746	28.8673	29.0415	31.483	16.6906	13.5042	16.4942	0	71.8093	36.7534	38.9768	6.95433	11.7878	0	0	0
530483	1329.96	734.714	981.889	693.751	1154.93	448.526	411.248	554.316	1028.87	684.839	636.314	1268.28	1205.74	733.536	770.216	599.625	650.691	278.677	176.257	454.944	750.843	478.398	205.66	252.186	1509.53	1221.87	1302.34	1654.17	1683.24	1661.8	1324.62	841.609	1369.41	1227.49	774.88	1720.74	704.135	320.243	321.638	322.605	288.182	239.422	286.829	513.075	656.392	0	190.984	686.996
505743	16.0236	0	0	29.7158	23.1464	0	25.1418	6.23703	15.2513	11.8076	0	0	26.6123	0	13.4581	7.80181	16.7488	5.57354	11.9965	0	28.4149	0	5.36505	28.508	16.6225	21.206	35.4836	0	22.5472	18.0515	27.3335	0	16.339	17.5714	0	30.4992	25.0359	18.3271	12.9598	18.3762	41.5738	11.5511	18.9887	51.7711	23.5755	0	17.9328	0
510809	99.5151	105.859	57.2345	245.727	239.446	73.2116	82.6088	304.835	103.239	125.947	85.2206	133.951	219.039	107.133	60.0437	185.014	345.025	108.684	64.5968	152.99	142.075	92.3365	90.3116	259.862	117.396	68.667	67.1312	184.794	98.8608	241.041	70.4364	90.4661	182.793	74.0509	81.8442	195.785	278.524	106.105	111.925	392.026	197.476	63.0058	136.918	232.584	236.996	465.001	159.602	395.612
537640	45.5408	0	2.54375	30.8588	24.7427	0	0	7.79629	55.1392	0	2.84069	15.9466	8.18839	0	0	0	12.5616	0	0	24.9615	42.1918	0	0	6.57878	37.4006	18.1765	5.7541	0	49.4304	16.9897	13.6668	0	63.3136	8.7857	27.7214	59.0307	11.4748	3.85835	0	49.0033	53.857	0	0	10.0451	20.4735	0	0	0
112447138	0	0	0	0	0	0	0	0	0	0	0	0	0	0	0	0	0	0	0	0	0	0	0	0	0	0	0	0	0	0	0	0	0	0	0	0	0	0	0	0	0	0	0	0	0	0	0	0
541016	2346.2	664.141	943.733	928.049	1775.09	573.07	475.001	551.198	1868.87	574.635	615.009	1386.29	2321.41	1551.25	1394.46	1114.54	544.336	336.27	310.065	311.617	1067.71	50.1482	339.786	419.945	2476.75	2241.77	2411.93	2845.46	2486.26	1233.88	1346.7	1304.9	1741.12	1145.91	1029.65	2268.75	879.386	480.364	571.408	157.219	470.54	268.825	453.73	406.442	1046.01	492.743	359.552	318.772
281495	7483.03	9935.65	9219.84	12637.2	8854.7	9920.6	10282.1	13574.1	9506.23	9156.12	10583	10385.5	8618.28	8877.87	8513.79	12750.4	16188.6	13736	13625.3	15939.1	12868.5	11194.2	13870.4	20115.7	7562.18	6581.93	6289.23	7755.95	6530.88	10486.9	8546.98	8990.87	9247.87	8396.62	8365.27	10325.4	11512.3	14305.8	14028.4	20290.4	13955.6	15192.8	13555.9	17034.2	11004.8	9541.78	13504.3	14872.7
536517	1728.86	1916.81	3070.31	4354.51	1162.91	1367.46	1279.54	2105.78	1268.2	2050.58	2087.9	5672.73	1725.7	788.196	1172.92	3645.68	936.258	944.714	1149.82	1531.51	1409.55	1377.09	830.688	1321.24	1455.5	4131.13	5043.47	4858.46	1757.81	2135.39	2692.35	2079.81	2213.93	3913.4	2362.92	9343.57	1052.55	599.008	1245.32	1991.78	1024.23	1159.31	1485.12	1557.77	1086.96	315.725	1090.31	2980.03
100313114	0	0	0	0	0	0	0	0	0	0	0	0	0	0	0	0	0	0	0	0	0	0	0	0	0	0	0	0	0	0	0	0	0	0	0	0	0	0	0	0	0	0	0	0	0	0	0	0
100526413	0	0	0	0	0	0	0	0	0	0	0	0	0	0	0	0	0	0	0	0	0	0	0	0	0	0	0	0	0	0	0	0	0	0	0	0	0	0	0	0	0	0	0	0	0	0	0	0
781604	0	0	0	0	0	0	0	0	0	0	0	0	0	0	0	0	0	0	0	0	0	0	0	0	0	0	0	0	0	0	0	0	0	0	0	0	0	0	0	0	0	0	0	0	0	0	0	0
100296254	0	0	0	0	0	0	0	0	0	0	0	0	0	0	0	0	0	0	0	0	0	0	0	0	0	0	0	0	0	0	0	0	0	0	0	0	0	0	0	0	0	0	0	0	0	0	0	0
101906373	0	0	0	0	0	0	0	0	0	0	0	0	0	0	0	0	0	0	0	0	0	0	0	0	0	0	0	0	0	0	0	0	0	0	0	0	0	0	0	0	0	0	0	0	0	0	0	0
112446888	0	0	0	0	0	0	0	0	0	0	0	0	0	0	0	0	0	0	0	0	0	0	0	0	0	0	0	0	0	0	0	0	0	0	0	0	0	0	0	0	0	0	0	0	0	0	0	0
112446904	0	0	0	0	0	0	0	0	0	0	0	0	0	0	0	0	0	0	0	0	0	0	0	0	0	0	0	0	0	0	0	0	0	0	0	0	0	0	0	0	0	0	0	0	0	0	0	0
112446920	0	0	0	0	0	0	0	0	0	0	0	0	0	0	0	0	0	0	0	0	0	0	0	0	0	0	0	0	0	0	0	0	0	0	0	0	0	0	0	0	0	0	0	0	0	0	0	0
112446936	0	0	0	0	0	0	0	0	0	0	0	0	0	0	0	0	0	0	0	0	0	0	0	0	0	0	0	0	0	0	0	0	0	0	0	0	0	0	0	0	0	0	0	0	0	0	0	0
101907866	0	0	0	0	0	0	0	0	0	0	0	0	0	0	0	0	0	0	0	0	0	0	0	0	0	0	0	0	0	0	0	0	0	0	0	0	0	0	0	0	0	0	0	0	0	0	0	0
112446952	0	0	0	0	0	0	0	0	0	0	0	0	0	0	0	0	0	0	0	0	0	0	0	0	0	0	0	0	0	0	0	0	0	0	0	0	0	0	0	0	0	0	0	0	0	0	0	0
101907950	0	0	0	0	0	0	0	0	0	0	0	0	0	0	0	0	0	0	0	0	0	0	0	0	0	0	0	0	0	0	0	0	0	0	0	0	0	0	0	0	0	0	0	0	0	0	0	0
112446968	0	0	0	0	0	0	0	0	0	0	0	0	0	0	0	0	0	0	0	0	0	0	0	0	0	0	0	0	0	0	0	0	0	0	0	0	0	0	0	0	0	0	0	0	0	0	0	0
112446980	0	0	0	0	0	0	0	0	0	0	0	0	0	0	0	0	0	0	0	0	0	0	0	0	0	0	0	0	0	0	0	0	0	0	0	0	0	0	0	0	0	0	0	0	0	0	0	0
785105	0	0	0	0	0	0	0	0	0	0	0	0	0	0	0	0	0	0	0	0	0	0	0	0	0	0	0	0	0	0	0	0	0	0	0	0	0	0	0	0	0	0	0	0	0	0	0	0
112446981	0	0	0	0	0	0	0	0	0	0	0	0	0	0	0	0	0	0	0	0	0	0	0	0	0	0	0	0	0	0	0	0	0	0	0	0	0	0	0	0	0	0	0	0	0	0	0	0
112446982	0	0	0	0	0	0	0	0	0	0	0	0	0	0	0	0	0	0	0	0	0	0	0	0	0	0	0	0	0	0	0	0	0	0	0	0	0	0	0	0	0	0	0	0	0	0	0	0
112446983	0	0	0	0	0	0	0	0	0	0	0	0	0	0	0	0	0	0	0	0	0	0	0	0	0	0	0	0	0	0	0	0	0	0	0	0	0	0	0	0	0	0	0	0	0	0	0	0
112446984	0	0	0	0	0	0	0	0	0	0	0	0	0	0	0	0	0	0	0	0	0	0	0	0	0	0	0	0	0	0	0	0	0	0	0	0	0	0	0	0	0	0	0	0	0	0	0	0
112446985	0	0	0	0	0	0	0	0	0	0	0	0	0	0	0	0	0	0	0	0	0	0	0	0	0	0	0	0	0	0	0	0	0	0	0	0	0	0	0	0	0	0	0	0	0	0	0	0
618359	0	0	0	0	0	0	0	0	0	0	0	0	0	0	0	0	0	0	0	0	0	0	0	0	0	0	0	0	0	0	0	0	0	0	0	0	0	0	0	0	0	0	0	0	0	0	0	0
614544	0	0	0	0	0	0	0	0	0	0	0	0	0	0	0	0	0	0	0	0	0	0	0	0	0	0	0	0	0	0	0	0	0	0	0	0	1.04316	0	0	0	0	0	0	0	0	0	0	0
112446986	0	0	0	0	0	0	0	0	0	0	0	0	0	0	0	0	0	0	0	0	0	0	0	0	0	0	0	0	0	0	0	0	0	0	0	0	0	0	0	0	0	0	0	0	0	0	0	0
783607	0	0	0	0	0	0	0	0	0	0	0	0	0	0	0	0	0	0	0	0	0	0	0	0	0	0	0	0	0	0	0	0	0	0	0	0	0	0	0	0	0	0	0	0	0	0	0	0
785121	0	0	0	0	0	0	0	0	0	0	0	0	0	0	0	0	0	0	0	0	0	0	0	0	0	0	0	0	0	0	0	0	0	0	0	0	0	0	0	0	0	0	0	0	0	0	0	0
785155	0	0	0	0	0	0	0	0	0	0	0	0	0	0	0	0	0	0	0	0	0	0	0	0	0	0	0	0	0	0	0	0	0	0	0	0	0	0	0	0	0	0	0	0	0	0	0	0
785221	0	0	0	0	0	0	0	0	0	0	0	0	0	0	0	0	0	0	0	0	0	0	0	0	0	0	0	0	0	0	0	0	0	0	0	0	0	0	0	0	0	0	0	0	0	0	0	0
112447012	0	0	0	0	0	0	0	10.9148	0	0	0	0	0	0	0	0	0	0	0	0	0	0	0	0	0	0	0	0	0	0	0	0	0	0	0	0	0	0	0	0	0	0	0	0	0	0	0	0
100141020	0	0	0	0	0	0	0	0	0	0	0	0	0	0	0	0	0	0	0	0	0	0	0	0	0	0	0	0	0	0	0	0	0	0	0	0	0	0	0	0	0	0	0	0	0	0	0	0
528816	0	0	0	0	0	0	0	0	0	0	0	0	0	0	0	0	0	0	0	0	0	0	0	0	0	0	0	0	0	0	0	0	0	0	0	0	0	0	0	0	0	0	0	0	0	0	0	0
100138320	0	0	0	0	0	0	0	0	0	0	0	0	0	0	0	0	0	0	0	0	0	0	0	0	0	0	0	0	0	0	0	0	0	0	0	0	0	0	0	0	0	0	0	0	0	0	0	0
538761	0	0	0	0	0	0	0	0	0	0	0	0	0	0	0	0	0	0	0	0	0	0	0	0	0	0	0	0	0	0	0	0	0	0	0	0	0	0	0	0	0	0	0	0	0	0	0	0
512703	0	0	0	0	0	0	0	0	0	0	0	0	0	0	0	0	0	0	0	0	0	0	0	0	0	0	0	0	0	0	0	0	0	0	0	0	0	0	0	0	0	0	0	0	0	0	0	0
533760	0.843349	0	2.54375	0	0.798153	0	8.97922	0	2.34635	1.31195	2.84069	1.06311	4.09419	1.0932	0	0	1.67488	0	17.5334	0	1.72212	0	0	0	0	0	0.959017	0.897057	10.4064	8.49484	0	0	2.04237	0	0	6.88691	1.04316	3.85835	0	0	0.94486	0	4.99702	3.86352	1.24082	0	0	9.89031
112448281	0	0	0	0	0	0	0	0	0	0	0	0	0	0	0	0	0	0	0	0	0	0	0	0	0	0	0	0	0	0	0	0	0	0	0	0	0	0	0	0	0	0	0	0	0	0	0	0
531350	1013.71	693.126	889.042	502.883	860.408	636.184	608.791	644.753	837.646	621.866	768.406	596.402	719.555	951.083	964.841	559.501	561.085	578.719	677.343	406.631	648.377	677.399	819.958	844.276	673.21	1211.77	1334.95	938.321	1015.49	701.886	823.16	858.971	809.802	662.693	855.404	765.431	717.696	668.459	1016.75	412.444	1080.92	931.435	865.484	576.437	927.51	372.53	716.414	524.947
104970784	10.9635	0	6.35939	0	17.5594	0	0	0	15.2513	0	0	0	9.21194	1.0932	0	0	10.0493	0	0	0	0	0	0	0	13.5058	0	0	0	15.6096	0	0	0	9.19069	0	0	0	0	0	0	0	8.50374	0	0.999405	0	9.92653	0	0	0
112447173	3.37339	0	0	0	5.58707	0	0	0	0	0	0	0	0	0	0	0	10.0493	0	0	0	0	0	0	0	0	0	0	0	0	0	0	0	0	0	0	0	0	0	0	0	0	0	0	0	0	0	0	0
540879	0	0	0	0	0	0	0	0	0	0	0	0	1.02355	1.0932	0	0	3.34976	0	0	0	0	0	0	0	0	0	4.79508	0	1.7344	0	0	0	0	0	0	0	0	0	0	0	0.94486	0	2.99821	0	0	0	0	0
100851369	20.2404	8.82161	13.9907	10.2863	32.7243	37.0266	33.2231	24.1685	4.6927	0	21.3051	8.50484	17.4003	12.0252	0	31.2073	36.8474	9.28923	5.53687	26.572	50.8024	0	12.5184	52.6302	16.6225	7.06866	11.5082	0	8.672	20.1752	9.46161	0	42.8899	5.0204	0	0	64.6761	14.4688	31.8103	27.5643	31.1804	8.40077	51.969	22.4084	61.4204	0	43.0387	56.2987
281047	5997.05	6209.15	5760.33	6940.93	7813.91	7179.79	7245.33	7610.74	7486.03	6330.17	5847.55	6085.22	6924.31	5863.92	5745.56	7351.54	8770.51	7045.88	7514.45	8636.69	7430.93	7105.13	6641.93	7119.33	5757.61	4942	4364.48	4723.9	4971.66	5984.61	5827.3	5618.04	5896.34	5788.52	5354.19	6110.66	7369.95	7594.19	7067.78	11115.6	6964.56	7772.81	6477.14	7135.91	8299.2	7529.85	7408.03	9424.7
519992	1808.14	1117.82	1354.55	1267.49	2218.07	1157.08	1050.57	1111.75	1818.42	1141.4	1150.48	1454.33	2525.09	1557.81	1673.98	1353.06	1537.54	1096.13	999.404	816.484	1733.31	1244.15	1269.73	1108.52	2396.75	1895.41	2193.27	2068.61	1871.42	1469.61	1403.47	1175.15	1903.49	1578.92	1448.11	1924.4	1233.02	1064.9	1589.34	967.815	1621.38	1164.56	1473.12	1342.19	1849.44	1100.42	1012.31	866.543
505006	923.467	538.118	457.876	883.475	836.464	501.542	552.222	790.544	1047.64	827.842	842.263	725.038	1047.09	489.753	656.34	1088.91	1251.97	836.959	799.154	1084.62	1415.58	845.356	877.185	1308.08	908.002	394.835	493.894	313.073	816.902	845.236	622.363	742.919	866.988	436.775	549.148	718.206	1254.92	806.395	779.942	1350.65	1566.58	896.782	732.564	1272.64	1282.38	893.014	926.228	1018.7
519526	1780.31	1509.76	1573.31	1369.21	1577.95	1879.1	1560.59	1492.21	1433.62	1296.21	1543.91	1511.74	1571.15	1777.54	2301.33	1746.49	1641.38	1536.44	2071.71	1006.51	1613.62	995.005	1822.33	1671.01	1838.86	2297.31	2487.69	1948.41	1717.06	1250.86	1817.68	1594.58	1841.2	1832.45	1640.84	1819.13	1139.13	1552.02	1751.92	1524.21	1866.1	1764.16	1498.11	1583.27	1880.46	1749.04	1848.87	1461.48
615183	24.4571	2.52046	1.27188	24.0013	4.78892	15.1472	0	0	9.38539	0	14.2034	0	18.4239	29.5164	20.7047	25.6345	0	0	0	0	21.5265	54.1283	21.4602	30.701	13.5058	0	30.6885	0	9.5392	0	21.0258	18.276	0	0	0	0	16.6906	21.2209	10.6034	0	25.5112	35.7033	5.99643	5.40892	0	0	10.7597	0
615200	199.874	396.972	380.291	403.45	258.601	318.092	414.84	319.648	258.098	335.86	410.479	359.33	242.581	415.415	280.549	319.874	405.321	570.359	534.308	420.32	404.697	439.394	506.103	286.177	280.504	275.678	259.893	277.191	201.19	278.206	264.925	437.71	311.462	358.959	221.771	300.073	248.273	556.567	428.85	413.465	426.132	535.549	411.755	383.261	373.486	96.435	651.856	577.442
112448287	0	0	0	0	0	0	0	0	0	0	0	0	0	0	0	0	0	0	0	0	0	0	0	0	0	0	0	0	0	0	0	0	0	0	0	0	0	0	0	0	0	0	0	0	0	0	0	0
104970788	0	0	0	0	0	0	0	0	0	0	0	0	0	0	0	0	0	0	0	0	0	0	0	0	0	0	0	0	0	0	0	0	0	0	0	0	0	0	0	0	0	0	0	0	0	0	0	0
112447279	0	0	0	0	8.77968	0	0	0	0	0	5.68137	0	0	0	0	0	9.21184	0	0	0	12.9159	0	0	42.7621	0	2.01962	0	0	0	1.06185	0	0	0	5.0204	0	0	0	0	0	0	2.83458	3.15029	1.99881	0	0	0	0	0
526789	0	0	0	0	8.77968	0	0	0	0	0	5.68137	0	0	0	0	0	9.21184	0	0	0	12.9159	0	0	42.7621	0	2.01962	0	0	0	1.06185	0	0	0	5.0204	0	0	0	0	0	0	2.83458	3.15029	1.99881	0	0	0	0	0
112448320	0	0	0	0	0	0	0	0	0	0	0	0	0	0	0	0	0	0	0	0	0	0	0	0	0	0	0	0	0	0	0	0	0	0	0	0	0	0	0	0	0	0	0	0	0	0	0	0
104970790	0	0	0	0	0	0	0	0	0	0	0	0	0	0	0	0	0	0	0	0	0	0	0	0	0	0	0	0	0	0	0	0	0	0	0	0	0	0	0	0	0	0	0	0	0	0	0	0
286805	0	0	0	0	0	0	0	0	0	0	0	0	0	0	0	0	0	0	0	0	0	0	0	0	0	0	0	0	0	0	0	0	0	0	0	0	0	0.964587	0	0	0	0	0	0	0	0	0	0
512171	0	0	0	0	0	0	0	0	0	0	0	0	0	0	0	0	0	0	0	0	0	0	0	0	0	0	0	0	0	0	0	0	0	0	0	0	0	0	0	0	0	0	0	0	0	0	0	0
768230	0	0	0	0	0	0	0	0	0	0	0	0	0	0	0	0	0	0	10.1509	0	0	0	0	5.48231	0	0	0	0	0	0	0	0	0	0	0	0	0	0.964587	0	7.14631	0	0	0	0.772703	0	0	0	0
112448359	0	0	0	0	0	0	0	0	0	0	0	0	0	0	0	0	0	0	0	0	0	0	0	0	0	0	0	0	0	0	0	0	0	0	0	0	0	0	0	0	0	0	0	0	0	0	0	0
107132174	0	1.26023	0	0	0	0	0	0	0	0	0	0	0	0	0	0	0	0	21.2247	0	0	0	0	23.0257	0	0	0	0	0	0	0	0	0	0	0	3.93538	0	0	0	0	0	0	0	13.136	0	0	0	9.12952
280722	732.027	2433.5	3320.87	2121.25	632.137	2335.2	2301.37	1414.25	551.392	1630.76	2053.82	2176.18	588.54	3546.34	4066.41	1494.6	309.015	1833.69	1948.98	1091.87	260.901	1553	1269.73	387.051	923.586	5223.74	5828.9	3876.18	749.261	1077.78	3247.43	3118.8	553.483	2881.71	2823.62	2603.25	498.632	1365.85	2266.78	1059.7	683.134	1637.1	1922.85	876.245	1119.22	1943.23	1431.04	916.755
112448458	0	0	0	0	0	0	0	0	0	0	0	0	0	0	0	0	0	0	0	0	0	0	0	0	0	0	0	0	0	0	0	0	0	0	0	0	0	0	0	0	0	0	0	0	0	0	0	12.1727
112448277	0	0	0	0	0	0	0	0	0	0	0	0	0	0	0	0	0	0	0	0	0	0	0	0	0	0	0	0	0	0	0	0	0	0	0	0	0	0	0	0	0	0	0	0	0	0	0	0
510204	3316.89	4003.75	3622.31	4594.53	3409.71	4407	4047.83	4484.42	3451.48	3977.84	4539.42	3849.51	3601.87	3878.67	3381.08	4599.73	5929.91	4654.83	4865.98	3588.02	4833.98	4335.83	5110.21	6283.83	3880.31	4310.87	4001.98	4067.26	3534.71	4523.5	4098.98	3902.84	3298.43	3538.13	4030.17	4147.89	3546.75	4031.01	4680.83	4485.84	4883.98	5077.21	4412.37	4979.3	4587.92	3801.91	5696.35	4121.22
282690	4290.96	5575.26	5110.4	8095.28	5278.18	4460.02	4900.86	5373.98	5106.83	5081.19	6086.17	5063.57	5173.01	3634.89	3089.15	7174.32	10065.2	6545.19	7170.24	7270.25	7497.23	6972.99	6697.37	11847.3	3966.54	2571.98	2240.26	3118.17	3342.19	4954.61	2915.23	3127.02	4192.99	3835.58	4376.02	3959.97	6605.31	6564.01	6393.88	9595.45	9898.35	7302.37	6766.97	9521.25	7078.24	5520.57	6989.3	7649.77
538846	54.8177	0	10.175	19.4296	79.0171	0	4.48961	0	99.7198	14.4315	9.9424	10.6311	135.108	10.932	7.24666	8.91636	99.6553	6.50246	0	0	6.88847	0	4.47087	0	72.7233	12.1177	23.0164	0.897057	20.8128	0	7.35903	0	77.6102	0	0	8.8546	0	0	0	0	0	6.30058	0	8.49973	35.3633	0	0	0
112448472	0	0	0	0	0	0	0	0	0	0	0	0	0	0	0	0	0	0	0	0	0	0	0	0	0	0	0	0	0	0	0	0	0	0	0	0	0	0	0	0	0	0	0	0	0	0	0	0
515194	1281.05	1484.55	1499.54	1732.66	1739.97	1244.6	1336.11	1620.07	1952.16	1839.36	1624.87	1089.68	1503.59	1095.38	1138.76	1422.16	3348.08	2025.05	2065.25	2099.99	3127.36	2022.65	2305.18	2453.88	1316.29	811.886	771.049	876.424	1109.15	930.185	898.853	1014.32	1732.95	1157.2	1180.14	845.122	1832.84	1757.48	2113.62	2021.38	3413.78	2485.58	1935.85	2311.16	2928.33	1498.04	2125.93	1992.52
100313006	0	0	0	0	0	0	0	0	0	0	0	0	0	0	0	0	0	0	0	0	0	0	0	0	0	0	0	0	0	0	0	0	0	0	0	0	0	0	0	0	0	0	0	0	0	0	0	0
112448274	0	0	0	0	0	0	0	0	0	0	0	0	0	0	0	0	0	0	0	0	0	0	0	0	0	0	0	0	0	0	0	0	0	0	0	0	0	0	0	0	0	0	0	0	0	0	0	0
112448280	0	0	0	0	0	0	0	0	0	0	0	0	0	0	0	0	0	0	0	0	0	0	0	0	0	0	0	0	0	0	0	0	0	0	0	0	0	0	0	0	0	0	0	0	0	0	0	0
535613	5.06009	903.585	932.286	266.3	0	472.089	360.964	72.5055	0	251.895	286.909	88.2378	0	0	0	0	0	748.712	731.789	335.773	0	633.619	363.929	1.09646	0	326.168	275.238	131.867	0	96.6288	278.592	205.605	12.2542	446.816	528.027	70.8368	0	114.786	292.184	0	0	730.867	677.596	225.629	0	566.72	643.787	117.923
112448473	0	0	0	0	0	0	0	0	0	0	0	0	0	0	0	0	0	0	0	0	0	0	0	0	0	0	0	0	0	0	0	0	0	0	0	0	0	0	0	0	0	0	0	0	0	0	0	0
112448283	0	0	0	0	0	0	0	0	0	0	0	0	0	0	0	0	0	0	0	0	0	0	0	0	0	0	0	0	0	0	0	0	0	0	0	0	0	0	0	0	0	0	0	0	0	0	0	0
282009	0.843349	0	0	0	0	0	0	0	0	0	0	0	10.2355	0	0	0	0	0	0	0	0	0	0	0	0	0	0	0	0	0	0	0	3.06356	0	0	0	0	0	1.17816	0	0.94486	0	0	0	8.06531	0	0	0
613942	0	0	0	0	0	0	0	0	0	0	0	0	0	0	0	0	0	0	0	0	0	0	0	0	0	0	0	0	0	0	0	0	2.04237	0	0	0	0	0	0	0	0	0	0	0	0	0	0	0
540784	4531.31	9594.13	8764.51	6227.75	5015.59	12438.4	11316.5	8298.37	4160.08	9974.78	10763.4	6615.71	4383.86	9943.73	12343.1	8594.26	5427.45	9193.55	10149.1	7671.24	5260.2	12373.9	13561	6091.95	5135.3	9922.38	10059.1	7471.59	4590.09	6177.87	9266.07	10835.8	4845.53	10680.9	12548.6	6150.01	4704.66	8545.27	8638.27	7310.68	5395.15	11442.9	10231.9	6055.67	5354.12	9996.21	13073	7847.58
112448355	0	0	0	0	0	0	0	0	0	0	0	0	0	0	0	0	0	0	0	0	0	0	0	0	0	0	0	0	0	0	0	0	0	0	0	0	0	0	0	0	0	0	0	0	0	0	0	0
112447286	102.045	230.622	132.275	158.865	101.365	203.646	123.015	122.402	64.5246	141.691	228.675	172.223	52.201	81.9899	82.819	70.2163	60.2957	167.206	174.411	295.512	87.8279	0	180.623	230.257	73.7622	76.7454	109.328	125.588	54.6336	64.7731	177.668	81.3281	101.098	115.469	96.3649	115.11	68.8487	168.803	184.971	96.9856	92.5963	151.214	130.922	183.903	61.4204	163.807	241.196	49.4515
541054	457.095	904.845	691.901	752.039	649.696	1003.08	1028.12	820.169	558.431	850.146	1087.98	709.091	451.385	534.574	565.239	658.696	701.775	786.798	1110.14	1084.62	650.099	365.366	1241.11	1478.03	517.374	447.345	585.959	461.087	386.771	631.804	531.952	726.47	521.827	576.091	753.758	608.016	682.228	1008.96	1034.42	1022.94	901.396	1127.8	957.43	1052.42	655.771	772.801	1291.16	839.915
281733	89.395	35.2864	69.9533	27.43	50.2836	50.4908	58.3649	48.337	39.8879	76.0933	73.8578	11.6942	31.73	65.5919	81.7837	42.3527	25.9606	27.8677	43.3721	50.7283	50.8024	150.445	80.4757	99.7781	78.9567	24.2354	62.3361	88.8086	38.1568	82.8247	33.6413	20.1036	73.5255	20.0816	81.8442	19.6769	74.0646	83.919	77.7586	125.571	71.8093	64.0559	31.9809	52.5438	121.6	175.697	31.3824	44.8868
100170920	0	0	0	0	0	0	0	0	0	0	0	0	0	0	0	0	0	0	0	0	0	0	0	0	0	0	0	0	0	0	0	0	0	0	0	0	0	0	0	0	0	0	0	0	0	0	0	0
100170919	0	0	0	0	0	0	0	0	0	0	0	0	0	0	0	0	0	0	0	0	0	0	0	0	0	0	0	0	0	0	0	0	0	0	0	0	0	0	0	0	0	0	0	0	0	0	0	0
790991	0	0	0	0	0	0	0	0	0	0	0	0	0	0	0	0	0	0	0	0	0	0	0	0	0	0	0	0	0	0	0	0	0	0	0	0	0	0	0	0	0	0	0	0	0	0	0	0
112447287	0	0	0	0	0	0	0	0	0	0	0	0	0	0	0	0	0	0	0	0	0	0	0	0	0	0	0	0	0	0	0	0	0	0	0	0	0	0	0	0	0	0	0	0	0	0	0	0
524531	2461.73	1106.48	1612.74	947.478	2466.29	1577.84	1385.49	1258.32	2030.76	1146.65	958.732	1225.76	2547.61	1566.55	2000.08	1192.56	1267.88	828.599	765.933	652.221	1875.38	780.88	989.851	1445.14	2767.64	2122.62	2340.96	2673.23	2604.2	1505.71	1399.27	1197.99	1791.16	1420.77	1024.37	1751.24	1426	885.491	1143.99	922.895	1514.61	999.691	989.411	1145.15	1336.98	961.707	754.97	761.554
107132175	1209.36	133.584	167.888	290.301	1071.92	255.82	288.233	367.985	1782.05	276.822	242.879	634.674	2138.19	601.259	555.922	626.374	736.947	91.0344	117.197	248.81	1469.83	193.429	221.755	379.376	2054.95	659.405	594.59	437.764	1599.12	312.185	224.976	241.243	856.776	396.612	244.212	921.862	1117.23	123.467	273.333	143.947	1423.9	229.971	198.882	210.175	2214.24	0	119.253	118.684
524960	1146.95	100.818	160.257	290.301	983.324	212.061	231.664	268.192	1708.14	234.84	231.516	580.456	2055.29	462.423	516.583	604.083	694.238	91.0344	117.197	223.849	1404.39	193.429	215.496	366.219	1880.42	577.61	545.68	382.146	1557.49	234.67	208.155	233.933	785.293	322.561	244.212	842.171	1089.06	109.963	263.908	120.466	1397.45	222.62	183.89	203.994	2159.64	0	119.253	96.6207
104976614	0	3.78069	2.54375	0	0	5.04908	7.18337	7.01666	0	0	0	0	4.09419	0	0	0	0	3.71569	0.922811	0	0	0	0	0	0	0	1.91803	0	0	0	0	0	0	13.8061	0	0	0	0	0	0	0	0	6.99583	0	0	0	0	0
112447289	0	0	0	0	0	0	0	0	0	0	1.42034	0	0	0	14.4933	0	0	5.57354	0	0	0	0	0	0	0	2.01962	6.71312	0	0	0	0	0	0	0	0	0	0	0	1.17816	0	0	0	0	0	0	0	17.0361	0
534171	3265.45	40074	37334.7	15395.1	3092.84	45348.3	45851.5	16372.2	2781.6	42317	41339.1	14704.9	3356.22	31670	34103.8	15703.9	4554.84	36523.4	40840.8	16424.7	3982.39	35478.7	45055.7	5405.56	3190.47	29782.3	30881.3	19699.4	3298.83	10494.3	28034.7	28305.8	3649.72	40902.4	44313.3	9434.08	2799.85	38648.1	43437.6	11888.4	4918	43962.3	35327	14880.7	3595.27	32765.4	50909.4	11027.7
112447288	2019.82	21863.7	21095.4	8762.74	1952.28	24416.5	24677.6	9343.85	1717.53	23178.3	22908.7	7707.52	2004.11	17085.6	18919	9064.59	2886.66	20129.8	22220.4	9506.32	2828.58	21098.1	25747.8	3634.77	1862.76	16046.9	16682.1	10295.5	2079.55	5684.11	15089.2	16009.8	2266.01	22963.3	24413.3	5282.26	2053.99	22212.5	26654.7	6753.26	3386.38	26764.8	21250.3	9049.13	2420.83	17428.3	28468.3	6004.94
505907	979.971	2079.38	2374.6	1781.81	1047.97	2325.1	2313.94	2016.9	1093.4	2208.02	2065.18	1986.94	1153.54	2306.65	2588.09	1890.27	1741.87	2723.6	3072.04	1608.81	945.442	2197.77	2523.36	1143.61	879.952	1925.7	1940.09	1239.73	1231.42	1901.78	2271.84	1997.56	1372.48	2497.65	1978.78	1968.67	434.999	2313.08	2073.56	1706.95	1172.57	2525.48	2213.68	1627.31	928.131	2002.68	3088.92	1915.68
518080	318.786	21.4239	0	0	142.071	0.841513	0	0.779629	254.579	0	2.84069	1.06311	250.769	3.2796	1.03524	1.11454	102.168	7.43138	19.379	0	106.771	0	2.68252	0	184.925	4.03923	0.959017	0	169.971	1.06185	0	0.913799	172.581	0	0	5.90307	429.783	0.964587	4.71264	1.0209	477.154	15.7514	2.99821	0	360.457	0	14.3462	0
539474	30.3606	89.4763	57.2345	44.5738	8.77968	138.85	205.624	69.387	16.4244	36.7347	105.105	32.9563	17.4003	104.947	53.8323	47.9254	57.7834	86.3898	90.4355	47.5074	18.0822	190.245	140.385	64.6913	22.8559	46.4512	42.1967	0	48.5632	18.0515	33.6413	48.4313	42.8899	57.7346	142.567	51.1599	71.9782	57.8752	63.6207	76.5676	72.7542	218.42	141.915	42.4987	62.0408	158.523	130.909	106.511
617574	5.90344	22.6841	7.63126	2.28583	0	46.2832	44.8961	23.3889	0	0	34.0882	5.31553	0	34.9824	5.17618	8.91636	14.2365	14.8628	16.6106	18.5198	0	0	58.1213	19.7363	0	3.02942	15.3443	0	13.008	0	0	0	14.2966	12.551	48.8425	9.83844	15.6474	8.68128	16.4942	37.7734	1.88972	31.5029	17.9893	11.5905	9.92653	0	18.8294	0
534842	1.6867	0	0	0	0	0	0	14.0333	0	0	0	0	0	0	0	0	2.51232	0	0	0	8.61058	0	0	0	0	10.0981	3.83607	0	1.7344	0	0	0	3.06356	0	0	0	0	0	0	18.3762	0	1.0501	0	0	0	0	0	0
112448477	0	0	0	0	0	0	0	0	0	0	0	0	0	0	0	0	0	0	0	0	0	0	0	0	0	0	0	0	0	0	0	0	0	0	0	0	0	0	0	0	0	0	0	0	0	0	0	0
536815	56.5044	117.201	55.9626	59.4317	118.127	60.5889	130.199	56.9129	41.0611	78.7172	35.5086	80.796	50.1539	52.4735	36.2333	55.7272	53.5962	76.1717	38.7581	103.872	83.5226	40.5962	67.9573	137.058	48.8285	57.5591	31.6475	113.029	82.384	44.5979	38.8977	169.053	35.7416	85.3468	51.4826	37.3861	69.8919	70.4148	81.2931	254.204	88.8168	39.9036	66.9601	59.4981	78.7918	0	121.943	107.272
100848584	0	0	0	0	0	0	0	0	0	0	0	0	0	0	0	0	0	0	0	0	0	0	0	0	0	0	0	0	0	0	0	0	0	0	0	0	0	0	0	0	0	0	0	0	0	0	0	0
112448475	0	0	0	0	0	0	0	0	0	0	0	0	0	0	0	0	0	0	0	0	0	0	0	0	0	0	0	0	0	0	0	0	0	0	0	0	0	0	0	0	0	0	0	0	0	0	0	0
112448478	0	0	0	0	0	0	0	0	0	0	0	0	0	0	0	0	0	0	0	0	0	0	0	0	0	0	0	0	0	0	0	0	0	0	0	0	0	0	0	0	0	0	0	0	0	0	0	0
112448479	0	0	0	0	0	0	0	0	0	0	0	0	0	0	0	0	0	0	0	0	0	0	0	0	0	0	0	0	0	0	0	0	0	0	0	0	0	0	0	0	0	0	0	0	0	0	0	0
615745	3125.45	3453.03	2789.23	2168.11	3343.46	3228.04	2964.04	2502.61	4081.47	3025.36	3094.93	2225.08	3818.86	2716.6	3262.03	2381.78	3585.92	2589.84	2244.28	2546.08	4087.44	3577.24	3871.78	3362.85	3941.6	2806.26	2646.89	2440.89	3910.2	2776.75	2830.07	2512.03	3181	3408.85	2747.06	2017.86	3118.01	3082.82	2751	2557.36	3948.57	3442.21	3062.18	2821.14	5151.87	4343.54	4261.72	2883.41
112448498	0	0	0	0	0	0	0	0	0	0	0	0	0	0	0	0	0	0	0	0	0	0	0	0	0	0	0	0	0	0	0	0	0	0	0	0	0	0	0	0	0	0	0	0	0	0	0	0
112446987	0	0	0	0	0	0	0	0	0	0	0	0	0	0	0	0	0	0	0	0	0	0	0	0	0	0	0	0	0	0	0	0	0	0	0	0	0	0	0	0	0	0	0	0	0	0	0	0
112448288	0	0	0	0	0	0	0	0	0	0	0	0	0	0	0	0	0	0	0	0	0	0	0	0	0	0	0	0	0	0	0	0	0	0	0	0	0	0	0	0	0	0	0	0	0	0	0	0
112446988	0	0	0	0	0	0	0	0	0	0	0	0	0	0	0	0	0	0	0	0	0	0	0	0	0	0	0	0	0	0	0	0	0	0	0	0	0	0	0	0	0	0	0	0	0	0	0	0
517759	51.4443	5.04092	31.7969	13.715	36.715	23.5624	25.1418	7.79629	42.2343	35.4227	15.6238	37.2087	36.8477	39.3551	19.6695	7.80181	1.67488	21.3652	43.3721	1.61042	19.8043	1.59201	24.1427	5.48231	13.5058	24.2354	35.4836	0.897057	23.4144	0	18.9232	47.5175	52.0806	33.8877	25.0813	88.546	14.6043	11.575	11.7816	9.18811	6.61402	48.3044	15.9905	45.5895	16.751	0	0.896639	33.4749
781333	0	0	0	0	0	0	0	0	0	0	0	0	1.02355	0	0	0	0	0	0	0	0	0	0	0	0	0	0	0	5.2032	0	0	0	4.08475	0	0	0	0	0	0	0	5.66916	1.0501	0	0	0	0	0	0
101902812	0	0	0	0	0	0	0	0	0	0	0	0	0	0	0	0	0	0	0	0	0	0	0	0	0	0	0	0	0	0	0	0	0	0	0	0	0	0	0	0	0	0	0	0	0	0	0	0
615954	1945.61	2974.14	2698.92	2203.54	1716.83	2772.79	3001.75	2181.4	1976.8	2738.05	2575.08	2123.02	2832.16	2734.09	2527.01	2263.64	3052.47	3371.99	4123.12	2132.2	2597.81	3947.38	4060.45	3073.39	1526.15	2171.09	1839.39	1580.61	1250.5	1683.04	2629.28	2500.15	1617.56	2279.26	2534.53	1468.88	1717.05	3447.43	4227.24	2922.84	2790.17	3784.55	3102.15	2449.47	3453.19	2470.32	4470.64	1624.29
282315	6.74679	0	0	0	0	0	0	0	0	0	0	0	0	0	0	0	0	0	0	0	0	0	0	0	0	0	0	0	0	0	0	0	0	0	0	0	0	0	0	0	0	0	0	0	0	0	0	0
407196	0	0	0	0	0	0	0	0	0	6.55977	1.42034	0	0	0	0	1.11454	0	2.78677	0	0	0	0	0	0	0	0	0	0	0	0	0	0	0	0	0	13.7738	0	0	0	0	3.77944	0	0	3.86352	0	0	0	0
613824	8907.45	14717	12697.2	14000.7	9861.17	15443.4	15621.1	15865.4	10029.5	13502.6	13929.3	13959.6	10565.1	12776.2	14726.2	16985.7	14052.2	16850.7	18605.7	15784.5	12216.7	16871.3	16235.5	12772.7	10526.2	11825.9	12043.3	9466.64	8737.91	10730	11625.2	12734.7	9721.7	12433	12960.4	14316.9	9558.5	14791	15397.4	16915.3	12512.8	16660.8	14333.5	14278.8	12607.3	13506.2	16617.4	17196.2
100335242	1256.59	1145.55	1278.24	1162.35	1154.93	1311.92	1309.17	1024.43	1055.86	1066.62	1078.04	1345.89	1350.06	1349.01	1372.72	1276.15	1147.29	1276.34	1372.22	940.486	1812.53	1702.65	1285.82	1120.59	1485.63	1873.19	1937.21	1666.73	1649.41	1094.77	1514.91	1426.44	1389.84	1182.3	963.649	1614.49	1199.64	1012.82	1378.45	978.024	1220.76	1060.6	1055.37	1053.97	1439.97	645.982	1318.96	1030.11
104970809	1257.43	1141.77	1256.61	1152.06	1139.76	1296.77	1268.76	1011.18	1021.83	1040.38	1053.89	1341.64	1388.96	1335.89	1370.65	1256.09	1138.92	1234.54	1358.38	908.278	1826.3	1743.25	1285.82	1142.51	1487.71	1868.15	1943.93	1666.73	1652.02	1078.84	1433.96	1452.94	1415.37	1177.28	1016.45	1595.8	1197.55	964.587	1347.82	978.024	1222.65	1071.1	1075.36	1060.15	1448.65	645.982	1307.3	1029.35
511707	2891.84	1790.79	1789.53	2229.83	3249.28	2340.25	2273.54	1781.45	3174.61	1772.45	2121.99	2129.4	3190.4	1952.45	2208.16	2493.24	3977.84	2295.37	2678.92	2157.16	4708.27	3249.29	2686.99	2713.75	3880.31	2328.62	2340.96	2034.52	3120.19	1662.86	1910.19	2366.74	2389.58	1699.41	2116.07	2010.98	3716.79	1858.76	2292.7	2271.51	3952.35	2166.35	2209.68	1747.85	4576.13	2100.43	2399.41	2135.55
101904492	152.646	3.78069	24.1657	25.1442	144.466	14.3057	27.8356	0	110.278	35.4227	19.8848	40.398	172.98	62.3123	45.5504	13.3745	42.7094	5.57354	18.4562	25.7667	175.656	0	25.0369	60.3055	145.447	48.4708	66.1721	144.426	237.613	48.8453	7.35903	28.3278	169.517	23.8469	2.64013	110.191	104.316	8.68128	50.6609	81.6721	116.218	43.0539	34.9792	38.6352	245.682	244.39	39.4521	37.2789
112447291	5.90344	0	0	12.5721	19.1557	0	0	0	0	0	0	0	3.07065	0	0	0	0	0.928923	10.1509	0	6.88847	0	0	0	0	0	0.959017	0	30.352	6.37113	0	0	6.12712	0	0	0	1.04316	1.92917	0	0	0	11.5511	11.9929	0	9.30612	0	2.68992	0
537951	0	0	1.27188	1.14292	0	0	0	8.57592	0	0	0	0	2.0471	0	6.21142	3.34363	0	0	0	0	0	0	0	0	0	2.01962	0	0	0	0	8.41032	0	0	0	0	0	0	0	1.17816	0	0	0	0	0.772703	1.24082	0	0.896639	0
282006	1.6867	0	0	0	0	0	0	0	0	0	0	0	0	0	0	0	0	0	0	0	5.16635	0	4.47087	0	0	0	0.959017	0	2.6016	0	0	0	0	0	0	0	0	7.71669	0	0	0	0	0	3.09081	0	0	0	0
512781	304.449	323.879	429.895	244.584	206.722	373.632	250.52	217.516	355.472	280.758	298.272	304.048	292.735	393.551	481.385	256.345	256.257	380.858	320.215	227.069	223.014	433.026	279.877	243.415	406.212	434.218	571.574	200.941	238.48	292.01	343.772	399.33	352.31	361.469	254.773	349.265	166.906	315.42	378.19	137.822	247.553	291.927	407.757	183.903	258.09	429.334	300.374	149.115
514487	0	0	0	0	0	0	0	0	1.17317	0	0	2.12621	0	0	0	0	10.8867	3.71569	0	0	6.88847	0	0	8.7717	12.4669	15.1471	8.63115	0	0	0	9.46161	0	5.10594	0	0	0	0	6.75211	5.8908	0	5.66916	0	0	0	0	0	6.27647	0
533791	567.574	528.036	447.701	482.311	574.67	707.712	688.706	585.501	706.251	834.402	570.978	543.247	416.584	443.839	400.637	391.205	1361.68	1145.36	1298.4	996.851	707.79	866.848	764.519	711.604	441.534	281.737	326.066	143.529	409.318	424.742	341.669	247.64	564.717	527.142	520.107	542.098	601.905	705.113	770.517	811.617	746.439	1026.99	868.483	705.478	897.11	483.496	953.127	789.703
782966	195.657	465.025	446.429	353.161	253.813	650.49	842.25	325.105	274.523	506.414	535.469	365.708	287.617	530.201	545.57	566.189	455.567	578.719	571.22	717.443	409.003	635.211	651.853	464.9	281.543	345.354	227.287	426.102	183.846	235.732	399.49	317.088	249.17	490.744	621.752	351.232	415.179	801.572	564.339	822.847	453.533	584.903	641.618	514.62	484.539	450.47	745.107	642.87
100336601	4.21674	0	0	0	1.59631	0	5.38753	0	15.2513	0	0	12.7573	2.0471	21.864	5.17618	1.11454	7.53696	18.5785	16.6106	0	12.9159	0.796004	0	6.57878	0	1.00981	4.79508	7.17645	21.68	0	0	2.7414	0	0	1.32007	7.87075	3.12949	9.64587	2.35632	0	17.0075	26.2524	11.9929	14.6814	9.30612	0	0.896639	15.9767
112448282	0	0	0	0	0	0	0	0	0	0	0	0	0	0	0	0	0	0	0	0	0	0	0	0	0	0	0	0	0	0	0	0	0	0	0	0	0	0	0	0	0	0	0	0	0	0	0	0
112448361	0	0	0	0	0	0	0	0	0	0	0	0	0	0	0	0	0	0	0	0	0	0	0	0	0	0	0	0	0	0	0	0	0	0	0	0	0	0	0	0	0	0	0	0	0	0	0	0
519014	112.165	195.336	161.528	114.292	122.117	144.74	115.832	148.129	98.5466	356.851	268.445	143.519	98.2607	194.589	231.893	245.2	178.375	220.155	296.222	182.783	272.094	383.674	271.829	208.328	202.586	243.364	203.312	224.264	128.346	166.711	242.848	285.105	146.03	179.479	99.005	155.447	56.3308	249.828	214.425	217.452	226.766	194.268	161.904	149.904	218.384	281.379	290.511	232.803
101905242	3.37339	2.52046	3.81563	1.14292	0.798153	2.52454	2.69376	3.11852	1.17317	0	1.42034	0	2.0471	0	4.14095	17.8327	1.67488	1.85785	16.6106	11.2729	6.88847	0.796004	13.4126	12.0611	0	1.00981	3.83607	1.79411	2.6016	1.06185	0	0	5.10594	0	1.32007	7.87075	3.12949	18.3271	22.385	16.3344	18.8972	11.5511	10.9935	3.86352	19.8531	1.32103	0.896639	0
516526	104.575	46.6285	64.8657	34.2875	44.6965	43.7587	62.8545	81.861	58.6587	45.9184	51.1324	44.6504	55.2716	50.2871	78.678	26.7491	57.7834	34.3701	70.1336	48.3126	93.8553	0	61.698	53.7267	48.8285	42.4119	58.5	0	116.205	54.1546	35.7438	10.0518	107.225	35.1428	5.28027	32.4669	75.1077	36.6543	114.282	84.7348	59.5262	69.3063	41.975	48.6803	67.6245	0	43.0387	0
540466	540.586	661.621	553.267	569.173	624.155	525.946	444.471	451.405	444.633	543.149	419.001	500.723	459.573	428.534	405.813	421.298	667.44	531.344	718.87	605.518	636.322	529.343	565.118	449.55	450.884	407.963	413.336	321.146	469.155	505.443	356.387	466.037	607.606	422.969	603.271	399.441	575.826	419.595	637.385	550.266	524.397	469.393	425.746	523.893	576.359	665.797	505.704	451.911
520166	0.843349	0	1.27188	0	0	0	0	0	0	0	0	0	0	0	8.2819	0	0	0	0	0	0	0	0	0	0	0	2.87705	0	0	0	0	0	0	0	0	0	0	0	0	0	0	0	0	0	0	0	0	0
783514	0	0	0	0	0	0	0	0	0	0	0	0	0	0	0	0	0	0	0	0	0	0	0	0	0	0	0	0	0	0	0	0	0	0	0	0	0	0	0	0	0	0	0	0	0	0	0	0
101905600	0	0	0	0	0	0	0	4.67777	0	0	0	0	0	0	0	0	0	0	0	0	0	0	0	0	0	0	0	0	0	0	0	0	0	0	0	0	0	0	0	0	0	0	0	0	0	0	0	0
100140741	0	0	0	0	0	0	0	0	0	0	0	0	0	0	0	0	0	0	0	0	0	0	0	0	0	0	0	0	0	0	0	0	0	0	0	0	0	0	0	0	0	0	0	0	0	0	0	0
783578	0	0	0	0	0	0	0	0	0	0	0	0	0	0	0	0	0	0	0	0	0	0	0	0	0	0	0	0	0	0	0	0	0	0	0	0	0	0	0	0	0	0	0	0	0	0	0	0
783655	0	0	0	0	0	0	0	0	0	0	0	0	0	0	0	0	0	0	0	0	0	0	0	0	0	0	0	0	0	0	0	0	0	0	0	0	0	0	0	0	0	0	0	0	0	0	0	0
783690	0	0	0	0	0	0	0	0	0	0	0	0	0	0	0	0	0	0	0	0	0	0	0	0	0	0	0	0	0	0	0	0	0	0	0	0	0	0	0	0	0	0	0	0	0	0	0	0
783734	0	0	0	0	0	0	0	0	0	0	0	0	0	0	0	0	0	0	0	0	0	0	0	0	0	0	0	0	0	0	0	0	0	0	0	0	0	0	0	0	0	0	0	0	0	0	0	0
783777	0	0	0	0	0	0	0	0	0	0	0	0	0	0	0	0	0	0	0	0	0	0	0	0	0	0	0	0	0	0	0	0	0	0	0	0	0	0	0	0	0	0	0	0	0	0	0	0
783812	0	0	0	0	0	0	0	0	0	0	0	0	0	0	0	0	0	0	0	0	0	0	0	0	0	0	0	0	0	0	0	0	0	0	0	0	0	0	0	0	0	0	0	0	0	0	0	0
783843	0	0	0	0	0	0	0	0	0	0	0	0	0	0	0	0	0	0	0	0	0	0	0	0	0	0	0	0	0	0	0	0	0	0	0	0	0	0	0	0	0	0	0	0	0	0	0	0
783884	0	0	0	0	0	0	0	0	0	0	0	0	0	0	0	0	0	0	0	0	0	0	0	0	0	0	0	0	0	0	0	0	0	0	0	0	0	0	0	0	0	0	0	0	0	0	0	0
100139155	0	0	0	0	0	0	0	0	0	0	0	0	0	0	0	0	0	0	0	0	0	0	0	0	0	0	0	0	0	0	0	0	0	0	0	0	0	0	0	0	0	0	0	0	0	0	0	0
783917	0	0	0	0	0	0	0	0	0	0	0	0	0	0	0	0	0	0	0	0	0	0	0	0	0	0	0	0	0	0	0	0	0	0	0	0	0	0	0	0	0	0	0	0	0	0	0	0
783995	0	0	0	0	0	0	0	0	0	0	0	0	0	0	0	0	0	0	0	0	0	0	0	0	0	0	0	0	0	0	0	0	0	0	0	0	0	0	0	0	0	0	0	0	0	0	0	0
789957	0	0	0	0	0	0	0	0	0	0	0	0	0	0	0	0	0	0	0	0	0	0	0	0	0	0	0	0	0	0	0	0	0	0	0	0	0	0	0	0	0	0	0	0	0	0	0	0
100300844	0	0	0	0	0	0	0	0	0	0	0	0	0	0	0	0	0	0	0	0	0	0	0	0	0	0	0	0	0	0	0	0	0	0	0	0	0	0	0	0	0	0	0	0	0	0	0	0
785903	0	0	0	0	0	0	0	0	0	0	0	0	0	0	0	0	0	0	0	0	0	0	0	0	0	0	0	0	0	0	0	0	0	0	0	0	0	0	0	0	0	0	0	0	0	0	0	0
112448299	0	0	0	0	0	0	0	0	0	0	0	0	0	0	0	0	0	0	0	0	0	0	0	0	0	0	0	0	0	0	0	0	0	0	0	0	0	0	0	0	0	0	0	0	0	0	0	0
785875	0	0	0	0	0	0	0	0	0	0	0	0	0	0	0	0	0	0	0	0	0	0	0	0	0	0	0	0	0	0	0	0	0	0	0	0	0	0	0	0	0	0	0	0	0	0	0	0
785848	0	0	0	0	0	0	0	0	0	0	0	0	0	0	0	0	0	0	0	0	0	0	0	0	0	0	0	0	0	0	0	0	0	0	0	0	0	0	0	0	0	0	0	0	0	0	0	0
785806	0	0	0	0	0	0	0	0	0	0	0	0	0	0	0	0	0	0	0	0	0	31.0442	0	0	0	0	0	0	0	0	0	0	0	0	0	0	0	0	0	0	0	0	0	0	0	0	0	0
515537	3912.29	10268.4	9662.45	16515.1	4365.89	10510.5	11849.9	13602.2	4639.9	12660.3	13496.1	11351.8	4364.41	9423.37	9026.23	15345.1	8481.59	14915.7	17289.8	15361	5986.08	12542.6	15570.3	14472.2	4086.01	6668.77	6784.08	6030.91	3867.71	10422.1	10573.9	9923.86	5165.17	9152.19	10608.1	10742.6	4756.82	13924.8	13414.5	19881	7122.35	16081.2	15113	12324.6	4602.81	15253.9	18366.7	19065.5
100848517	1142.74	952.734	836.895	8523.87	1372.82	724.543	768.621	6790.57	1631.89	1207	451.669	6218.1	2290.7	614.378	513.478	10131.2	2560.89	239.662	299.914	5022.1	1611.04	1423.26	728.752	2861.77	940.208	446.335	171.664	2088.35	1930.39	7062.4	994.52	761.195	2305.84	2338.25	1511.48	6170.67	1183.99	1072.62	827.069	12173.2	1923.73	282.476	211.874	2255.52	1300.38	1591.84	1348.54	13186.1
538740	1091.29	942.652	806.37	8237	1266.67	702.663	738.092	6533.29	1575.57	1196.5	440.306	6022.49	2159.69	606.725	490.702	9721.06	2396.75	235.017	299.914	4816.77	1524.93	1361.17	718.916	2647.96	890.341	424.119	165.91	1874.85	1822.85	6805.43	941.955	761.195	2232.32	2290.56	1423.03	5948.32	1085.93	1030.18	776.408	11446.3	1743.27	270.925	196.883	2128.8	1224.69	1451.81	1301.92	12594.2
112448337	0	0	0	0	0	0	0	0	0	0	0	0	0	0	0	0	0	0	0	0	0	0	0	0	0	0	0	0	0	0	0	0	0	0	0	0	0	0	0	0	0	0	0	0	0	0	0	0
540283	631.668	533.077	723.698	825.186	782.988	652.173	544.141	841.219	847.032	544.461	766.985	867.494	998.983	846.136	733.983	781.296	940.445	530.415	427.261	628.064	729.316	499.89	570.483	582.222	822.812	682.63	851.607	718.542	931.373	1002.39	742.21	629.607	868.009	866.019	821.082	1019.26	560.178	716.688	618.534	637.043	705.81	725.616	741.558	627.435	409.469	257.6	650.96	823.939
100848540	0	0	0	0	5.58707	15.9887	8.08129	0	8.21222	0	0	0	0	0	0	0	0	3.71569	0	0	0	0	0	6.57878	0	5.04904	0	0	0	0	0	3.6552	44.9322	0	0	0.983844	13.5611	0	0	0	7.55888	2.10019	5.99643	5.40892	9.92653	0	10.7597	0.760793
112448314	0	0	0	0	0	0	0	0	1.17317	0	0	0	0	0	0	0	0	0	0	0	0	0	0	0	0	0	0	0	0	0	0	0	0	0	0	0	0	0	0	0	0	0	0	0	0	0	0	0
444860	2836.18	2814.09	2471.26	2293.83	1852.51	2883.87	2574.34	2134.62	2314.67	2244.75	2606.33	2109.2	3269.21	2778.91	2847.94	2473.17	2654.68	3693.4	3875.81	2508.23	3188.5	3005.71	2894.44	3192.9	2458.05	3200.08	3441.91	2729.74	2857.42	2620.66	2954.12	2357.6	2779.67	2283.03	2031.58	2328.76	1804.67	3913.33	3977.47	2582.88	3382.6	3522.02	2989.22	2573.1	2377.4	2050.23	2763.44	2141.63
524608	1084.55	607.431	675.367	676.607	716.741	815.426	611.485	633.838	944.405	667.784	677.504	577.266	1044.02	712.765	798.168	585.136	776.307	1058.04	1088.92	603.908	1213.23	578.695	917.423	1308.08	1011.89	935.082	1023.27	704.19	986.874	645.608	854.698	913.799	888.433	630.06	563.669	691.643	735.43	1188.37	1390.23	824.888	1082.81	1195.01	960.428	898.654	898.351	618.241	642.89	544.728
104970815	19.397	0	8.90314	16.0008	6.38522	5.89059	0	7.79629	16.4244	5.24781	18.4645	10.6311	20.471	0	4.14095	0	0	13.0049	0	10.4677	6.88847	61.2923	20.566	0	15.5836	11.1079	58.5	41.2646	26.016	25.4845	21.0258	40.2072	51.0594	17.5714	0	18.693	42.7697	32.7959	7.06896	0	19.8421	4.20038	11.9929	5.40892	4.96327	0	4.48319	0
112447292	0	0	0	0	0	0	0	0	0	0	0	0	0	0	0	0	0	0	0	0	0	0	0	0	0	0	0	0	0	0	0	0	0	0	0	0	0	0	1.17816	0	0	0	0	0	0	0	0	0
538564	0	0	0	0	0	0	0	0	0	0	0	0	7.16484	0	3.10571	0	0	0	0	0	0	0	0	0	0	0	1.91803	0	0	0	0	1.8276	0	0	0	0	0	0	0	0	3.77944	0	0	0	0	0	0	0
616567	323.003	436.039	307.794	382.877	375.132	351.752	339.414	341.477	387.148	501.166	376.391	341.257	456.503	244.876	226.717	475.911	422.07	470.964	290.685	525.803	509.746	481.582	389.86	216.003	332.449	240.334	291.541	647.675	269.699	229.361	395.285	234.846	265.509	382.805	302.295	434.859	464.207	403.197	530.172	463.489	357.157	451.541	407.757	305.218	513.078	289.305	350.586	334.749
504954	27.8305	5.04092	15.2625	25.1442	14.3667	0	8.08129	32.7444	15.2513	7.87172	28.4069	57.4077	36.8477	1.0932	17.599	73.56	0.83744	28.7966	0.922811	42.6762	42.1918	0	9.83592	24.1222	33.2449	8.07847	35.4836	56.5146	31.2192	27.6082	35.7438	0	14.2966	7.5306	0	147.577	0	7.71669	23.5632	0	5.66916	12.6012	9.99405	20.863	0.620408	0	14.3462	16.7374
531379	1.6867	7.56138	10.175	0	0	7.57362	0	0	9.38539	0	0	6.37863	12.2826	0	16.5638	28.9782	18.4237	0	15.6878	0	0.861058	0	0	0	0	18.1765	10.5492	0	8.672	9.55669	16.8206	0	5.10594	17.5714	0	0	0	8.68128	10.6034	6.12541	4.7243	19.9518	2.99821	8.49973	2.48163	0	6.27647	0
518370	1698.5	1571.51	1601.29	1747.52	1749.55	1970.82	1747.36	1829.79	1572.05	1384.11	1575.16	1587.22	1308.1	1494.4	1649.13	1862.4	2204.14	1568.02	1516.18	1882.58	2230.14	2267.82	2321.28	2713.75	1776.53	1777.26	1644.71	1409.28	1909.57	1970.8	1932.27	2146.51	1647.18	1734.55	1826.97	1337.04	1767.12	1567.45	1861.49	1614.05	2864.82	1922.73	1717.98	1843.67	2367.48	1700.16	2267.6	2045.01
520620	1066.84	1384.99	1304.95	1675.52	1315.36	1322.02	1823.68	1926.46	1335.07	1853.79	1603.57	1480.91	904.817	839.576	727.772	1436.65	2680.65	2244.28	2822.88	2756.24	1677.34	1729.72	2193.41	3541.57	866.446	691.719	700.082	655.748	965.194	1385.72	1242.62	1194.34	1246.87	1295.26	1256.7	1085.18	1682.62	2087.37	2199.63	2747.25	2617.26	2509.73	2043.78	2487.33	1787.4	2675.08	2455	2735.81
507707	4291.8	6335.17	6379.74	4964.83	5551.95	7585.4	7553.32	6333.7	4868.67	7130.46	6640.1	4650.02	4600.85	5894.53	5737.28	4792.54	7281.54	9671.94	9123.83	5479.46	5640.79	8059.54	8298.83	7790.37	4569.1	5276.25	4867.01	4052.9	4801.69	6130.09	7010	7554.38	4515.69	5856.3	5689.49	4305.3	6268.37	8393.83	9197.9	6581.75	7768.64	9669.28	8708.81	7832.89	6959.12	7514	9923.1	6252.96
507217	51.4443	205.417	73.7689	122.292	481.286	145.582	229.868	148.129	190.054	61.6618	122.15	145.645	155.579	50.2871	132.51	134.86	396.109	179.282	114.429	136.886	80.9395	351.038	212.814	52.6302	111.163	117.138	103.574	105.853	156.096	75.3917	270.181	293.329	127.648	189.52	99.005	64.9337	285.827	250.793	269.799	319.542	118.107	127.062	155.907	90.4063	324.473	114.929	147.945	162.049
529036	8.43349	10.0818	2.54375	0	4.78892	0	0.897922	5.4574	5.86587	0	1.42034	2.12621	1.02355	0	5.17618	8.91636	0.83744	11.1471	0	24.9615	4.30529	71.6404	0	1.09646	0	12.1177	7.67213	0	6.0704	0	1.05129	1.8276	0	0	0	2.95153	0	0.964587	1.17816	15.3135	0	19.9518	0	0	0.620408	0	0	20.5414
509461	5.06009	20.1637	5.08751	9.14334	4.78892	10.9397	19.7543	19.4907	11.7317	0	24.1458	8.50484	0	0	4.14095	0	0	0.928923	0	0	0	0	0	6.57878	0	0	0.959017	0	4.336	0	0	0	0	0	0	0.983844	0	0	0	0	0	0	0.999405	0.772703	0	0	0	0
523482	0	7.56138	0	0	0	0.841513	0	0	0	0	0	0	0	0	0	0	0	0	0	0	0	0	0	0	0	1.00981	0	0	0	0	0	0	0	0	0	0	0	0	0	0	0	0	0	1.54541	0	0	0	0
505171	1618.39	1405.16	1559.32	1478.93	2300.28	1457.5	1215.79	1241.17	1932.22	1508.75	1383.41	1477.72	1819.87	1333.7	1460.72	1403.21	1518.28	1390.6	1435.89	1012.15	1437.97	1225.85	1165.11	1221.46	1866.91	1522.79	1524.84	1492.7	1723.99	1366.61	1647.37	1740.79	1221.34	1478.51	1731.93	1311.46	1915.25	1253	1257.1	1339.42	1353.98	1232.81	1151.31	899.426	1575.22	2022.49	1341.37	1478.98
538604	15.1803	27.7251	10.175	0	15.9631	28.6114	0	0	14.0781	9.18367	17.0441	6.37863	12.2826	4.37279	26.9162	18.9473	13.399	23.2231	0	8.05211	23.2486	0	7.1534	13.1576	10.389	16.1569	4.79508	80.7351	29.4848	1.06185	13.6668	0	13.2754	0	0	7.87075	27.1222	13.5042	9.42528	3.0627	19.8421	19.9518	12.9923	5.40892	20.4735	0	24.2092	34.2357
517845	414.084	249.525	255.647	160.008	208.318	170.827	195.747	162.942	168.937	306.997	153.397	351.888	316.277	168.353	328.17	213.993	134.828	222.941	274.998	231.095	248.846	204.573	251.263	224.775	192.197	512.983	627.197	542.719	392.842	216.618	224.976	175.449	419.708	220.898	62.0432	279.412	81.3667	215.103	298.075	257.267	232.436	243.622	199.881	155.313	172.473	409.518	226.85	176.504
507820	1137.68	2161.29	1827.69	1817.24	1098.26	2134.08	2183.75	2042.63	1067.59	2423.18	2183.07	1855.12	1555.79	2024.6	2236.11	2037.39	1575.22	2035.27	2292.26	1357.59	1702.31	1552.21	2853.31	1776.27	1340.19	2306.4	2176.97	1219.1	1193.27	1511.02	1873.4	2369.48	1341.84	1714.47	2319.36	1827.98	932.588	1643.66	1956.92	1886.63	1391.78	2712.4	2132.73	1568.59	1405.22	2760.95	2283.74	2210.1
524181	255.535	375.548	305.251	307.445	189.162	345.862	422.023	387.476	235.808	434.256	420.422	285.975	308.088	252.529	307.465	276.407	355.912	435.665	358.973	293.097	419.335	338.302	443.511	310.299	211.936	379.688	291.541	196.455	217.667	300.505	294.361	310.692	306.356	299.969	418.461	346.313	204.46	284.553	447.701	514.534	284.403	432.64	361.784	336.126	320.751	199.475	321.893	435.174
532418	880.456	1090.1	1133.24	921.191	1122.2	1030.85	1073.02	1205.31	1019.49	1134.84	1055.31	901.514	767.661	736.816	908.938	1343.03	1468.87	990.232	1196.89	1202.18	1201.18	1451.12	1453.93	1988.98	1198.9	954.269	844.894	688.94	1046.71	919.566	1005.03	954.006	907.835	930.029	901.606	808.72	922.156	1029.21	1279.48	948.417	1473.98	1055.35	909.458	1066.33	1425.7	1504.65	1433.73	1227.92
615197	6998.11	7547.52	7080.54	7315.81	7137.08	7701.53	8156.72	6965.98	6989.77	8441.11	7939.72	6568.93	6945.8	5893.43	6515.78	7057.3	11688.1	11310.6	13354	9941.94	10433.4	9471.65	11652.9	12168.5	6856.77	5573.13	5996.73	5876.62	5372.3	5415.46	5479.32	4870.55	7491.43	7085.04	7629.99	6431.39	7487.82	7857.52	9811.72	8251.95	12150.9	12171.7	10508.7	10389.8	9372.51	8245.85	9644.25	7782.91
538545	2570.53	2039.05	2234.69	2114.4	2218.07	1573.63	1524.67	1841.48	2440.2	2040.09	1695.89	2183.62	2619.26	2079.26	2472.15	1734.23	2205.82	1241.97	1816.09	1853.6	3162.67	2520.15	1842	3212.64	3575.91	3324.29	3575.21	3635.77	3390.75	2800.11	3212.74	2782.52	2770.48	2215.25	2281.08	2644.57	1958.02	1506.68	1912.15	1415.99	2955.52	2127.49	1876.88	2056.16	2919.64	1463.7	2156.42	1255.31
282048	37781.2	75738.5	66716.3	73272.4	47338.4	67908.4	79280.2	69240.4	48887.3	98994.7	93664.5	52759.8	38931.7	46017.1	35829.5	57451.4	102334	112812	108253	99491	85274.9	88456.7	108954	141352	36078	33158.1	27698.3	31083.9	31947.6	59469.2	48316.2	54275.1	49303.9	62985.9	74344.9	39665.7	70542.8	115312	100456	99224.5	114934	147453	123243	118636	80063.1	93819.3	96252.4	78256.7
540395	784.314	969.117	979.346	1046.91	729.511	1060.31	1017.35	1019.75	756.697	901.312	1082.3	1053.54	803.486	1024.33	1161.54	1104.51	731.085	810.949	1022.47	949.343	966.968	1182.07	1051.55	797.128	997.348	1346.07	1401.12	1603.94	654.736	996.02	1076.52	1034.42	719.937	977.723	884.445	1158.97	438.128	895.136	951.954	988.233	807.855	1138.3	1123.33	894.018	914.482	805.826	1002.44	1110
532838	1379.72	4376.78	4164.13	2740.71	1342.49	6291.15	5612.01	3629.95	1075.8	5211.08	4883.14	2840.62	1429.9	4566.29	4816.96	3215.46	1692.47	6861.02	6691.3	3849.71	1436.24	6385.54	6520.32	1747.76	1337.07	4823.85	4703.02	3374.73	1214.08	2107.78	4959.98	5327.45	1519.53	4618.77	4340.38	2327.78	1387.41	5952.46	5692.87	3701.79	1844.37	5841.68	5171.92	2859.77	1641.6	5502.08	5583.37	2585.94
282713	555.767	81.9149	66.1376	114.292	333.628	59.7474	26.0397	42.8796	282.735	14.4315	76.6985	86.1116	376.666	103.854	129.405	119.256	128.966	59.4511	76.5933	149.769	234.208	0	82.264	158.987	247.259	72.7062	130.426	202.735	311.325	101.938	15.7693	13.707	488.128	163.163	44.8823	153.48	150.215	101.282	67.1551	85.7557	376.999	114.46	79.9524	78.043	210.939	0	96.837	165.092
112448293	0	0	0	0	0	0	0	0	0	0	0	0	0	0	0	0	0	0	0	0	0	0	0	0	0	0	0	0	0	0	0	0	0	0	0	0	0	0	0	0	0	0	0	0	0	0	0	0
112446989	6.74679	0	1.27188	0	0	0	0	1.55926	0	0	0	0	1.02355	0	0	0	0	0	0	0	0	0	0	2.19293	14.5447	0	2.87705	0	3.4688	0	0	0	4.08475	1.2551	0	0	0	7.71669	3.53448	0	0	0	0	3.09081	0	0	0	0
527953	0	0	0	0	2.39446	0	0	0	0	0	0	0	0	0	0	0	0	0	0	0	0	0	0	3.28939	0	0	0	0	0	0	0	0	5.10594	0	0	0	0	0	0	0	8.50374	0	0	0	0	0	0	0
112448394	0	0	0	0	0	0	0	0	0	0	0	0	0	0	0	0	0	0	0	0	0	0	0	0	0	0	0	0	0	0	0	0	0	0	0	0	0	0	0	0	0	0	0	0	0	0	0	0
112448303	0	0	0	0	0	0	0	0	0	0	0	0	0	0	0	0	0	0	0	0	0	0	0	0	0	0	0	0	0	0	0	0	0	0	0	0	0	0	0	0	0	0	0	0	0	0	0	0
281614	954.671	89.4763	150.082	293.73	1051.97	32.819	39.5086	244.803	865.803	43.2945	116.468	298.733	1098.27	198.962	133.546	205.076	569.459	74.3138	81.2074	90.1836	829.199	136.117	56.333	461.611	1311.1	246.393	180.295	194.661	1064.05	409.876	156.642	113.311	544.293	148.102	63.3632	352.216	849.135	91.6357	110.747	119.445	1081.86	69.3063	82.9506	289.764	1163.89	171.733	64.558	96.6207
112447293	1352.73	199.116	331.96	556.601	1142.95	120.336	168.809	592.518	1133.29	266.326	203.109	492.218	1335.73	214.267	198.765	378.945	937.933	160.704	119.965	486.347	1505.13	491.134	241.427	1474.74	1442	335.256	382.648	705.087	1697.11	1698.97	291.207	208.346	1393.92	183.245	179.529	1051.73	1062.98	111.892	292.184	533.931	1058.24	135.462	221.868	690.797	1075.79	0	106.7	930.45
525906	1677.42	263.388	440.07	758.897	1391.98	159.887	230.766	794.442	1386.69	347.668	258.502	717.596	1697.04	313.748	339.558	634.176	1180.79	181.14	141.19	510.504	1700.59	565.163	309.384	1595.35	1828.47	568.522	637.746	1379.67	2219.16	2428.46	418.413	382.882	1849.37	391.591	271.934	1679.42	1121.4	147.582	335.776	668.69	1201.86	199.518	254.848	809.793	1164.51	114.929	138.979	1237.05
112446991	0	0	0	0	0	0	0	0	0	0	0	0	0	0	0	0	0	0	0	0	0	0	0	0	0	0	0	0	0	0	0	0	0	0	0	0	11.4748	0	0	0	0	0	0	0	0	0	0	0
100848469	69.9979	65.5319	82.672	136.007	43.1002	94.2495	82.6088	28.0666	71.5636	18.3673	38.3493	109.5	24.5652	34.9824	54.8676	43.4672	93.7933	170.922	106.123	213.381	119.687	173.529	139.491	164.469	100.774	23.2256	63.2951	32.294	22.5472	30.7938	36.7951	164.484	54.1229	42.6734	77.884	100.352	59.4603	165.909	109.569	191.929	27.4009	58.8054	100.94	57.9527	27.9184	42.2729	86.0773	83.6872
100313115	0	0	0	0	0	0	0	0	0	0	0	0	0	0	0	0	0	0	0	0	0	0	0	0	0	0	0	0	0	0	0	0	0	0	0	0	0	0	0	0	0	0	0	0	0	0	0	0
100125920	0	0	0	0	0	0	0	0	0	0	0	0	0	0	0	0	0	0	11.0737	0	0	0	0	0	0	0	0	0	0	0	0	0	0	0	0	0	0	0	0	0	0	0	0	0	0	0	0	0
533187	2907.02	1366.09	2117.68	1792.09	2017.73	796.913	914.084	1106.29	2295.9	1359.18	1376.31	2352.65	2875.15	2358.03	2947.32	1738.69	1277.93	604.729	627.511	707.78	1815.11	581.879	650.065	1382.64	3484.48	4828.9	4811.39	4319.33	3237.26	1966.56	2740.71	1757.24	2365.07	2075.93	1526	4093.78	1060.9	668.459	1359.6	290.957	1166.9	626.907	879.476	990.605	1228.41	693.539	701.172	511.253
101910021	5.90344	0	0	0	5.58707	0	0	0	15.2513	0	0	0	28.6594	0	0	0	2.51232	3.71569	0	0	0	0	0	0	23.8948	0	0	0	0	0	0	0	0	0	0	0.983844	0	0	0	0	1.88972	0	0	0	6.20408	0	0	0
112447295	144.213	0	0	0	79.0171	0	4.48961	0	144.3	0	0	0	35.8242	0	0	0	52.7587	0	0	0	76.6342	0	6.25922	0	103.89	0	0	0	51.1648	0	0	0	61.2712	0	25.0813	1.96769	36.5107	0	0	17.3553	87.872	0	0	0	142.694	0	2.68992	0
112447294	278.305	15.1228	3.81563	11.4292	259.4	0	0	15.5926	267.484	31.4869	7.10172	51.0291	181.168	20.7708	20.7047	27.8636	33.4976	21.3652	0	41.0657	61.1351	0	19.6718	15.3505	91.4236	27.2648	43.1557	37.6764	235.011	31.8556	9.46161	16.4484	84.7585	0	0	30.4992	331.726	13.5042	20.0287	0	250.388	14.7013	1.99881	25.4992	135.249	0	14.3462	15.2159
112447296	26.1438	0	3.81563	0	17.5594	0	0	0	23.4635	22.3032	0	10.6311	13.3061	9.83879	16.5638	0	0	3.71569	0	0	6.88847	0	11.6243	14.254	16.6225	9.08827	14.3852	37.6764	18.2112	0	0	0	12.2542	0	0	17.7092	10.4316	9.64587	4.71264	0	16.0626	7.35067	0	13.136	11.7878	0	7.17311	0
282661	19359.1	20670.3	18869.6	22811.5	19352	27387	26127.7	30268.3	21338.9	21703.6	21457.1	18688.3	19396.2	19544.2	21214.1	22967.4	28488.9	19079.1	22712.2	24460.7	21175.1	28723.8	26447	29260.2	22720.8	16819.4	17176	15039.2	17736	26397.7	20946.9	20515.7	21821.8	20239.7	21044.5	17837.1	18041.5	21931.8	20121.8	26486.3	26634.7	21941.8	18178.2	26261.9	23107.1	25149.7	26074.3	32767.4
112447297	3.37339	0	0	0	5.58707	0	0	0	0	0	0	0	7.16484	0	0	0	0	0	0	0	0	0	0	0	2.07781	0	0	0	0	0	1.05129	0	0	0	0	0	5.21581	0	0	0	8.50374	0	0	0	2.48163	0	0	0
531436	450.348	643.977	710.979	869.76	497.249	773.35	696.787	819.39	534.968	1032.51	930.325	705.902	429.89	630.776	624.248	955.165	576.996	688.332	949.573	939.681	489.081	319.994	976.439	983.527	344.916	489.757	455.533	259.249	449.21	750.731	525.645	340.847	517.742	559.774	703.596	954.329	583.128	847.872	1121.61	1378.22	1011.94	1269.57	1075.36	1053.19	678.106	627.488	1074.17	1069.67
101908484	19.397	0	0	4.57167	3.19261	0.841513	0	0	11.7317	0	0	0	3.07065	0	0	0	0	0	0	0	0	0	5.36505	4.38585	0	1.00981	0.959017	0	0	1.06185	0	0	0	0	0	0.983844	12.518	0	2.35632	0	30.2355	0	0	0	0	0	0	0
526674	10.9635	0	0	0	18.3575	14.3057	0	16.3722	8.21222	0	2.84069	11.6942	12.2826	0	0	7.80181	7.53696	7.43138	0	12.8834	17.2212	0	0	18.6399	35.3227	7.06866	14.3852	0	5.2032	0	0	0	12.2542	0	10.5605	0	23.9927	15.4334	3.53448	0	14.1729	0	14.9911	3.09081	17.9918	0	3.58656	1.52159
538580	444.445	200.377	256.919	393.163	446.167	242.356	311.579	421	346.086	261.079	382.072	396.538	452.408	361.849	431.694	462.536	346.7	271.245	319.293	316.448	448.611	623.271	321.009	472.575	372.967	469.561	421.967	497.867	334.739	524.556	441.542	298.812	361.5	390.336	336.617	447.649	341.114	343.393	346.379	394.068	446.919	316.079	346.793	438.895	409.469	433.297	391.831	519.622
537349	246.258	128.543	118.285	296.015	209.914	118.653	166.116	223.753	147.82	83.965	80.9596	177.539	188.333	241.597	187.378	254.116	162.463	39.9437	139.344	138.496	192.877	0	109.089	200.653	171.419	177.726	182.213	228.749	148.291	173.082	171.36	128.846	166.454	155.632	112.206	323.685	55.2876	207.386	98.9655	318.521	116.218	109.21	92.9446	163.04	121.6	1.32103	143.462	136.182
614942	4217.59	14148.6	14331.5	34318.4	4808.87	18692.5	19356.5	39824.2	3812.82	14239.9	13013.2	22065.8	4326.54	10351.5	10068.7	29574.4	8737.01	18406.6	20419	32842.9	5581.38	15058.8	19202.4	74589.1	4656.37	9707.29	9017.63	16660.1	4768.73	46760.9	13714.1	13601.9	6018.88	12424.2	13374.9	28425.2	4608.69	15949.4	16983.2	38975	10413.3	17668.9	13769.8	50273.6	4463.22	16641	20882.7	35897.3
521713	0.843349	0	2.54375	2.28583	12.7704	5.89059	0.897922	12.4741	0	0	0	0	0	0	7.24666	0	19.2611	12.076	2.76843	12.0782	0	0	0	0	0	0	1.91803	0	2.6016	5.30927	2.10258	0.913799	0	0	0	4.91922	0	0	0	18.3762	0	0	0.999405	1.54541	0	0	0	0
100297006	0	0	0	0	0	0	0	0	0	0	0	0	0	0	0	0	0	0	0	13.6886	0	0	0	1.09646	0	0	0	0	0	0	0	0.913799	0	0	0	0	0	0	0	1.0209	0	0	0	0	0	0	0	0
613891	0	1.26023	0	0	0	0	0	0	1.17317	0	0	0	0	0	0	0	0	0	0	0	1.72212	0	0	0	0	0	0	0	0	0	0	0	0	0	0	0	0	0	0	0	0	0	0	0	0	0	0	0
783813	0	0	0	0	0	0	0	0	0	0	0	0	11.259	0	0	0	0.83744	0	0	0	0	0	0	0	0	0	0	0	0	0	0	0	0	0	0	0	0	0	0	0	0.94486	0	0	0	0	0	0	0
112446992	0	0	0	0	0	0	0	0	0	0	0	0	0	0	0	0	0	0	0	0	0	0	0	0	0	0	0	0	0	0	0	0	0	0	0	0	0	0	0	0	0	0	0	0	0	0	0	0
112448372	0	0	0	0	0	0	0	0	0	0	0	0	0	0	0	0	0	0	0	0	0	0	0	0	0	0	0	0	0	0	0	0	0	0	0	0	0	0	0	0	0	0	0	0	0	0	0	0
112446993	0	0	0	0	0	0	0	0	0	0	0	0	0	0	0	0	0	0	0	0	0	0	0	0	0	0	0	0	0	0	0	0	0	0	0	0	0	0	0	0	0	0	0	0	0	0	0	0
112448480	0	0	0	0	0	0	0	0	0	0	0	0	0	0	0	0	0	0	0	0	0	0	0	0	0	0	0	0	0	0	0	0	0	0	0	0	0	0	0	0	0	0	0	0	0	0	0	0
112448254	0	0	0	0	0	0	0	0	0	0	0	0	0	0	0	0	0	0	0	0	0	0	0	0	0	0	0	0	0	0	0	0	0	0	0	0	0	0	0	0	0	0	0	0	0	0	0	0
534360	11.8069	6.30115	5.08751	2.28583	31.1279	7.57362	40.4065	17.1518	16.4244	0	0	0	9.21194	8.74559	15.5286	28.9782	10.0493	1.85785	0	9.66253	0	0	7.1534	3.28939	13.5058	9.08827	0	0	1.7344	12.7423	0	0	13.2754	11.2959	40.9221	2.95153	15.6474	0	16.4942	91.8811	48.1879	10.501	0	7.72703	10.5469	0	3.58656	10.6511
509578	3229.18	849.395	1720.85	10462.3	2690.57	360.168	308.885	10446.2	2361.6	501.166	248.56	7828.71	2800.43	497.405	277.443	9761.18	3446.9	199.718	188.253	6036.66	2144.9	1260.07	997.899	12862.6	3370.21	148.442	83.4344	6932.45	2922.46	13915.6	713.826	272.312	3933.61	715.407	558.388	11019.1	2824.88	585.504	686.868	11929.2	5601.13	210.019	238.858	12877.1	1996.47	694.86	439.353	13705.7
539880	0	0	0	0	0	0	0	0	0	0	0	0	0	0	0	0	0	0	0	0	0	0	0	0	0	0	0	0	0	0	0	0	0	0	0	4.91922	0	0	0	0	0	0	0	0	0	0	0	0
104970843	0	0	8.90314	0	4.78892	11.7812	12.5709	0	0	0	0	6.37863	10.2355	0	0	1.11454	0	3.71569	0	0	0	0	0	2.19293	0	0	0	0	10.4064	21.2371	0	0	13.2754	0	0	21.6446	0	0	0	0	0	0	7.99524	0.772703	0.620408	0	0	0
536784	91.925	74.3536	123.372	104.005	30.3298	89.2004	48.4878	91.2166	28.1562	104.956	96.5833	162.655	95.19	123.531	226.717	129.287	87.0937	69.6692	47.9862	119.976	25.8317	111.441	20.566	142.54	91.4236	151.471	240.713	191.97	35.5552	183.701	133.514	101.432	58.2077	138.061	55.4428	95.4329	13.5611	16.398	31.8103	31.6479	45.3533	72.4566	48.9708	112.815	39.0857	62.0883	19.7261	120.205
509784	7.59014	0	0	3.42875	9.57783	0	0	0.779629	0	0	2.84069	0	0	0	0	1.11454	0.83744	0	0	0	0	45.3722	0	1.09646	0	0	1.91803	0	0	0	0	0	11.2331	0	19.801	0	21.9064	0.964587	7.06896	0	0	0	0	8.49973	3.10204	0	1.79328	0
112447299	0	0	0	0	0	0	0	0	0	0	0	0	0	0	0	0	0	0	0	0	0	0	0	0	0	0	0	0	0	0	0	0	0	0	0	0	0	0	0	0	0	0	0	0	0	0	0	0
112447298	2.53005	0	0	0	4.78892	0	0	0	0	0	1.42034	0	0	0	0	0	0	0	0	0	0	43.7802	0	0	0	0	1.91803	0	0	0	0	0	6.12712	0	19.801	0	21.9064	0.964587	7.06896	0	0	0	0	0	3.10204	0	0	0
515563	790.218	1132.95	1250.26	1252.64	753.456	1257.22	937.43	1172.56	798.932	1231.92	1366.37	889.819	861.828	800.221	811.626	1117.89	1613.75	1846.7	1738.58	1703.83	1308.81	1563.35	1613.09	1560.27	633.732	695.758	661.721	712.263	568.016	607.381	752.723	992.386	1118.2	938.815	1037.57	875.621	1079.67	1293.51	1392.59	1957.07	1696.02	1750.51	1408.16	1318.23	1511.31	1808.49	1792.38	1354.21
515562	0	0	0	0	0	0	0	0	0	0	0	0	0	0	0	0	0	0	0	0	4.30529	0	0	0	0	0	0	0	0	0	0	0	0	0	0	0	0	0	0	0	0	0	0	0	0	0	0	0
112447300	0	0	0	0	0	0	0	0	0	0	0	0	0	0	0	0	0	0	0	0	4.30529	0	0	0	0	0	0	0	0	0	0	0	0	0	0	0	0	0	0	0	0	0	0	0	0	0	0	0
522055	0	0	0	0	3.99076	0	0	0	0	0	0	0	0	0	0	0	0	0	0	0	0	0	4.47087	0	0	0	1.91803	0	0	0	0	0	0	0	0	0	0	0	0	0	0	0	0	3.09081	0	0	0	0
613977	7.59014	0	16.5344	162.294	11.9723	8.41513	0	63.1499	0	0	0	122.257	40.9419	0	0	62.4145	11.7242	0	0	92.5992	19.8043	0	0.894174	42.7621	25.9726	0	0	43.0587	19.9456	7.43298	0	10.0518	34.7204	0	0	105.271	21.9064	0	3.53448	180.7	32.1252	0	0	51.7711	26.0571	0	1.79328	239.65
784939	254.691	6.30115	44.5157	941.764	363.958	26.0869	8.97922	719.597	228.769	18.3673	14.2034	655.936	710.343	32.796	22.7752	979.685	540.149	15.7917	23.0703	590.219	311.703	0	6.25922	254.379	397.9	0	16.3033	377.661	488.234	626.494	53.6158	0	503.445	16.3163	40.9221	995.65	247.23	24.1147	61.2643	751.383	323.142	1.0501	5.99643	299.809	328.816	0	14.3462	1043.05
104968609	2.53005	0	20.35	0	6.38522	6.7321	0	0	0	2.62391	0	17.0097	13.3061	0	0	8.91636	0	2.78677	0	0	4.30529	88.3564	16.9893	2.19293	1.0389	4.03923	3.83607	0	3.4688	0	0	0	15.3178	10.0408	0	23.6123	26.0791	2.89376	23.5632	0	2.83458	9.45086	14.9911	0	3.10204	153.239	5.37983	1.52159
534910	635.042	40.3274	45.7876	1472.08	375.132	15.9887	0	757.799	570.163	47.2303	18.4645	1237.45	1098.27	106.04	30.0219	1423.27	1015.81	21.3652	29.53	986.383	793.035	118.605	37.5553	967.08	657.626	12.1177	22.0574	476.337	484.765	487.391	10.5129	14.6208	1305.08	61.4999	66.0034	2325.81	203.417	22.1855	29.454	1264.9	903.286	22.052	13.9917	805.929	343.706	0	35.8656	1532.24
104970846	16.867	0	0	3.42875	15.9631	0	0	19.4907	24.6367	0	0	17.0097	51.1774	5.46599	0	25.6345	41.872	0	0	0	36.1644	0	0	0	51.9452	0	0	0	19.0784	0	0	0	53.1017	0	0	7.87075	12.518	0	0	0	45.3533	0	0	3.09081	21.0939	0	0	16.7374
531767	2846.3	30.2455	119.556	320.017	3276.42	30.2945	37.7127	255.718	4178.85	70.8455	100.844	472.019	4676.59	113.693	44.5152	523.836	3276.9	11.1471	0	264.914	3811.04	0	74.2165	269.73	5013.75	60.5885	25.8934	107.647	5066.18	231.484	130.36	40.2072	2619.35	43.9285	22.4411	392.554	3278.66	6.75211	162.586	75.5467	4481.47	33.6031	31.9809	93.4971	7728.42	145.313	369.415	649.717
508571	5165.51	2969.1	2628.97	2829.86	5646.93	3498.17	3895.18	3304.07	4558.96	2663.26	2724.22	2310.13	4379.76	2950.54	2991.83	2966.92	6156.02	4665.98	4652.81	4114.63	5797.5	5035.52	4693.52	3969.2	3243.46	2005.48	2099.29	1670.32	3770.59	2289.36	2110.99	2211.39	4882.3	2832.76	3417.65	2943.66	7638.04	4283.73	4075.26	4446.03	6315.44	4013.47	3783.75	3388.3	5959.64	3615.65	3776.64	3484.43
534488	2294.75	4117.17	3897.03	3911.06	2402.44	4297.61	4371.98	3764.05	2731.15	4761.08	4478.34	3339.21	2494.39	4007.67	4730	4768.02	3854.74	5309.72	6225.28	4404.5	3440.79	5132.63	6186.79	4811.28	2638.82	3593.91	3232.84	3753.29	2487.13	3512.62	3718.41	3372.83	2804.18	4466.9	4696.8	3060.74	2417.01	4337.75	4769.19	3832.46	3983.53	4907.1	4256.46	3504.98	2816.65	5620.97	5696.35	4443.03
515235	49.7576	0	1.27188	0	10.376	0	0	12.4741	23.4635	11.8076	0	3.18932	19.4474	0	0	0	53.5962	0	0	1.61042	26.6928	0	0	20.8328	24.9337	1.00981	0	0	29.4848	0	0	0	58.2077	0	0	0	6.25898	0	0	0	100.155	0	6.99583	0.772703	18.6122	0	0	0
112447301	42.1674	0	1.27188	0	10.376	0	0	0	18.7708	11.8076	0	0	11.259	0	0	0	43.5469	0	0	0	26.6928	0	0	6.57878	22.8559	0	0	0	26.016	0	0	0	51.0594	0	0	0	6.25898	0	0	0	96.3757	0	5.99643	0.772703	18.6122	0	0	0
100335828	118.912	26.4648	111.925	619.461	237.849	55.5399	55.6711	1047.82	72.7368	36.7347	32.6679	261.524	219.039	43.7279	19.6695	481.483	160.788	25.0809	16.6106	529.829	166.184	219.697	120.714	1100.85	155.836	21.206	14.3852	163.264	240.214	865.412	77.7954	44.7761	429.92	87.857	83.1642	507.664	581.042	170.732	134.31	1802.91	296.686	10.501	11.9929	212.493	172.473	248.353	163.188	439.738
516008	1777.78	751.097	690.629	1026.34	2182.95	916.408	724.623	1704.27	2360.43	1271.28	903.338	1146.03	2032.77	793.662	757.793	1209.28	2287.05	783.082	715.179	1343.09	2086.34	990.229	1024.72	3912.18	2837.25	882.572	772.967	691.631	1804.64	2443.33	1085.98	1067.32	1709.47	790.713	576.869	750.673	1517.8	778.421	906.005	1365.97	1946.41	631.108	555.669	690.024	1379.17	974.918	787.249	1310.09
522329	721.063	1218.64	1133.24	918.905	644.109	1284.99	1173.58	1235.71	617.09	1163.7	960.152	1003.57	846.475	1118.34	1181.21	795.785	971.43	1312.57	1453.43	1227.95	917.027	967.941	1236.64	1135.94	763.595	1286.5	1460.58	1249.6	697.229	788.958	1365.63	1500.46	838.395	1034.2	1090.38	1071.41	694.746	1097.7	1386.69	1167.91	1214.14	1631.85	1030.39	1295.82	779.853	1178.36	1185.36	1042.29
516064	547.333	607.431	667.736	571.458	489.267	754.837	694.991	768.714	438.767	753.061	535.469	603.844	572.164	713.859	574.556	530.523	759.558	801.66	848.986	847.887	661.293	667.051	725.175	888.135	501.791	608.914	748.033	677.278	393.709	424.742	616.056	775.815	591.267	554.754	567.629	642.45	546.617	694.502	815.287	677.879	902.341	1254.86	705.58	996.014	568.294	730.528	697.585	640.588
512018	7.59014	0	2.54375	0	27.1372	0	0	0	0	19.6793	0	9.56795	17.4003	0	2.07047	4.45818	0	0	0	0	18.0822	0	3.5767	0	0	24.2354	15.3443	0	13.8752	0	0	0	9.19069	0	0	13.7738	29.2086	7.71669	0	0	16.0626	0	8.99464	1.54541	0	0	0	17.4982
513653	9.27683	0	0	0	3.99076	1.68303	10.7751	17.9315	5.86587	0	14.2034	0	8.18839	16.398	12.4228	0	0	0	12.9194	0	12.9159	0	0.894174	10.9646	0	0	22.0574	32.294	13.008	18.0515	0	19.1898	15.3178	2.5102	0	0	22.9496	0	20.0287	0	16.0626	0	2.99821	6.95433	0	0	0	0
515350	504.322	277.251	297.619	280.015	358.37	242.356	224.48	145.791	342.567	351.603	265.604	440.126	555.787	288.604	357.157	235.169	263.794	257.312	235.317	134.47	344.423	374.918	357.67	209.424	394.784	544.287	611.853	566.94	391.107	206	324.848	363.692	443.195	429.244	385.46	508.648	257.661	205.457	299.253	173.553	357.157	214.22	257.846	186.221	330.057	0	194.571	103.468
508259	941.177	1769.36	2338.98	940.621	387.104	1225.24	1361.25	863.049	622.956	1803.94	1560.96	1302.3	1300.93	2673.96	3249.61	1123.46	512.513	1063.62	1103.68	858.355	642.349	1049.13	987.169	387.051	472.701	3669.64	4378.87	2694.76	1137.77	981.154	2556.74	2642.71	1662.49	2364.61	2134.55	1870.29	512.193	1106.38	1437.36	567.621	452.588	1109.95	1146.32	411.078	286.629	1609.01	952.23	463.323
112448360	0	0	0	0	0	0	0	0	0	0	0	0	4.09419	0	0	0	0	0	0	0	0	0	0	0	0	0	0	0	0	0	0	0	0	0	0	0	0	0	0	0	0	0	0	0	0	0	0	0
789845	1951.51	1764.32	2695.11	1478.93	1127.79	1284.99	1521.08	1263.78	1467.64	1963.99	1802.42	2241.03	2237.48	3045.65	3844.87	1540.3	1033.4	1181.59	1400.83	1212.65	1235.62	1412.11	1425.31	1069.05	1905.35	5311.59	6263.34	4268.2	2256.45	1755.25	3265.31	3071.28	2282.35	2840.29	2253.35	3227.01	859.566	1216.34	1564.6	656.44	849.429	1266.42	1483.12	956.606	920.065	1251.01	1191.63	852.849
101908760	129.032	197.856	206.044	341.732	94.9802	98.457	197.543	140.333	140.781	266.326	276.967	338.068	191.404	208.801	149.074	221.794	280.542	313.047	335.903	287.46	218.709	248.353	442.616	357.447	158.952	152.481	179.336	185.691	111.002	158.216	75.6928	214.743	138.881	110.449	72.6037	173.157	28.1654	272.978	227.385	284.832	381.723	332.88	273.837	359.307	227.69	138.708	312.03	410.828
112447302	3603.63	2588.51	2361.88	2879.01	4610.93	2908.27	2673.11	3522.36	4653.98	3136.88	2951.47	2157.04	4014.36	2084.73	2314.79	2851.01	7085.58	3680.39	4182.18	4067.12	7871.79	5127.06	4515.58	10677.4	4157.69	2003.46	1939.13	2172.67	3207.77	3378.82	2031.09	2029.55	3784.52	2114.84	2421	2014.91	6276.71	3677.97	4045.8	4936.06	8063.43	5348.14	4004.61	5135.39	6348.64	2504.67	3971.21	3671.59
517211	6412.82	5754.21	5430.92	5537.43	7977.53	6468.71	5870.61	7603.72	8145.35	6285.57	5932.77	4918.99	7819.91	4852.71	4978.45	5815.69	12208.2	7684.05	8254.54	7618.1	11831.8	8596.84	8273.8	16017.1	8054.62	4405.79	4323.25	4203.61	6415.55	7963.91	4437.49	5201.34	7113.59	4952.62	5256.51	4701.79	8829.33	7421.53	7330.51	8886.95	11146.5	8676.94	6966.85	8989.63	9929.01	4857.42	7824.07	7616.3
112447303	30.3606	7.56138	27.9813	27.43	3.19261	0	5.38753	38.2018	14.0781	7.87172	9.9424	37.2087	32.7536	15.3048	0	42.3527	15.9114	6.50246	23.0703	16.1042	24.9707	0	25.0369	21.9293	17.6614	25.2452	25.8934	0	9.5392	8.49484	0	16.4484	4.08475	0	40.9221	32.4669	18.7769	11.575	22.385	17.3553	17.9523	22.052	38.9768	27.8173	38.4653	0	17.0361	0
282147	4031.21	3513.52	3743.14	4220.79	4956.53	4317.8	4050.52	4812.65	4819.4	3558.02	3846.29	3427.45	4362.36	3236.96	3641.96	3796.14	7820.01	3522.47	3676.48	4642.04	4571.36	4608.07	4745.38	6378.12	4792.47	3463.64	3011.31	2762.04	5012.42	5322.02	4050.62	3742.01	4547.35	3915.91	3606.42	3597.92	4805.85	3846.77	3431.98	5222.93	6669.77	4176.23	3549.89	5366.42	5591.12	3301.25	5077.67	6470.54
505581	1196.71	660.36	596.51	874.331	1166.9	612.621	647.401	820.169	1187.25	543.149	792.551	910.018	988.748	699.647	638.741	1076.65	1436.21	806.305	499.241	572.505	916.166	370.938	684.043	1533.95	1099.16	596.797	731.73	1106.97	889.747	753.917	411.054	477.003	1116.16	446.816	483.145	1185.53	1122.44	701.255	785.833	768.739	1622.32	566.002	621.63	1221.64	1129.14	361.961	450.113	811.766
512177	1082.02	845.614	984.433	954.336	852.427	895.37	843.148	927.758	1567.36	1187.32	1015.55	1109.88	1365.41	944.524	1132.55	1347.48	773.794	711.555	557.378	782.665	1012.6	559.591	872.714	495.601	1323.56	921.955	771.049	1429.01	1129.96	1100.08	848.391	1057.27	1326.52	978.978	975.53	1485.6	692.66	581.646	768.161	843.265	765.336	875.78	779.536	824.474	1144.65	1071.35	904.709	1223.36
[truncated: 30,251 more rows]
